# Supplementary material for: Internal cranial anatomy of Early Triassic species of †Saurichthys (Actinopterygii: †Saurichthyiformes): implications for the phylogenetic placement of †saurichthyiforms
Source: BMC Evol Biol. 2018 Nov 1;18:161. doi: 10.1186/s12862-018-1264-4 (PMC6211452; doi:10.1186/s12862-018-1264-4)
Supplement: Supplementary file 2 — Phylogenetic matrix and trees. (ZIP 76 kb) [file 12862_2018_1264_MOESM2_ESM.zip]

Archive with 7 entries (6 files):
- phylogenetic matrix and trees/
- phylogenetic matrix and trees/agreement subtree.tre
- phylogenetic matrix and trees/consensus.tre
- phylogenetic matrix and trees/MPTs 2430t 1421s.tre
- phylogenetic matrix and trees/reference tree.tre
- phylogenetic matrix and trees/Saurichthys.nex
- phylogenetic matrix and trees/Saurichthys.tnt
