# Supplementary material for: Internal cranial anatomy of Early Triassic species of †Saurichthys (Actinopterygii: †Saurichthyiformes): implications for the phylogenetic placement of †saurichthyiforms
Source: BMC Evol Biol. 2018 Nov 1;18:161. doi: 10.1186/s12862-018-1264-4 (PMC6211452; doi:10.1186/s12862-018-1264-4)
Supplement: Supplementary file 2 — Phylogenetic matrix and trees. (ZIP 76 kb) [file 12862_2018_1264_MOESM2_ESM.zip › phylogenetic matrix and trees/agreement subtree.tre]

tread 'tree(s) from TNT, for data in C:\Users\targyriou\Desktop\Saurichthys analyses\March 2018\Saurichthys.tnt'
(25 (33 ((0 (18 72 ))(24 (53 ((59 (((((6 ((((17 (1 75 ))((8 (38 85 ))(34 76 )))(74 ((4 (37 88 ))((92 ((45 ((56 (93 (13 ((68 (5 51 ))((57 86 )(58 78 ))))))(46 ((30 52 )(32 43 )))))(55 73 )))(11 31 )))))((9 10 )(96 (84 (82 83 ))))))(60 (95 (61 (50 ((80 (2 (21 94 )))(7 (47 (19 (12 54 ))))))))))((64 (41 63 ))(81 (65 66 ))))(70 90 ))(16 (14 15 ))))((87 (26 62 ))((40 (35 71 ))(39 77 )))))))));
proc-;
