# Supplementary material for: Internal cranial anatomy of Early Triassic species of †Saurichthys (Actinopterygii: †Saurichthyiformes): implications for the phylogenetic placement of †saurichthyiforms
Source: BMC Evol Biol. 2018 Nov 1;18:161. doi: 10.1186/s12862-018-1264-4 (PMC6211452; doi:10.1186/s12862-018-1264-4)
Supplement: Supplementary file 2 — Phylogenetic matrix and trees. (ZIP 76 kb) [file 12862_2018_1264_MOESM2_ESM.zip › phylogenetic matrix and trees/MPTs 2430t 1421s.tre]

tread 'tree(s) from TNT, for data in C:\Users\Thodoris Argyriou\Desktop\Saurichthys analyses\March\Saurichthys.tnt'
(25 (33 ((0 (18 72 ))(24 (53 ((59 (((((6 ((((17 (1 75 ))(((8 (38 85 ))(36 89 ))(34 76 )))(74 (((92 ((45 (((56 (93 ((3 13 )((68 (5 51 ))((57 86 )(58 78 ))))))(91 (22 23 )))(46 ((30 52 )(32 43 )))))(27 (55 73 ))))(28 (11 31 )))(4 (37 88 )))))((9 10 )(96 (84 (82 83 ))))))((95 (61 ((50 ((80 (2 (21 94 )))(7 (47 (19 (12 54 ))))))(20 48 ))))(49 60 )))(((29 44 )(64 (41 63 )))(81 (65 (66 67 )))))(70 90 ))(16 (14 15 ))))((69 ((87 (26 62 ))((40 (35 71 ))(39 77 ))))(42 79 ))))))))*
(25 (33 ((0 (18 72 ))(24 (53 ((59 (((((6 ((((17 (1 75 ))((89 (36 (8 (38 85 ))))(34 76 )))(74 (((92 ((45 (((56 (93 (13 (3 ((68 (5 51 ))((57 86 )(58 78 )))))))(91 (22 23 )))(46 ((30 52 )(32 43 )))))(27 (55 73 ))))(28 (11 31 )))(4 (37 88 )))))((9 10 )(96 (84 (82 83 ))))))(60 (49 (48 (95 (61 (((80 (2 (21 94 )))(7 (47 (19 (12 54 )))))(20 50 ))))))))(((29 44 )(64 (41 63 )))(81 (67 (65 66 )))))(70 90 ))(16 (14 15 ))))((87 (26 62 ))((69 ((40 (35 71 ))(39 77 )))(42 79 )))))))))*
(25 (33 ((0 (18 72 ))(24 (53 ((59 (((((6 ((((17 (1 75 ))((36 (8 (89 (38 85 ))))(34 76 )))(74 (((92 (((45 ((56 (93 (13 (3 ((68 (5 51 ))((57 86 )(58 78 )))))))(46 ((30 52 )(32 43 )))))(91 (22 23 )))(27 (55 73 ))))(28 (11 31 )))(4 (37 88 )))))((9 10 )(96 (84 (82 83 ))))))(49 (48 (60 (95 (61 (50 (20 ((80 (2 (21 94 )))(7 (47 (19 (12 54 )))))))))))))(((29 44 )(64 (41 63 )))(81 (66 (65 67 )))))(70 90 ))(16 (14 15 ))))((87 (26 62 ))((69 ((40 (35 71 ))(39 77 )))(42 79 )))))))))*
(25 (33 ((0 (18 72 ))(24 (53 ((59 (((((6 ((((17 (1 75 ))((89 (36 (8 (38 85 ))))(34 76 )))(74 (((92 (((45 ((56 (93 (13 (3 ((68 (5 51 ))((57 86 )(58 78 )))))))(46 ((30 52 )(32 43 )))))(91 (22 23 )))(27 (55 73 ))))(28 (11 31 )))(4 (37 88 )))))((9 10 )(96 (84 (82 83 ))))))(60 (49 (48 (95 (61 (((80 (2 (21 94 )))(7 (47 (19 (12 54 )))))(20 50 ))))))))(((29 44 )(64 (41 63 )))(81 (65 (66 67 )))))(70 90 ))(16 (14 15 ))))((87 (26 62 ))((69 ((40 (35 71 ))(39 77 )))(42 79 )))))))))*
(25 (33 ((0 (18 72 ))(24 (53 ((59 (((((6 ((((17 (1 75 ))((36 (8 (85 (38 89 ))))(34 76 )))(74 (((92 (((45 ((56 (93 ((3 13 )((68 (5 51 ))((57 86 )(58 78 ))))))(46 ((30 52 )(32 43 )))))(91 (22 23 )))(55 (27 73 ))))(28 (11 31 )))(4 (37 88 )))))((9 10 )(96 (84 (82 83 ))))))(60 (49 (95 (61 ((50 ((80 (2 (21 94 )))(7 (47 (19 (12 54 ))))))(20 48 )))))))(((29 44 )(64 (41 63 )))(81 (67 (65 66 )))))(70 90 ))(16 (14 15 ))))((87 (26 62 ))((69 ((40 (35 71 ))(39 77 )))(42 79 )))))))))*
(25 (33 ((0 (18 72 ))(24 (53 ((59 (((((6 ((((17 (1 75 ))(((8 (38 85 ))(36 89 ))(34 76 )))(74 (((92 ((45 (((56 (93 (13 (3 ((68 (5 51 ))((57 86 )(58 78 )))))))(91 (22 23 )))(46 ((30 52 )(32 43 )))))(27 (55 73 ))))(28 (11 31 )))(4 (37 88 )))))((9 10 )(96 (84 (82 83 ))))))((48 (95 (61 (20 (50 ((80 (2 (21 94 )))(7 (47 (19 (12 54 ))))))))))(49 60 )))(((29 44 )(81 (65 (66 67 ))))(64 (41 63 ))))(70 90 ))(16 (14 15 ))))((87 (26 62 ))((69 ((40 (35 71 ))(39 77 )))(42 79 )))))))))*
(25 (33 ((0 (18 72 ))(24 (53 ((59 (((((6 ((((17 (1 75 ))((89 (36 (8 (38 85 ))))(34 76 )))(74 ((28 ((92 (((45 ((56 (93 (13 (3 ((68 (5 51 ))((57 86 )(58 78 )))))))(46 ((30 52 )(32 43 )))))(91 (22 23 )))(55 (27 73 ))))(11 31 )))(4 (37 88 )))))((9 10 )(96 (84 (82 83 ))))))((48 (95 (61 (((80 (2 (21 94 )))(7 (47 (19 (12 54 )))))(20 50 )))))(49 60 )))(((29 44 )(81 (65 (66 67 ))))(64 (41 63 ))))(70 90 ))(16 (14 15 ))))((87 (26 62 ))((69 ((40 (35 71 ))(39 77 )))(42 79 )))))))))*
(25 (33 ((0 (18 72 ))(24 (53 ((59 (((((6 ((((17 (1 75 ))(((8 (38 85 ))(36 89 ))(34 76 )))(74 ((28 ((92 ((45 ((56 (93 ((3 13 )((68 (5 51 ))((57 86 )(58 78 ))))))((91 (22 23 ))(46 ((30 52 )(32 43 ))))))(55 (27 73 ))))(11 31 )))(4 (37 88 )))))((9 10 )(96 (84 (82 83 ))))))((48 (95 (61 (20 (50 ((80 (2 (21 94 )))(7 (47 (19 (12 54 ))))))))))(49 60 )))(((29 44 )(64 (41 63 )))(81 (67 (65 66 )))))(70 90 ))(16 (14 15 ))))((69 ((87 (26 62 ))((40 (35 71 ))(39 77 ))))(42 79 ))))))))*
(25 (33 ((0 (18 72 ))(24 (53 ((59 (((((6 ((((17 (1 75 ))((36 (8 (89 (38 85 ))))(34 76 )))(74 (((92 ((45 (((56 (93 ((3 13 )((68 (5 51 ))((57 86 )(58 78 ))))))(22 23 ))(91 (46 ((30 52 )(32 43 ))))))(27 (55 73 ))))(28 (11 31 )))(4 (37 88 )))))((9 10 )(96 (84 (82 83 ))))))(49 (60 (48 (95 (61 (((80 (2 (21 94 )))(7 (47 (19 (12 54 )))))(20 50 ))))))))(((29 44 )(64 (41 63 )))(81 (66 (65 67 )))))(70 90 ))(16 (14 15 ))))((87 (26 62 ))((69 ((40 (35 71 ))(39 77 )))(42 79 )))))))))*
(25 (33 ((0 (18 72 ))(24 (53 ((59 (((((6 ((((17 (1 75 ))(((8 (38 85 ))(36 89 ))(34 76 )))(74 ((28 ((92 ((45 (((56 (93 (13 (3 ((68 (5 51 ))((57 86 )(58 78 )))))))(22 23 ))(91 (46 ((30 52 )(32 43 ))))))(55 (27 73 ))))(11 31 )))(4 (37 88 )))))((9 10 )(96 (84 (82 83 ))))))(49 (48 (60 (95 (61 (((80 (2 (21 94 )))(7 (47 (19 (12 54 )))))(20 50 ))))))))(((29 44 )(64 (41 63 )))(81 (66 (65 67 )))))(70 90 ))(16 (14 15 ))))((87 (26 62 ))((69 ((40 (35 71 ))(39 77 )))(42 79 )))))))))*
(25 (33 ((0 (18 72 ))(24 (53 ((59 (((((6 ((((17 (1 75 ))((36 (8 (85 (38 89 ))))(34 76 )))(74 (((92 ((45 ((56 (93 ((3 13 )((68 (5 51 ))((57 86 )(58 78 ))))))((91 (22 23 ))(46 ((30 52 )(32 43 ))))))(55 (27 73 ))))(28 (11 31 )))(4 (37 88 )))))((9 10 )(96 (84 (82 83 ))))))(49 (48 (60 (95 (61 (20 (50 ((80 (2 (21 94 )))(7 (47 (19 (12 54 )))))))))))))(((29 44 )(64 (41 63 )))(81 (65 (66 67 )))))(70 90 ))(16 (14 15 ))))((87 (26 62 ))((69 ((40 (35 71 ))(39 77 )))(42 79 )))))))))*
(25 (33 ((0 (18 72 ))(24 (53 ((59 (((((6 ((((17 (1 75 ))(((8 (38 85 ))(36 89 ))(34 76 )))(74 ((28 ((92 ((45 (((56 (93 ((3 13 )((68 (5 51 ))((57 86 )(58 78 ))))))(91 (22 23 )))(46 ((30 52 )(32 43 )))))(55 (27 73 ))))(11 31 )))(4 (37 88 )))))((9 10 )(96 (84 (82 83 ))))))(60 (49 (48 (95 (61 (((80 (2 (21 94 )))(7 (47 (19 (12 54 )))))(20 50 ))))))))(((29 44 )(64 (41 63 )))(81 (65 (66 67 )))))(70 90 ))(16 (14 15 ))))((87 (26 62 ))((69 ((40 (35 71 ))(39 77 )))(42 79 )))))))))*
(25 (33 ((0 (18 72 ))(24 (53 ((59 (((((6 ((((17 (1 75 ))((36 (8 (38 (85 89 ))))(34 76 )))(74 (((92 ((45 ((56 (93 (13 (3 ((68 (5 51 ))((57 86 )(58 78 )))))))((91 (22 23 ))(46 ((30 52 )(32 43 ))))))(55 (27 73 ))))(28 (11 31 )))(4 (37 88 )))))((9 10 )(96 (84 (82 83 ))))))(49 ((95 (61 (20 (50 ((80 (2 (21 94 )))(7 (47 (19 (12 54 )))))))))(48 60 ))))(((29 44 )(64 (41 63 )))(81 (65 (66 67 )))))(70 90 ))(16 (14 15 ))))((69 ((87 (26 62 ))((40 (35 71 ))(39 77 ))))(42 79 ))))))))*
(25 (33 ((0 (18 72 ))(24 (53 ((59 (((((6 ((((17 (1 75 ))((89 (36 (8 (38 85 ))))(34 76 )))(74 ((28 ((92 ((45 (((56 (93 ((3 13 )((68 (5 51 ))((57 86 )(58 78 ))))))(22 23 ))(91 (46 ((30 52 )(32 43 ))))))(27 (55 73 ))))(11 31 )))(4 (37 88 )))))((9 10 )(96 (84 (82 83 ))))))(49 ((95 (61 (20 (50 ((80 (2 (21 94 )))(7 (47 (19 (12 54 )))))))))(48 60 ))))(((29 44 )(64 (41 63 )))(81 (67 (65 66 )))))(70 90 ))(16 (14 15 ))))((69 ((87 (26 62 ))((40 (35 71 ))(39 77 ))))(42 79 ))))))))*
(25 (33 ((0 (18 72 ))(24 (53 ((59 (((((6 ((((17 (1 75 ))((89 (36 (8 (38 85 ))))(34 76 )))(74 (((92 ((45 (((56 (93 (13 (3 ((68 (5 51 ))((57 86 )(58 78 )))))))(91 (22 23 )))(46 ((30 52 )(32 43 )))))(27 (55 73 ))))(28 (11 31 )))(4 (37 88 )))))((9 10 )(96 (84 (82 83 ))))))((48 (95 (61 (20 (50 ((80 (2 (21 94 )))(7 (47 (19 (12 54 ))))))))))(49 60 )))(((29 44 )(64 (41 63 )))(81 (65 (66 67 )))))(70 90 ))(16 (14 15 ))))((87 (26 62 ))((69 ((40 (35 71 ))(39 77 )))(42 79 )))))))))*
(25 (33 ((0 (18 72 ))(24 (53 ((59 (((((6 ((((17 (1 75 ))((36 ((8 89 )(38 85 )))(34 76 )))(74 (((92 ((45 (((56 (93 ((3 13 )((68 (5 51 ))((57 86 )(58 78 ))))))(91 (22 23 )))(46 ((30 52 )(32 43 )))))(27 (55 73 ))))(28 (11 31 )))(4 (37 88 )))))((9 10 )(96 (84 (82 83 ))))))(49 ((95 (61 (20 (50 ((80 (2 (21 94 )))(7 (47 (19 (12 54 )))))))))(48 60 ))))(((29 44 )(64 (41 63 )))(81 (65 (66 67 )))))(70 90 ))(16 (14 15 ))))((87 (26 62 ))((69 ((40 (35 71 ))(39 77 )))(42 79 )))))))))*
(25 (33 ((0 (18 72 ))(24 (53 ((59 (((((6 ((((17 (1 75 ))((36 ((8 89 )(38 85 )))(34 76 )))(74 (((92 ((45 (((56 (93 ((3 13 )((68 (5 51 ))((57 86 )(58 78 ))))))(91 (22 23 )))(46 ((30 52 )(32 43 )))))(27 (55 73 ))))(28 (11 31 )))(4 (37 88 )))))((9 10 )(96 (84 (82 83 ))))))(49 (48 (60 (95 (61 (50 (20 ((80 (2 (21 94 )))(7 (47 (19 (12 54 )))))))))))))(((29 44 )(64 (41 63 )))(81 (67 (65 66 )))))(70 90 ))(16 (14 15 ))))((87 (26 62 ))((69 ((40 (35 71 ))(39 77 )))(42 79 )))))))))*
(25 (33 ((0 (18 72 ))(24 (53 ((59 (((((6 ((((17 (1 75 ))((36 (8 (38 (85 89 ))))(34 76 )))(74 (((92 ((45 (((56 (93 ((3 13 )((68 (5 51 ))((57 86 )(58 78 ))))))(22 23 ))(91 (46 ((30 52 )(32 43 ))))))(55 (27 73 ))))(28 (11 31 )))(4 (37 88 )))))((9 10 )(96 (84 (82 83 ))))))(49 (60 (48 (95 (61 (50 (20 ((80 (2 (21 94 )))(7 (47 (19 (12 54 )))))))))))))(((29 44 )(64 (41 63 )))(81 (67 (65 66 )))))(70 90 ))(16 (14 15 ))))((87 (26 62 ))((69 ((40 (35 71 ))(39 77 )))(42 79 )))))))))*
(25 (33 ((0 (18 72 ))(24 (53 ((59 (((((6 ((((17 (1 75 ))((89 (36 (8 (38 85 ))))(34 76 )))(74 ((28 ((92 ((45 (((56 (93 ((3 13 )((68 (5 51 ))((57 86 )(58 78 ))))))(22 23 ))(91 (46 ((30 52 )(32 43 ))))))(27 (55 73 ))))(11 31 )))(4 (37 88 )))))((9 10 )(96 (84 (82 83 ))))))(49 ((95 (61 (20 (50 ((80 (2 (21 94 )))(7 (47 (19 (12 54 )))))))))(48 60 ))))(((29 44 )(64 (41 63 )))(81 (67 (65 66 )))))(70 90 ))(16 (14 15 ))))((87 (26 62 ))((69 ((40 (35 71 ))(39 77 )))(42 79 )))))))))*
(25 (33 ((0 (18 72 ))(24 (53 ((59 (((((6 ((((17 (1 75 ))((36 (8 (38 (85 89 ))))(34 76 )))(74 ((28 ((92 (((45 ((56 (93 ((3 13 )((68 (5 51 ))((57 86 )(58 78 ))))))(46 ((30 52 )(32 43 )))))(91 (22 23 )))(55 (27 73 ))))(11 31 )))(4 (37 88 )))))((9 10 )(96 (84 (82 83 ))))))(49 (60 (95 (61 ((50 ((80 (2 (21 94 )))(7 (47 (19 (12 54 ))))))(20 48 )))))))(((29 44 )(64 (41 63 )))(81 (66 (65 67 )))))(70 90 ))(16 (14 15 ))))((87 (26 62 ))((69 ((40 (35 71 ))(39 77 )))(42 79 )))))))))*
(25 (33 ((0 (18 72 ))(24 (53 ((59 (((((6 ((((17 (1 75 ))((89 (36 (8 (38 85 ))))(34 76 )))(74 (((92 (((45 ((56 (93 ((3 13 )((68 (5 51 ))((57 86 )(58 78 ))))))(46 ((30 52 )(32 43 )))))(91 (22 23 )))(27 (55 73 ))))(28 (11 31 )))(4 (37 88 )))))((9 10 )(96 (84 (82 83 ))))))(49 (60 (48 (95 (61 (20 (50 ((80 (2 (21 94 )))(7 (47 (19 (12 54 )))))))))))))(((29 44 )(64 (41 63 )))(81 (65 (66 67 )))))(70 90 ))(16 (14 15 ))))((87 (26 62 ))((69 ((40 (35 71 ))(39 77 )))(42 79 )))))))))*
(25 (33 ((0 (18 72 ))(24 (53 ((59 (((((6 ((((17 (1 75 ))((89 (36 (8 (38 85 ))))(34 76 )))(74 (((92 ((45 ((56 (93 ((3 13 )((68 (5 51 ))((57 86 )(58 78 ))))))((91 (22 23 ))(46 ((30 52 )(32 43 ))))))(27 (55 73 ))))(28 (11 31 )))(4 (37 88 )))))((9 10 )(96 (84 (82 83 ))))))(49 (48 (60 (95 (61 (((80 (2 (21 94 )))(7 (47 (19 (12 54 )))))(20 50 ))))))))(((29 44 )(64 (41 63 )))(81 (65 (66 67 )))))(70 90 ))(16 (14 15 ))))((87 (26 62 ))((69 ((40 (35 71 ))(39 77 )))(42 79 )))))))))*
(25 (33 ((0 (18 72 ))(24 (53 ((59 (((((6 ((((17 (1 75 ))(((8 (38 85 ))(36 89 ))(34 76 )))(74 (((92 ((45 (((56 (93 ((3 13 )((68 (5 51 ))((57 86 )(58 78 ))))))(22 23 ))(91 (46 ((30 52 )(32 43 ))))))(55 (27 73 ))))(28 (11 31 )))(4 (37 88 )))))((9 10 )(96 (84 (82 83 ))))))(60 (49 (48 (95 (61 (((80 (2 (21 94 )))(7 (47 (19 (12 54 )))))(20 50 ))))))))(((29 44 )(64 (41 63 )))(81 (65 (66 67 )))))(70 90 ))(16 (14 15 ))))((87 (26 62 ))((69 ((40 (35 71 ))(39 77 )))(42 79 )))))))))*
(25 (33 ((0 (18 72 ))(24 (53 ((59 (((((6 ((((17 (1 75 ))(((8 (38 85 ))(36 89 ))(34 76 )))(74 ((28 ((92 ((45 (((56 (93 ((3 13 )((68 (5 51 ))((57 86 )(58 78 ))))))(22 23 ))(91 (46 ((30 52 )(32 43 ))))))(27 (55 73 ))))(11 31 )))(4 (37 88 )))))((9 10 )(96 (84 (82 83 ))))))(49 (48 (60 (95 (61 (50 (20 ((80 (2 (21 94 )))(7 (47 (19 (12 54 )))))))))))))(((29 44 )(81 (65 (66 67 ))))(64 (41 63 ))))(70 90 ))(16 (14 15 ))))((69 ((87 (26 62 ))((40 (35 71 ))(39 77 ))))(42 79 ))))))))*
(25 (33 ((0 (18 72 ))(24 (53 ((59 (((((6 ((((17 (1 75 ))((36 (8 (85 (38 89 ))))(34 76 )))(74 (((92 ((45 (((56 (93 ((3 13 )((68 (5 51 ))((57 86 )(58 78 ))))))(22 23 ))(91 (46 ((30 52 )(32 43 ))))))(27 (55 73 ))))(28 (11 31 )))(4 (37 88 )))))((9 10 )(96 (84 (82 83 ))))))((48 (95 (61 (50 (20 ((80 (2 (21 94 )))(7 (47 (19 (12 54 ))))))))))(49 60 )))(((29 44 )(81 (65 (66 67 ))))(64 (41 63 ))))(70 90 ))(16 (14 15 ))))((69 ((87 (26 62 ))((40 (35 71 ))(39 77 ))))(42 79 ))))))))*
(25 (33 ((0 (18 72 ))(24 (53 ((59 (((((6 ((((17 (1 75 ))((36 (8 (38 (85 89 ))))(34 76 )))(74 (((92 ((45 (((56 (93 ((3 13 )((68 (5 51 ))((57 86 )(58 78 ))))))(22 23 ))(91 (46 ((30 52 )(32 43 ))))))(55 (27 73 ))))(28 (11 31 )))(4 (37 88 )))))((9 10 )(96 (84 (82 83 ))))))(49 ((95 (61 (50 (20 ((80 (2 (21 94 )))(7 (47 (19 (12 54 )))))))))(48 60 ))))(((29 44 )(64 (41 63 )))(81 (66 (65 67 )))))(70 90 ))(16 (14 15 ))))((87 (26 62 ))((69 ((40 (35 71 ))(39 77 )))(42 79 )))))))))*
(25 (33 ((0 (18 72 ))(24 (53 ((59 (((((6 ((((17 (1 75 ))(((8 (38 85 ))(36 89 ))(34 76 )))(74 ((28 ((92 ((45 (((56 (93 (13 (3 ((68 (5 51 ))((57 86 )(58 78 )))))))(22 23 ))(91 (46 ((30 52 )(32 43 ))))))(27 (55 73 ))))(11 31 )))(4 (37 88 )))))((9 10 )(96 (84 (82 83 ))))))(60 (49 (48 (95 (61 (((80 (2 (21 94 )))(7 (47 (19 (12 54 )))))(20 50 ))))))))(((29 44 )(81 (65 (66 67 ))))(64 (41 63 ))))(70 90 ))(16 (14 15 ))))((87 (26 62 ))((69 ((40 (35 71 ))(39 77 )))(42 79 )))))))))*
(25 (33 ((0 (18 72 ))(24 (53 ((59 (((((6 ((((17 (1 75 ))(((8 (38 85 ))(36 89 ))(34 76 )))(74 ((28 ((92 ((45 (((56 (93 ((3 13 )((68 (5 51 ))((57 86 )(58 78 ))))))(22 23 ))(91 (46 ((30 52 )(32 43 ))))))(27 (55 73 ))))(11 31 )))(4 (37 88 )))))((9 10 )(96 (84 (82 83 ))))))((48 (95 (61 (((80 (2 (21 94 )))(7 (47 (19 (12 54 )))))(20 50 )))))(49 60 )))(((29 44 )(64 (41 63 )))(81 (65 (66 67 )))))(70 90 ))(16 (14 15 ))))((69 ((87 (26 62 ))((40 (35 71 ))(39 77 ))))(42 79 ))))))))*
(25 (33 ((0 (18 72 ))(24 (53 ((59 (((((6 ((((17 (1 75 ))((36 (89 (8 (38 85 ))))(34 76 )))(74 (((92 ((45 (((56 (93 ((3 13 )((68 (5 51 ))((57 86 )(58 78 ))))))(91 (22 23 )))(46 ((30 52 )(32 43 )))))(27 (55 73 ))))(28 (11 31 )))(4 (37 88 )))))((9 10 )(96 (84 (82 83 ))))))(49 (48 (60 (95 (61 (((80 (2 (21 94 )))(7 (47 (19 (12 54 )))))(20 50 ))))))))(((29 44 )(81 (65 (66 67 ))))(64 (41 63 ))))(70 90 ))(16 (14 15 ))))((69 ((87 (26 62 ))((40 (35 71 ))(39 77 ))))(42 79 ))))))))*
(25 (33 ((0 (18 72 ))(24 (53 ((59 (((((6 ((((17 (1 75 ))((8 (38 (85 (36 89 ))))(34 76 )))(74 (((92 ((45 (((56 (93 ((3 13 )((68 (5 51 ))((57 86 )(58 78 ))))))(91 (22 23 )))(46 ((30 52 )(32 43 )))))(27 (55 73 ))))(28 (11 31 )))(4 (37 88 )))))((9 10 )(96 (84 (82 83 ))))))((95 (61 ((50 ((80 (2 (21 94 )))(7 (47 (19 (12 54 ))))))(20 48 ))))(49 60 )))(((29 44 )(64 (41 63 )))(81 (65 (66 67 )))))(70 90 ))(16 (14 15 ))))((87 (26 62 ))((69 ((40 (35 71 ))(39 77 )))(42 79 )))))))))*
(25 (33 ((0 (18 72 ))(24 (53 ((59 (((((6 ((((17 (1 75 ))((36 ((8 89 )(38 85 )))(34 76 )))(74 (((92 ((45 (((56 (93 ((3 13 )((68 (5 51 ))((57 86 )(58 78 ))))))(91 (22 23 )))(46 ((30 52 )(32 43 )))))(27 (55 73 ))))(28 (11 31 )))(4 (37 88 )))))((9 10 )(96 (84 (82 83 ))))))(49 (60 (95 (61 ((50 ((80 (2 (21 94 )))(7 (47 (19 (12 54 ))))))(20 48 )))))))(((29 44 )(64 (41 63 )))(81 (65 (66 67 )))))(70 90 ))(16 (14 15 ))))((87 (26 62 ))((69 ((40 (35 71 ))(39 77 )))(42 79 )))))))))*
(25 (33 ((0 (18 72 ))(24 (53 ((59 (((((6 ((((17 (1 75 ))((36 (8 (38 (85 89 ))))(34 76 )))(74 (((92 ((45 ((56 (93 (13 (3 ((68 (5 51 ))((57 86 )(58 78 )))))))((91 (22 23 ))(46 ((30 52 )(32 43 ))))))(55 (27 73 ))))(28 (11 31 )))(4 (37 88 )))))((9 10 )(96 (84 (82 83 ))))))(49 ((95 (61 (20 (50 ((80 (2 (21 94 )))(7 (47 (19 (12 54 )))))))))(48 60 ))))(((29 44 )(64 (41 63 )))(81 (67 (65 66 )))))(70 90 ))(16 (14 15 ))))((87 (26 62 ))((69 ((40 (35 71 ))(39 77 )))(42 79 )))))))))*
(25 (33 ((0 (18 72 ))(24 (53 ((59 (((((6 ((((17 (1 75 ))((36 ((8 89 )(38 85 )))(34 76 )))(74 ((28 ((92 ((45 (((56 (93 ((3 13 )((68 (5 51 ))((57 86 )(58 78 ))))))(22 23 ))(91 (46 ((30 52 )(32 43 ))))))(55 (27 73 ))))(11 31 )))(4 (37 88 )))))((9 10 )(96 (84 (82 83 ))))))(49 ((95 (61 (20 (50 ((80 (2 (21 94 )))(7 (47 (19 (12 54 )))))))))(48 60 ))))(((29 44 )(64 (41 63 )))(81 (65 (66 67 )))))(70 90 ))(16 (14 15 ))))((87 (26 62 ))((69 ((40 (35 71 ))(39 77 )))(42 79 )))))))))*
(25 (33 ((0 (18 72 ))(24 (53 ((59 (((((6 ((((17 (1 75 ))((36 (8 (38 (85 89 ))))(34 76 )))(74 ((28 ((92 ((45 (((56 (93 (13 (3 ((68 (5 51 ))((57 86 )(58 78 )))))))(91 (22 23 )))(46 ((30 52 )(32 43 )))))(27 (55 73 ))))(11 31 )))(4 (37 88 )))))((9 10 )(96 (84 (82 83 ))))))(60 (49 (95 (61 ((50 ((80 (2 (21 94 )))(7 (47 (19 (12 54 ))))))(20 48 )))))))(((29 44 )(64 (41 63 )))(81 (65 (66 67 )))))(70 90 ))(16 (14 15 ))))((87 (26 62 ))((69 ((40 (35 71 ))(39 77 )))(42 79 )))))))))*
(25 (33 ((0 (18 72 ))(24 (53 ((59 (((((6 ((((17 (1 75 ))((36 (8 (38 (85 89 ))))(34 76 )))(74 (((92 (((45 ((56 (93 ((3 13 )((68 (5 51 ))((57 86 )(58 78 ))))))(46 ((30 52 )(32 43 )))))(91 (22 23 )))(55 (27 73 ))))(28 (11 31 )))(4 (37 88 )))))((9 10 )(96 (84 (82 83 ))))))(60 (49 (48 (95 (61 (50 (20 ((80 (2 (21 94 )))(7 (47 (19 (12 54 )))))))))))))(((29 44 )(64 (41 63 )))(81 (67 (65 66 )))))(70 90 ))(16 (14 15 ))))((87 (26 62 ))((69 ((40 (35 71 ))(39 77 )))(42 79 )))))))))*
(25 (33 ((0 (18 72 ))(24 (53 ((59 (((((6 ((((17 (1 75 ))((8 (38 (89 (36 85 ))))(34 76 )))(74 ((28 ((92 (((45 ((56 (93 (13 (3 ((68 (5 51 ))((57 86 )(58 78 )))))))(46 ((30 52 )(32 43 )))))(91 (22 23 )))(27 (55 73 ))))(11 31 )))(4 (37 88 )))))((9 10 )(96 (84 (82 83 ))))))(49 ((95 (61 (50 (20 ((80 (2 (21 94 )))(7 (47 (19 (12 54 )))))))))(48 60 ))))(((29 44 )(64 (41 63 )))(81 (67 (65 66 )))))(70 90 ))(16 (14 15 ))))((87 (26 62 ))((69 ((40 (35 71 ))(39 77 )))(42 79 )))))))))*
(25 (33 ((0 (18 72 ))(24 (53 ((59 (((((6 ((((17 (1 75 ))((8 (38 (36 (85 89 ))))(34 76 )))(74 (((92 ((45 (((56 (93 (13 (3 ((68 (5 51 ))((57 86 )(58 78 )))))))(91 (22 23 )))(46 ((30 52 )(32 43 )))))(27 (55 73 ))))(28 (11 31 )))(4 (37 88 )))))((9 10 )(96 (84 (82 83 ))))))(60 (49 (48 (95 (61 (((80 (2 (21 94 )))(7 (47 (19 (12 54 )))))(20 50 ))))))))(((29 44 )(81 (65 (66 67 ))))(64 (41 63 ))))(70 90 ))(16 (14 15 ))))((69 ((87 (26 62 ))((40 (35 71 ))(39 77 ))))(42 79 ))))))))*
(25 (33 ((0 (18 72 ))(24 (53 ((59 (((((6 ((((17 (1 75 ))((36 (8 (89 (38 85 ))))(34 76 )))(74 ((28 ((92 (((45 ((56 (93 ((3 13 )((68 (5 51 ))((57 86 )(58 78 ))))))(46 ((30 52 )(32 43 )))))(91 (22 23 )))(27 (55 73 ))))(11 31 )))(4 (37 88 )))))((9 10 )(96 (84 (82 83 ))))))(49 (48 (60 (95 (61 (20 (50 ((80 (2 (21 94 )))(7 (47 (19 (12 54 )))))))))))))(((29 44 )(64 (41 63 )))(81 (67 (65 66 )))))(70 90 ))(16 (14 15 ))))((69 ((87 (26 62 ))((40 (35 71 ))(39 77 ))))(42 79 ))))))))*
(25 (33 ((0 (18 72 ))(24 (53 ((59 (((((6 ((((17 (1 75 ))((8 (38 (85 (36 89 ))))(34 76 )))(74 (((92 ((45 (((56 (93 (13 (3 ((68 (5 51 ))((57 86 )(58 78 )))))))(91 (22 23 )))(46 ((30 52 )(32 43 )))))(27 (55 73 ))))(28 (11 31 )))(4 (37 88 )))))((9 10 )(96 (84 (82 83 ))))))((48 (95 (61 (((80 (2 (21 94 )))(7 (47 (19 (12 54 )))))(20 50 )))))(49 60 )))(((29 44 )(81 (65 (66 67 ))))(64 (41 63 ))))(70 90 ))(16 (14 15 ))))((87 (26 62 ))((69 ((40 (35 71 ))(39 77 )))(42 79 )))))))))*
(25 (33 ((0 (18 72 ))(24 (53 ((59 (((((6 ((((17 (1 75 ))((8 (38 (89 (36 85 ))))(34 76 )))(74 ((28 ((92 ((45 (((56 (93 (13 (3 ((68 (5 51 ))((57 86 )(58 78 )))))))(91 (22 23 )))(46 ((30 52 )(32 43 )))))(55 (27 73 ))))(11 31 )))(4 (37 88 )))))((9 10 )(96 (84 (82 83 ))))))((48 (95 (61 (50 (20 ((80 (2 (21 94 )))(7 (47 (19 (12 54 ))))))))))(49 60 )))(((29 44 )(81 (65 (66 67 ))))(64 (41 63 ))))(70 90 ))(16 (14 15 ))))((69 ((87 (26 62 ))((40 (35 71 ))(39 77 ))))(42 79 ))))))))*
(25 (33 ((0 (18 72 ))(24 (53 ((59 (((((6 ((((17 (1 75 ))((89 (36 (8 (38 85 ))))(34 76 )))(74 ((28 ((92 (((45 ((56 (93 (13 (3 ((68 (5 51 ))((57 86 )(58 78 )))))))(46 ((30 52 )(32 43 )))))(91 (22 23 )))(55 (27 73 ))))(11 31 )))(4 (37 88 )))))((9 10 )(96 (84 (82 83 ))))))(49 ((95 (61 (20 (50 ((80 (2 (21 94 )))(7 (47 (19 (12 54 )))))))))(48 60 ))))(((29 44 )(81 (65 (66 67 ))))(64 (41 63 ))))(70 90 ))(16 (14 15 ))))((69 ((87 (26 62 ))((40 (35 71 ))(39 77 ))))(42 79 ))))))))*
(25 (33 ((0 (18 72 ))(24 (53 ((59 (((((6 ((((17 (1 75 ))((36 (8 (38 (85 89 ))))(34 76 )))(74 (((92 ((45 (((56 (93 ((3 13 )((68 (5 51 ))((57 86 )(58 78 ))))))(22 23 ))(91 (46 ((30 52 )(32 43 ))))))(55 (27 73 ))))(28 (11 31 )))(4 (37 88 )))))((9 10 )(96 (84 (82 83 ))))))(60 (49 (48 (95 (61 (20 (50 ((80 (2 (21 94 )))(7 (47 (19 (12 54 )))))))))))))(((29 44 )(64 (41 63 )))(81 (65 (66 67 )))))(70 90 ))(16 (14 15 ))))((87 (26 62 ))((69 ((40 (35 71 ))(39 77 )))(42 79 )))))))))*
(25 (33 ((0 (18 72 ))(24 (53 ((59 (((((6 ((((17 (1 75 ))((36 (8 (38 (85 89 ))))(34 76 )))(74 ((28 ((92 ((45 (((56 (93 (13 (3 ((68 (5 51 ))((57 86 )(58 78 )))))))(91 (22 23 )))(46 ((30 52 )(32 43 )))))(27 (55 73 ))))(11 31 )))(4 (37 88 )))))((9 10 )(96 (84 (82 83 ))))))(49 (48 (60 (95 (61 (20 (50 ((80 (2 (21 94 )))(7 (47 (19 (12 54 )))))))))))))(((29 44 )(64 (41 63 )))(81 (67 (65 66 )))))(70 90 ))(16 (14 15 ))))((69 ((87 (26 62 ))((40 (35 71 ))(39 77 ))))(42 79 ))))))))*
(25 (33 ((0 (18 72 ))(24 (53 ((59 (((((6 ((((17 (1 75 ))((89 (36 (8 (38 85 ))))(34 76 )))(74 ((28 ((92 ((45 (((56 (93 ((3 13 )((68 (5 51 ))((57 86 )(58 78 ))))))(22 23 ))(91 (46 ((30 52 )(32 43 ))))))(27 (55 73 ))))(11 31 )))(4 (37 88 )))))((9 10 )(96 (84 (82 83 ))))))(60 (49 (48 (95 (61 (((80 (2 (21 94 )))(7 (47 (19 (12 54 )))))(20 50 ))))))))(((29 44 )(81 (65 (66 67 ))))(64 (41 63 ))))(70 90 ))(16 (14 15 ))))((87 (26 62 ))((69 ((40 (35 71 ))(39 77 )))(42 79 )))))))))*
(25 (33 ((0 (18 72 ))(24 (53 ((59 (((((6 ((((17 (1 75 ))((36 (89 (8 (38 85 ))))(34 76 )))(74 ((28 ((92 (((45 ((56 (93 ((3 13 )((68 (5 51 ))((57 86 )(58 78 ))))))(46 ((30 52 )(32 43 )))))(91 (22 23 )))(27 (55 73 ))))(11 31 )))(4 (37 88 )))))((9 10 )(96 (84 (82 83 ))))))(60 (49 (48 (95 (61 (20 (50 ((80 (2 (21 94 )))(7 (47 (19 (12 54 )))))))))))))(((29 44 )(81 (65 (66 67 ))))(64 (41 63 ))))(70 90 ))(16 (14 15 ))))((87 (26 62 ))((69 ((40 (35 71 ))(39 77 )))(42 79 )))))))))*
(25 (33 ((0 (18 72 ))(24 (53 ((59 (((((6 ((((17 (1 75 ))((89 (36 (8 (38 85 ))))(34 76 )))(74 (((92 ((45 (((56 (93 (13 (3 ((68 (5 51 ))((57 86 )(58 78 )))))))(22 23 ))(91 (46 ((30 52 )(32 43 ))))))(27 (55 73 ))))(28 (11 31 )))(4 (37 88 )))))((9 10 )(96 (84 (82 83 ))))))(49 ((95 (61 (20 (50 ((80 (2 (21 94 )))(7 (47 (19 (12 54 )))))))))(48 60 ))))(((29 44 )(64 (41 63 )))(81 (66 (65 67 )))))(70 90 ))(16 (14 15 ))))((87 (26 62 ))((69 ((40 (35 71 ))(39 77 )))(42 79 )))))))))*
(25 (33 ((0 (18 72 ))(24 (53 ((59 (((((6 ((((17 (1 75 ))((36 ((8 89 )(38 85 )))(34 76 )))(74 (((92 ((45 (((56 (93 (13 (3 ((68 (5 51 ))((57 86 )(58 78 )))))))(22 23 ))(91 (46 ((30 52 )(32 43 ))))))(55 (27 73 ))))(28 (11 31 )))(4 (37 88 )))))((9 10 )(96 (84 (82 83 ))))))(49 (60 (48 (95 (61 (20 (50 ((80 (2 (21 94 )))(7 (47 (19 (12 54 )))))))))))))(((29 44 )(81 (65 (66 67 ))))(64 (41 63 ))))(70 90 ))(16 (14 15 ))))((69 ((87 (26 62 ))((40 (35 71 ))(39 77 ))))(42 79 ))))))))*
(25 (33 ((0 (18 72 ))(24 (53 ((59 (((((6 ((((17 (1 75 ))((36 (8 (38 (85 89 ))))(34 76 )))(74 ((28 ((92 (((45 ((56 (93 ((3 13 )((68 (5 51 ))((57 86 )(58 78 ))))))(46 ((30 52 )(32 43 )))))(91 (22 23 )))(27 (55 73 ))))(11 31 )))(4 (37 88 )))))((9 10 )(96 (84 (82 83 ))))))(60 (49 (95 (61 ((50 ((80 (2 (21 94 )))(7 (47 (19 (12 54 ))))))(20 48 )))))))(((29 44 )(64 (41 63 )))(81 (65 (66 67 )))))(70 90 ))(16 (14 15 ))))((69 ((87 (26 62 ))((40 (35 71 ))(39 77 ))))(42 79 ))))))))*
(25 (33 ((0 (18 72 ))(24 (53 ((59 (((((6 ((((17 (1 75 ))((8 (38 (36 (85 89 ))))(34 76 )))(74 (((92 ((45 ((56 (93 ((3 13 )((68 (5 51 ))((57 86 )(58 78 ))))))((91 (22 23 ))(46 ((30 52 )(32 43 ))))))(27 (55 73 ))))(28 (11 31 )))(4 (37 88 )))))((9 10 )(96 (84 (82 83 ))))))(60 (49 (48 (95 (61 (50 (20 ((80 (2 (21 94 )))(7 (47 (19 (12 54 )))))))))))))(((29 44 )(81 (65 (66 67 ))))(64 (41 63 ))))(70 90 ))(16 (14 15 ))))((69 ((87 (26 62 ))((40 (35 71 ))(39 77 ))))(42 79 ))))))))*
(25 (33 ((0 (18 72 ))(24 (53 ((59 (((((6 ((((17 (1 75 ))(((8 (38 85 ))(36 89 ))(34 76 )))(74 (((92 ((45 (((56 (93 (13 (3 ((68 (5 51 ))((57 86 )(58 78 )))))))(22 23 ))(91 (46 ((30 52 )(32 43 ))))))(27 (55 73 ))))(28 (11 31 )))(4 (37 88 )))))((9 10 )(96 (84 (82 83 ))))))(60 (49 (48 (95 (61 (20 (50 ((80 (2 (21 94 )))(7 (47 (19 (12 54 )))))))))))))(((29 44 )(64 (41 63 )))(81 (67 (65 66 )))))(70 90 ))(16 (14 15 ))))((87 (26 62 ))((69 ((40 (35 71 ))(39 77 )))(42 79 )))))))))*
(25 (33 ((0 (18 72 ))(24 (53 ((59 (((((6 ((((17 (1 75 ))((36 (8 (89 (38 85 ))))(34 76 )))(74 (((92 ((45 (((56 (93 (13 (3 ((68 (5 51 ))((57 86 )(58 78 )))))))(22 23 ))(91 (46 ((30 52 )(32 43 ))))))(27 (55 73 ))))(28 (11 31 )))(4 (37 88 )))))((9 10 )(96 (84 (82 83 ))))))(49 ((95 (61 (((80 (2 (21 94 )))(7 (47 (19 (12 54 )))))(20 50 ))))(48 60 ))))(((29 44 )(64 (41 63 )))(81 (67 (65 66 )))))(70 90 ))(16 (14 15 ))))((87 (26 62 ))((69 ((40 (35 71 ))(39 77 )))(42 79 )))))))))*
(25 (33 ((0 (18 72 ))(24 (53 ((59 (((((6 ((((17 (1 75 ))((36 (8 (38 (85 89 ))))(34 76 )))(74 (((92 ((45 ((56 (93 ((3 13 )((68 (5 51 ))((57 86 )(58 78 ))))))((91 (22 23 ))(46 ((30 52 )(32 43 ))))))(55 (27 73 ))))(28 (11 31 )))(4 (37 88 )))))((9 10 )(96 (84 (82 83 ))))))(49 ((95 (61 (50 (20 ((80 (2 (21 94 )))(7 (47 (19 (12 54 )))))))))(48 60 ))))(((29 44 )(64 (41 63 )))(81 (67 (65 66 )))))(70 90 ))(16 (14 15 ))))((87 (26 62 ))((69 ((40 (35 71 ))(39 77 )))(42 79 )))))))))*
(25 (33 ((0 (18 72 ))(24 (53 ((59 (((((6 ((((17 (1 75 ))((8 (38 (36 (85 89 ))))(34 76 )))(74 ((28 ((92 (((45 ((56 (93 ((3 13 )((68 (5 51 ))((57 86 )(58 78 ))))))(46 ((30 52 )(32 43 )))))(91 (22 23 )))(55 (27 73 ))))(11 31 )))(4 (37 88 )))))((9 10 )(96 (84 (82 83 ))))))(49 ((95 (61 (50 (20 ((80 (2 (21 94 )))(7 (47 (19 (12 54 )))))))))(48 60 ))))(((29 44 )(64 (41 63 )))(81 (66 (65 67 )))))(70 90 ))(16 (14 15 ))))((69 ((87 (26 62 ))((40 (35 71 ))(39 77 ))))(42 79 ))))))))*
(25 (33 ((0 (18 72 ))(24 (53 ((59 (((((6 ((((17 (1 75 ))((89 (36 (8 (38 85 ))))(34 76 )))(74 (((92 (((45 ((56 (93 (13 (3 ((68 (5 51 ))((57 86 )(58 78 )))))))(46 ((30 52 )(32 43 )))))(91 (22 23 )))(55 (27 73 ))))(28 (11 31 )))(4 (37 88 )))))((9 10 )(96 (84 (82 83 ))))))(60 (49 (48 (95 (61 (((80 (2 (21 94 )))(7 (47 (19 (12 54 )))))(20 50 ))))))))(((29 44 )(64 (41 63 )))(81 (65 (66 67 )))))(70 90 ))(16 (14 15 ))))((87 (26 62 ))((69 ((40 (35 71 ))(39 77 )))(42 79 )))))))))*
(25 (33 ((0 (18 72 ))(24 (53 ((59 (((((6 ((((17 (1 75 ))((8 (38 (89 (36 85 ))))(34 76 )))(74 ((28 ((92 ((45 (((56 (93 ((3 13 )((68 (5 51 ))((57 86 )(58 78 ))))))(91 (22 23 )))(46 ((30 52 )(32 43 )))))(27 (55 73 ))))(11 31 )))(4 (37 88 )))))((9 10 )(96 (84 (82 83 ))))))(60 (49 (95 (61 ((50 ((80 (2 (21 94 )))(7 (47 (19 (12 54 ))))))(20 48 )))))))(((29 44 )(81 (65 (66 67 ))))(64 (41 63 ))))(70 90 ))(16 (14 15 ))))((69 ((87 (26 62 ))((40 (35 71 ))(39 77 ))))(42 79 ))))))))*
(25 (33 ((0 (18 72 ))(24 (53 ((59 (((((6 ((((17 (1 75 ))((89 (36 (8 (38 85 ))))(34 76 )))(74 (((92 ((45 (((56 (93 ((3 13 )((68 (5 51 ))((57 86 )(58 78 ))))))(91 (22 23 )))(46 ((30 52 )(32 43 )))))(27 (55 73 ))))(28 (11 31 )))(4 (37 88 )))))((9 10 )(96 (84 (82 83 ))))))(49 (48 (60 (95 (61 (((80 (2 (21 94 )))(7 (47 (19 (12 54 )))))(20 50 ))))))))(((29 44 )(81 (65 (66 67 ))))(64 (41 63 ))))(70 90 ))(16 (14 15 ))))((87 (26 62 ))((69 ((40 (35 71 ))(39 77 )))(42 79 )))))))))*
(25 (33 ((0 (18 72 ))(24 (53 ((59 (((((6 ((((17 (1 75 ))((89 (36 (8 (38 85 ))))(34 76 )))(74 ((28 ((92 ((45 (((56 (93 (13 (3 ((68 (5 51 ))((57 86 )(58 78 )))))))(22 23 ))(91 (46 ((30 52 )(32 43 ))))))(27 (55 73 ))))(11 31 )))(4 (37 88 )))))((9 10 )(96 (84 (82 83 ))))))(60 (49 (48 (95 (61 (((80 (2 (21 94 )))(7 (47 (19 (12 54 )))))(20 50 ))))))))(((29 44 )(64 (41 63 )))(81 (65 (66 67 )))))(70 90 ))(16 (14 15 ))))((87 (26 62 ))((69 ((40 (35 71 ))(39 77 )))(42 79 )))))))))*
(25 (33 ((0 (18 72 ))(24 (53 ((59 (((((6 ((((17 (1 75 ))((36 (89 (8 (38 85 ))))(34 76 )))(74 ((28 ((92 ((45 ((56 (93 (13 (3 ((68 (5 51 ))((57 86 )(58 78 )))))))((91 (22 23 ))(46 ((30 52 )(32 43 ))))))(27 (55 73 ))))(11 31 )))(4 (37 88 )))))((9 10 )(96 (84 (82 83 ))))))(49 (60 (95 (61 ((50 ((80 (2 (21 94 )))(7 (47 (19 (12 54 ))))))(20 48 )))))))(((29 44 )(81 (65 (66 67 ))))(64 (41 63 ))))(70 90 ))(16 (14 15 ))))((87 (26 62 ))((69 ((40 (35 71 ))(39 77 )))(42 79 )))))))))*
(25 (33 ((0 (18 72 ))(24 (53 ((59 (((((6 ((((17 (1 75 ))((89 (36 (8 (38 85 ))))(34 76 )))(74 (((92 ((45 ((56 (93 (13 (3 ((68 (5 51 ))((57 86 )(58 78 )))))))((91 (22 23 ))(46 ((30 52 )(32 43 ))))))(27 (55 73 ))))(28 (11 31 )))(4 (37 88 )))))((9 10 )(96 (84 (82 83 ))))))(49 (60 (48 (95 (61 (((80 (2 (21 94 )))(7 (47 (19 (12 54 )))))(20 50 ))))))))(((29 44 )(64 (41 63 )))(81 (66 (65 67 )))))(70 90 ))(16 (14 15 ))))((87 (26 62 ))((69 ((40 (35 71 ))(39 77 )))(42 79 )))))))))*
(25 (33 ((0 (18 72 ))(24 (53 ((59 (((((6 ((((17 (1 75 ))((8 (38 (85 (36 89 ))))(34 76 )))(74 ((28 ((92 ((45 ((56 (93 (13 (3 ((68 (5 51 ))((57 86 )(58 78 )))))))((91 (22 23 ))(46 ((30 52 )(32 43 ))))))(55 (27 73 ))))(11 31 )))(4 (37 88 )))))((9 10 )(96 (84 (82 83 ))))))(49 ((95 (61 (20 (50 ((80 (2 (21 94 )))(7 (47 (19 (12 54 )))))))))(48 60 ))))(((29 44 )(64 (41 63 )))(81 (67 (65 66 )))))(70 90 ))(16 (14 15 ))))((87 (26 62 ))((69 ((40 (35 71 ))(39 77 )))(42 79 )))))))))*
(25 (33 ((0 (18 72 ))(24 (53 ((59 (((((6 ((((17 (1 75 ))((36 (8 (89 (38 85 ))))(34 76 )))(74 ((28 ((92 ((45 ((56 (93 (13 (3 ((68 (5 51 ))((57 86 )(58 78 )))))))((91 (22 23 ))(46 ((30 52 )(32 43 ))))))(27 (55 73 ))))(11 31 )))(4 (37 88 )))))((9 10 )(96 (84 (82 83 ))))))(60 (49 (48 (95 (61 (50 (20 ((80 (2 (21 94 )))(7 (47 (19 (12 54 )))))))))))))(((29 44 )(81 (65 (66 67 ))))(64 (41 63 ))))(70 90 ))(16 (14 15 ))))((87 (26 62 ))((69 ((40 (35 71 ))(39 77 )))(42 79 )))))))))*
(25 (33 ((0 (18 72 ))(24 (53 ((59 (((((6 ((((17 (1 75 ))((36 (8 (38 (85 89 ))))(34 76 )))(74 (((92 ((45 (((56 (93 (13 (3 ((68 (5 51 ))((57 86 )(58 78 )))))))(91 (22 23 )))(46 ((30 52 )(32 43 )))))(55 (27 73 ))))(28 (11 31 )))(4 (37 88 )))))((9 10 )(96 (84 (82 83 ))))))(60 (49 (48 (95 (61 (50 (20 ((80 (2 (21 94 )))(7 (47 (19 (12 54 )))))))))))))(((29 44 )(81 (65 (66 67 ))))(64 (41 63 ))))(70 90 ))(16 (14 15 ))))((87 (26 62 ))((69 ((40 (35 71 ))(39 77 )))(42 79 )))))))))*
(25 (33 ((0 (18 72 ))(24 (53 ((59 (((((6 ((((17 (1 75 ))(((8 (38 85 ))(36 89 ))(34 76 )))(74 (((92 ((45 (((56 (93 (13 (3 ((68 (5 51 ))((57 86 )(58 78 )))))))(91 (22 23 )))(46 ((30 52 )(32 43 )))))(27 (55 73 ))))(28 (11 31 )))(4 (37 88 )))))((9 10 )(96 (84 (82 83 ))))))(60 (49 (95 (61 ((50 ((80 (2 (21 94 )))(7 (47 (19 (12 54 ))))))(20 48 )))))))(((29 44 )(64 (41 63 )))(81 (65 (66 67 )))))(70 90 ))(16 (14 15 ))))((69 ((87 (26 62 ))((40 (35 71 ))(39 77 ))))(42 79 ))))))))*
(25 (33 ((0 (18 72 ))(24 (53 ((59 (((((6 ((((17 (1 75 ))((89 (36 (8 (38 85 ))))(34 76 )))(74 (((92 ((45 (((56 (93 ((3 13 )((68 (5 51 ))((57 86 )(58 78 ))))))(91 (22 23 )))(46 ((30 52 )(32 43 )))))(27 (55 73 ))))(28 (11 31 )))(4 (37 88 )))))((9 10 )(96 (84 (82 83 ))))))(49 (48 (60 (95 (61 (50 (20 ((80 (2 (21 94 )))(7 (47 (19 (12 54 )))))))))))))(((29 44 )(64 (41 63 )))(81 (67 (65 66 )))))(70 90 ))(16 (14 15 ))))((87 (26 62 ))((69 ((40 (35 71 ))(39 77 )))(42 79 )))))))))*
(25 (33 ((0 (18 72 ))(24 (53 ((59 (((((6 ((((17 (1 75 ))((36 (8 (85 (38 89 ))))(34 76 )))(74 ((28 ((92 ((45 ((56 (93 (13 (3 ((68 (5 51 ))((57 86 )(58 78 )))))))((91 (22 23 ))(46 ((30 52 )(32 43 ))))))(55 (27 73 ))))(11 31 )))(4 (37 88 )))))((9 10 )(96 (84 (82 83 ))))))(49 (60 (95 (61 ((50 ((80 (2 (21 94 )))(7 (47 (19 (12 54 ))))))(20 48 )))))))(((29 44 )(81 (65 (66 67 ))))(64 (41 63 ))))(70 90 ))(16 (14 15 ))))((87 (26 62 ))((69 ((40 (35 71 ))(39 77 )))(42 79 )))))))))*
(25 (33 ((0 (18 72 ))(24 (53 ((59 (((((6 ((((17 (1 75 ))((8 (38 (85 (36 89 ))))(34 76 )))(74 ((28 ((92 (((45 ((56 (93 (13 (3 ((68 (5 51 ))((57 86 )(58 78 )))))))(46 ((30 52 )(32 43 )))))(91 (22 23 )))(55 (27 73 ))))(11 31 )))(4 (37 88 )))))((9 10 )(96 (84 (82 83 ))))))(49 (48 (60 (95 (61 (50 (20 ((80 (2 (21 94 )))(7 (47 (19 (12 54 )))))))))))))(((29 44 )(81 (65 (66 67 ))))(64 (41 63 ))))(70 90 ))(16 (14 15 ))))((87 (26 62 ))((69 ((40 (35 71 ))(39 77 )))(42 79 )))))))))*
(25 (33 ((0 (18 72 ))(24 (53 ((59 (((((6 ((((17 (1 75 ))((36 (8 (85 (38 89 ))))(34 76 )))(74 (((92 (((45 ((56 (93 (13 (3 ((68 (5 51 ))((57 86 )(58 78 )))))))(46 ((30 52 )(32 43 )))))(91 (22 23 )))(55 (27 73 ))))(28 (11 31 )))(4 (37 88 )))))((9 10 )(96 (84 (82 83 ))))))(60 (49 (48 (95 (61 (((80 (2 (21 94 )))(7 (47 (19 (12 54 )))))(20 50 ))))))))(((29 44 )(81 (65 (66 67 ))))(64 (41 63 ))))(70 90 ))(16 (14 15 ))))((87 (26 62 ))((69 ((40 (35 71 ))(39 77 )))(42 79 )))))))))*
(25 (33 ((0 (18 72 ))(24 (53 ((59 (((((6 ((((17 (1 75 ))(((8 (38 85 ))(36 89 ))(34 76 )))(74 ((28 ((92 (((45 ((56 (93 (13 (3 ((68 (5 51 ))((57 86 )(58 78 )))))))(46 ((30 52 )(32 43 )))))(91 (22 23 )))(55 (27 73 ))))(11 31 )))(4 (37 88 )))))((9 10 )(96 (84 (82 83 ))))))(49 ((95 (61 (((80 (2 (21 94 )))(7 (47 (19 (12 54 )))))(20 50 ))))(48 60 ))))(((29 44 )(64 (41 63 )))(81 (66 (65 67 )))))(70 90 ))(16 (14 15 ))))((87 (26 62 ))((69 ((40 (35 71 ))(39 77 )))(42 79 )))))))))*
(25 (33 ((0 (18 72 ))(24 (53 ((59 (((((6 ((((17 (1 75 ))((36 ((8 89 )(38 85 )))(34 76 )))(74 (((92 (((45 ((56 (93 ((3 13 )((68 (5 51 ))((57 86 )(58 78 ))))))(46 ((30 52 )(32 43 )))))(91 (22 23 )))(55 (27 73 ))))(28 (11 31 )))(4 (37 88 )))))((9 10 )(96 (84 (82 83 ))))))(49 (48 (60 (95 (61 (50 (20 ((80 (2 (21 94 )))(7 (47 (19 (12 54 )))))))))))))(((29 44 )(81 (65 (66 67 ))))(64 (41 63 ))))(70 90 ))(16 (14 15 ))))((87 (26 62 ))((69 ((40 (35 71 ))(39 77 )))(42 79 )))))))))*
(25 (33 ((0 (18 72 ))(24 (53 ((59 (((((6 ((((17 (1 75 ))((36 (8 (85 (38 89 ))))(34 76 )))(74 (((92 ((45 (((56 (93 ((3 13 )((68 (5 51 ))((57 86 )(58 78 ))))))(91 (22 23 )))(46 ((30 52 )(32 43 )))))(55 (27 73 ))))(28 (11 31 )))(4 (37 88 )))))((9 10 )(96 (84 (82 83 ))))))(49 ((95 (61 (20 (50 ((80 (2 (21 94 )))(7 (47 (19 (12 54 )))))))))(48 60 ))))(((29 44 )(81 (65 (66 67 ))))(64 (41 63 ))))(70 90 ))(16 (14 15 ))))((87 (26 62 ))((69 ((40 (35 71 ))(39 77 )))(42 79 )))))))))*
(25 (33 ((0 (18 72 ))(24 (53 ((59 (((((6 ((((17 (1 75 ))((8 (38 (85 (36 89 ))))(34 76 )))(74 (((92 ((45 (((56 (93 (13 (3 ((68 (5 51 ))((57 86 )(58 78 )))))))(91 (22 23 )))(46 ((30 52 )(32 43 )))))(55 (27 73 ))))(28 (11 31 )))(4 (37 88 )))))((9 10 )(96 (84 (82 83 ))))))(49 (60 (48 (95 (61 (20 (50 ((80 (2 (21 94 )))(7 (47 (19 (12 54 )))))))))))))(((29 44 )(64 (41 63 )))(81 (66 (65 67 )))))(70 90 ))(16 (14 15 ))))((69 ((87 (26 62 ))((40 (35 71 ))(39 77 ))))(42 79 ))))))))*
(25 (33 ((0 (18 72 ))(24 (53 ((59 (((((6 ((((17 (1 75 ))((89 (36 (8 (38 85 ))))(34 76 )))(74 (((92 (((45 ((56 (93 ((3 13 )((68 (5 51 ))((57 86 )(58 78 ))))))(46 ((30 52 )(32 43 )))))(91 (22 23 )))(55 (27 73 ))))(28 (11 31 )))(4 (37 88 )))))((9 10 )(96 (84 (82 83 ))))))(49 (48 (60 (95 (61 (20 (50 ((80 (2 (21 94 )))(7 (47 (19 (12 54 )))))))))))))(((29 44 )(64 (41 63 )))(81 (65 (66 67 )))))(70 90 ))(16 (14 15 ))))((87 (26 62 ))((69 ((40 (35 71 ))(39 77 )))(42 79 )))))))))*
(25 (33 ((0 (18 72 ))(24 (53 ((59 (((((6 ((((17 (1 75 ))((8 (38 (89 (36 85 ))))(34 76 )))(74 ((28 ((92 ((45 (((56 (93 ((3 13 )((68 (5 51 ))((57 86 )(58 78 ))))))(22 23 ))(91 (46 ((30 52 )(32 43 ))))))(27 (55 73 ))))(11 31 )))(4 (37 88 )))))((9 10 )(96 (84 (82 83 ))))))(49 (48 (60 (95 (61 (50 (20 ((80 (2 (21 94 )))(7 (47 (19 (12 54 )))))))))))))(((29 44 )(64 (41 63 )))(81 (67 (65 66 )))))(70 90 ))(16 (14 15 ))))((69 ((87 (26 62 ))((40 (35 71 ))(39 77 ))))(42 79 ))))))))*
(25 (33 ((0 (18 72 ))(24 (53 ((59 (((((6 ((((17 (1 75 ))((36 ((8 89 )(38 85 )))(34 76 )))(74 ((28 ((92 ((45 (((56 (93 (13 (3 ((68 (5 51 ))((57 86 )(58 78 )))))))(91 (22 23 )))(46 ((30 52 )(32 43 )))))(55 (27 73 ))))(11 31 )))(4 (37 88 )))))((9 10 )(96 (84 (82 83 ))))))(49 (48 (60 (95 (61 (((80 (2 (21 94 )))(7 (47 (19 (12 54 )))))(20 50 ))))))))(((29 44 )(81 (65 (66 67 ))))(64 (41 63 ))))(70 90 ))(16 (14 15 ))))((87 (26 62 ))((69 ((40 (35 71 ))(39 77 )))(42 79 )))))))))*
(25 (33 ((0 (18 72 ))(24 (53 ((59 (((((6 ((((17 (1 75 ))((89 (36 (8 (38 85 ))))(34 76 )))(74 (((92 ((45 ((56 (93 ((3 13 )((68 (5 51 ))((57 86 )(58 78 ))))))((91 (22 23 ))(46 ((30 52 )(32 43 ))))))(27 (55 73 ))))(28 (11 31 )))(4 (37 88 )))))((9 10 )(96 (84 (82 83 ))))))(49 (48 (60 (95 (61 (((80 (2 (21 94 )))(7 (47 (19 (12 54 )))))(20 50 ))))))))(((29 44 )(81 (65 (66 67 ))))(64 (41 63 ))))(70 90 ))(16 (14 15 ))))((87 (26 62 ))((69 ((40 (35 71 ))(39 77 )))(42 79 )))))))))*
(25 (33 ((0 (18 72 ))(24 (53 ((59 (((((6 ((((17 (1 75 ))((36 (89 (8 (38 85 ))))(34 76 )))(74 (((92 ((45 ((56 (93 ((3 13 )((68 (5 51 ))((57 86 )(58 78 ))))))((91 (22 23 ))(46 ((30 52 )(32 43 ))))))(55 (27 73 ))))(28 (11 31 )))(4 (37 88 )))))((9 10 )(96 (84 (82 83 ))))))(49 (60 (95 (61 ((50 ((80 (2 (21 94 )))(7 (47 (19 (12 54 ))))))(20 48 )))))))(((29 44 )(81 (65 (66 67 ))))(64 (41 63 ))))(70 90 ))(16 (14 15 ))))((87 (26 62 ))((69 ((40 (35 71 ))(39 77 )))(42 79 )))))))))*
(25 (33 ((0 (18 72 ))(24 (53 ((59 (((((6 ((((17 (1 75 ))((36 (8 (85 (38 89 ))))(34 76 )))(74 ((28 ((92 ((45 (((56 (93 ((3 13 )((68 (5 51 ))((57 86 )(58 78 ))))))(22 23 ))(91 (46 ((30 52 )(32 43 ))))))(55 (27 73 ))))(11 31 )))(4 (37 88 )))))((9 10 )(96 (84 (82 83 ))))))(49 (60 (48 (95 (61 (50 (20 ((80 (2 (21 94 )))(7 (47 (19 (12 54 )))))))))))))(((29 44 )(64 (41 63 )))(81 (66 (65 67 )))))(70 90 ))(16 (14 15 ))))((69 ((87 (26 62 ))((40 (35 71 ))(39 77 ))))(42 79 ))))))))*
(25 (33 ((0 (18 72 ))(24 (53 ((59 (((((6 ((((17 (1 75 ))((36 (8 (85 (38 89 ))))(34 76 )))(74 (((92 (((45 ((56 (93 ((3 13 )((68 (5 51 ))((57 86 )(58 78 ))))))(46 ((30 52 )(32 43 )))))(91 (22 23 )))(27 (55 73 ))))(28 (11 31 )))(4 (37 88 )))))((9 10 )(96 (84 (82 83 ))))))(49 (48 (60 (95 (61 (50 (20 ((80 (2 (21 94 )))(7 (47 (19 (12 54 )))))))))))))(((29 44 )(64 (41 63 )))(81 (66 (65 67 )))))(70 90 ))(16 (14 15 ))))((69 ((87 (26 62 ))((40 (35 71 ))(39 77 ))))(42 79 ))))))))*
(25 (33 ((0 (18 72 ))(24 (53 ((59 (((((6 ((((17 (1 75 ))((36 (8 (38 (85 89 ))))(34 76 )))(74 (((92 ((45 (((56 (93 (13 (3 ((68 (5 51 ))((57 86 )(58 78 )))))))(91 (22 23 )))(46 ((30 52 )(32 43 )))))(55 (27 73 ))))(28 (11 31 )))(4 (37 88 )))))((9 10 )(96 (84 (82 83 ))))))(60 (49 (48 (95 (61 (20 (50 ((80 (2 (21 94 )))(7 (47 (19 (12 54 )))))))))))))(((29 44 )(64 (41 63 )))(81 (67 (65 66 )))))(70 90 ))(16 (14 15 ))))((87 (26 62 ))((69 ((40 (35 71 ))(39 77 )))(42 79 )))))))))*
(25 (33 ((0 (18 72 ))(24 (53 ((59 (((((6 ((((17 (1 75 ))((36 (8 (38 (85 89 ))))(34 76 )))(74 ((28 ((92 ((45 (((56 (93 (13 (3 ((68 (5 51 ))((57 86 )(58 78 )))))))(91 (22 23 )))(46 ((30 52 )(32 43 )))))(55 (27 73 ))))(11 31 )))(4 (37 88 )))))((9 10 )(96 (84 (82 83 ))))))(49 ((95 (61 (((80 (2 (21 94 )))(7 (47 (19 (12 54 )))))(20 50 ))))(48 60 ))))(((29 44 )(81 (65 (66 67 ))))(64 (41 63 ))))(70 90 ))(16 (14 15 ))))((87 (26 62 ))((69 ((40 (35 71 ))(39 77 )))(42 79 )))))))))*
(25 (33 ((0 (18 72 ))(24 (53 ((59 (((((6 ((((17 (1 75 ))((36 (8 (85 (38 89 ))))(34 76 )))(74 ((28 ((92 ((45 ((56 (93 ((3 13 )((68 (5 51 ))((57 86 )(58 78 ))))))((91 (22 23 ))(46 ((30 52 )(32 43 ))))))(55 (27 73 ))))(11 31 )))(4 (37 88 )))))((9 10 )(96 (84 (82 83 ))))))(60 (49 (48 (95 (61 (20 (50 ((80 (2 (21 94 )))(7 (47 (19 (12 54 )))))))))))))(((29 44 )(64 (41 63 )))(81 (67 (65 66 )))))(70 90 ))(16 (14 15 ))))((87 (26 62 ))((69 ((40 (35 71 ))(39 77 )))(42 79 )))))))))*
(25 (33 ((0 (18 72 ))(24 (53 ((59 (((((6 ((((17 (1 75 ))((89 (36 (8 (38 85 ))))(34 76 )))(74 (((92 ((45 ((56 (93 (13 (3 ((68 (5 51 ))((57 86 )(58 78 )))))))((91 (22 23 ))(46 ((30 52 )(32 43 ))))))(27 (55 73 ))))(28 (11 31 )))(4 (37 88 )))))((9 10 )(96 (84 (82 83 ))))))((48 (95 (61 (50 (20 ((80 (2 (21 94 )))(7 (47 (19 (12 54 ))))))))))(49 60 )))(((29 44 )(81 (65 (66 67 ))))(64 (41 63 ))))(70 90 ))(16 (14 15 ))))((87 (26 62 ))((69 ((40 (35 71 ))(39 77 )))(42 79 )))))))))*
(25 (33 ((0 (18 72 ))(24 (53 ((59 (((((6 ((((17 (1 75 ))(((8 (38 85 ))(36 89 ))(34 76 )))(74 ((28 ((92 ((45 (((56 (93 ((3 13 )((68 (5 51 ))((57 86 )(58 78 ))))))(22 23 ))(91 (46 ((30 52 )(32 43 ))))))(27 (55 73 ))))(11 31 )))(4 (37 88 )))))((9 10 )(96 (84 (82 83 ))))))((95 (61 ((50 ((80 (2 (21 94 )))(7 (47 (19 (12 54 ))))))(20 48 ))))(49 60 )))(((29 44 )(64 (41 63 )))(81 (65 (66 67 )))))(70 90 ))(16 (14 15 ))))((69 ((87 (26 62 ))((40 (35 71 ))(39 77 ))))(42 79 ))))))))*
(25 (33 ((0 (18 72 ))(24 (53 ((59 (((((6 ((((17 (1 75 ))((8 (38 (89 (36 85 ))))(34 76 )))(74 (((92 ((45 ((56 (93 (13 (3 ((68 (5 51 ))((57 86 )(58 78 )))))))((91 (22 23 ))(46 ((30 52 )(32 43 ))))))(55 (27 73 ))))(28 (11 31 )))(4 (37 88 )))))((9 10 )(96 (84 (82 83 ))))))((48 (95 (61 (50 (20 ((80 (2 (21 94 )))(7 (47 (19 (12 54 ))))))))))(49 60 )))(((29 44 )(64 (41 63 )))(81 (65 (66 67 )))))(70 90 ))(16 (14 15 ))))((69 ((87 (26 62 ))((40 (35 71 ))(39 77 ))))(42 79 ))))))))*
(25 (33 ((0 (18 72 ))(24 (53 ((59 (((((6 ((((17 (1 75 ))((36 (8 (38 (85 89 ))))(34 76 )))(74 ((28 ((92 ((45 (((56 (93 (13 (3 ((68 (5 51 ))((57 86 )(58 78 )))))))(91 (22 23 )))(46 ((30 52 )(32 43 )))))(27 (55 73 ))))(11 31 )))(4 (37 88 )))))((9 10 )(96 (84 (82 83 ))))))(49 ((95 (61 (50 (20 ((80 (2 (21 94 )))(7 (47 (19 (12 54 )))))))))(48 60 ))))(((29 44 )(64 (41 63 )))(81 (66 (65 67 )))))(70 90 ))(16 (14 15 ))))((69 ((87 (26 62 ))((40 (35 71 ))(39 77 ))))(42 79 ))))))))*
(25 (33 ((0 (18 72 ))(24 (53 ((59 (((((6 ((((17 (1 75 ))((36 (8 (38 (85 89 ))))(34 76 )))(74 (((92 (((45 ((56 (93 ((3 13 )((68 (5 51 ))((57 86 )(58 78 ))))))(46 ((30 52 )(32 43 )))))(91 (22 23 )))(27 (55 73 ))))(28 (11 31 )))(4 (37 88 )))))((9 10 )(96 (84 (82 83 ))))))(60 (49 (48 (95 (61 (50 (20 ((80 (2 (21 94 )))(7 (47 (19 (12 54 )))))))))))))(((29 44 )(64 (41 63 )))(81 (67 (65 66 )))))(70 90 ))(16 (14 15 ))))((69 ((87 (26 62 ))((40 (35 71 ))(39 77 ))))(42 79 ))))))))*
(25 (33 ((0 (18 72 ))(24 (53 ((59 (((((6 ((((17 (1 75 ))((36 (8 (85 (38 89 ))))(34 76 )))(74 (((92 ((45 (((56 (93 (13 (3 ((68 (5 51 ))((57 86 )(58 78 )))))))(22 23 ))(91 (46 ((30 52 )(32 43 ))))))(27 (55 73 ))))(28 (11 31 )))(4 (37 88 )))))((9 10 )(96 (84 (82 83 ))))))((95 (61 ((50 ((80 (2 (21 94 )))(7 (47 (19 (12 54 ))))))(20 48 ))))(49 60 )))(((29 44 )(64 (41 63 )))(81 (67 (65 66 )))))(70 90 ))(16 (14 15 ))))((87 (26 62 ))((69 ((40 (35 71 ))(39 77 )))(42 79 )))))))))*
(25 (33 ((0 (18 72 ))(24 (53 ((59 (((((6 ((((17 (1 75 ))((36 (8 (38 (85 89 ))))(34 76 )))(74 ((28 ((92 (((45 ((56 (93 ((3 13 )((68 (5 51 ))((57 86 )(58 78 ))))))(46 ((30 52 )(32 43 )))))(91 (22 23 )))(27 (55 73 ))))(11 31 )))(4 (37 88 )))))((9 10 )(96 (84 (82 83 ))))))(49 (48 (60 (95 (61 (50 (20 ((80 (2 (21 94 )))(7 (47 (19 (12 54 )))))))))))))(((29 44 )(81 (65 (66 67 ))))(64 (41 63 ))))(70 90 ))(16 (14 15 ))))((69 ((87 (26 62 ))((40 (35 71 ))(39 77 ))))(42 79 ))))))))*
(25 (33 ((0 (18 72 ))(24 (53 ((59 (((((6 ((((17 (1 75 ))((8 (38 (89 (36 85 ))))(34 76 )))(74 (((92 ((45 ((56 (93 ((3 13 )((68 (5 51 ))((57 86 )(58 78 ))))))((91 (22 23 ))(46 ((30 52 )(32 43 ))))))(55 (27 73 ))))(28 (11 31 )))(4 (37 88 )))))((9 10 )(96 (84 (82 83 ))))))(49 (48 (60 (95 (61 (20 (50 ((80 (2 (21 94 )))(7 (47 (19 (12 54 )))))))))))))(((29 44 )(64 (41 63 )))(81 (65 (66 67 )))))(70 90 ))(16 (14 15 ))))((87 (26 62 ))((69 ((40 (35 71 ))(39 77 )))(42 79 )))))))))*
(25 (33 ((0 (18 72 ))(24 (53 ((59 (((((6 ((((17 (1 75 ))((89 (36 (8 (38 85 ))))(34 76 )))(74 ((28 ((92 ((45 (((56 (93 (13 (3 ((68 (5 51 ))((57 86 )(58 78 )))))))(91 (22 23 )))(46 ((30 52 )(32 43 )))))(27 (55 73 ))))(11 31 )))(4 (37 88 )))))((9 10 )(96 (84 (82 83 ))))))(49 ((95 (61 (20 (50 ((80 (2 (21 94 )))(7 (47 (19 (12 54 )))))))))(48 60 ))))(((29 44 )(64 (41 63 )))(81 (65 (66 67 )))))(70 90 ))(16 (14 15 ))))((87 (26 62 ))((69 ((40 (35 71 ))(39 77 )))(42 79 )))))))))*
(25 (33 ((0 (18 72 ))(24 (53 ((59 (((((6 ((((17 (1 75 ))(((8 (38 85 ))(36 89 ))(34 76 )))(74 (((92 ((45 (((56 (93 ((3 13 )((68 (5 51 ))((57 86 )(58 78 ))))))(22 23 ))(91 (46 ((30 52 )(32 43 ))))))(27 (55 73 ))))(28 (11 31 )))(4 (37 88 )))))((9 10 )(96 (84 (82 83 ))))))(49 (60 (95 (61 ((50 ((80 (2 (21 94 )))(7 (47 (19 (12 54 ))))))(20 48 )))))))(((29 44 )(81 (65 (66 67 ))))(64 (41 63 ))))(70 90 ))(16 (14 15 ))))((87 (26 62 ))((69 ((40 (35 71 ))(39 77 )))(42 79 )))))))))*
(25 (33 ((0 (18 72 ))(24 (53 ((59 (((((6 ((((17 (1 75 ))((36 (8 (89 (38 85 ))))(34 76 )))(74 (((92 ((45 (((56 (93 (13 (3 ((68 (5 51 ))((57 86 )(58 78 )))))))(91 (22 23 )))(46 ((30 52 )(32 43 )))))(55 (27 73 ))))(28 (11 31 )))(4 (37 88 )))))((9 10 )(96 (84 (82 83 ))))))(49 (60 (48 (95 (61 (((80 (2 (21 94 )))(7 (47 (19 (12 54 )))))(20 50 ))))))))(((29 44 )(81 (65 (66 67 ))))(64 (41 63 ))))(70 90 ))(16 (14 15 ))))((87 (26 62 ))((69 ((40 (35 71 ))(39 77 )))(42 79 )))))))))*
(25 (33 ((0 (18 72 ))(24 (53 ((59 (((((6 ((((17 (1 75 ))((89 (36 (8 (38 85 ))))(34 76 )))(74 ((28 ((92 ((45 (((56 (93 (13 (3 ((68 (5 51 ))((57 86 )(58 78 )))))))(22 23 ))(91 (46 ((30 52 )(32 43 ))))))(27 (55 73 ))))(11 31 )))(4 (37 88 )))))((9 10 )(96 (84 (82 83 ))))))(49 (48 (60 (95 (61 (50 (20 ((80 (2 (21 94 )))(7 (47 (19 (12 54 )))))))))))))(((29 44 )(81 (65 (66 67 ))))(64 (41 63 ))))(70 90 ))(16 (14 15 ))))((87 (26 62 ))((69 ((40 (35 71 ))(39 77 )))(42 79 )))))))))*
(25 (33 ((0 (18 72 ))(24 (53 ((59 (((((6 ((((17 (1 75 ))((36 (8 (38 (85 89 ))))(34 76 )))(74 ((28 ((92 ((45 (((56 (93 (13 (3 ((68 (5 51 ))((57 86 )(58 78 )))))))(91 (22 23 )))(46 ((30 52 )(32 43 )))))(55 (27 73 ))))(11 31 )))(4 (37 88 )))))((9 10 )(96 (84 (82 83 ))))))(49 (48 (60 (95 (61 (50 (20 ((80 (2 (21 94 )))(7 (47 (19 (12 54 )))))))))))))(((29 44 )(64 (41 63 )))(81 (65 (66 67 )))))(70 90 ))(16 (14 15 ))))((87 (26 62 ))((69 ((40 (35 71 ))(39 77 )))(42 79 )))))))))*
(25 (33 ((0 (18 72 ))(24 (53 ((59 (((((6 ((((17 (1 75 ))((36 (8 (85 (38 89 ))))(34 76 )))(74 ((28 ((92 (((45 ((56 (93 (13 (3 ((68 (5 51 ))((57 86 )(58 78 )))))))(46 ((30 52 )(32 43 )))))(91 (22 23 )))(27 (55 73 ))))(11 31 )))(4 (37 88 )))))((9 10 )(96 (84 (82 83 ))))))(49 ((95 (61 (50 (20 ((80 (2 (21 94 )))(7 (47 (19 (12 54 )))))))))(48 60 ))))(((29 44 )(64 (41 63 )))(81 (67 (65 66 )))))(70 90 ))(16 (14 15 ))))((87 (26 62 ))((69 ((40 (35 71 ))(39 77 )))(42 79 )))))))))*
(25 (33 ((0 (18 72 ))(24 (53 ((59 (((((6 ((((17 (1 75 ))((36 (8 (89 (38 85 ))))(34 76 )))(74 ((28 ((92 ((45 ((56 (93 (13 (3 ((68 (5 51 ))((57 86 )(58 78 )))))))((91 (22 23 ))(46 ((30 52 )(32 43 ))))))(27 (55 73 ))))(11 31 )))(4 (37 88 )))))((9 10 )(96 (84 (82 83 ))))))(60 (49 (48 (95 (61 (((80 (2 (21 94 )))(7 (47 (19 (12 54 )))))(20 50 ))))))))(((29 44 )(64 (41 63 )))(81 (65 (66 67 )))))(70 90 ))(16 (14 15 ))))((69 ((87 (26 62 ))((40 (35 71 ))(39 77 ))))(42 79 ))))))))*
(25 (33 ((0 (18 72 ))(24 (53 ((59 (((((6 ((((17 (1 75 ))((8 (38 (89 (36 85 ))))(34 76 )))(74 (((92 ((45 (((56 (93 (13 (3 ((68 (5 51 ))((57 86 )(58 78 )))))))(91 (22 23 )))(46 ((30 52 )(32 43 )))))(55 (27 73 ))))(28 (11 31 )))(4 (37 88 )))))((9 10 )(96 (84 (82 83 ))))))(49 ((95 (61 (50 (20 ((80 (2 (21 94 )))(7 (47 (19 (12 54 )))))))))(48 60 ))))(((29 44 )(64 (41 63 )))(81 (65 (66 67 )))))(70 90 ))(16 (14 15 ))))((87 (26 62 ))((69 ((40 (35 71 ))(39 77 )))(42 79 )))))))))*
(25 (33 ((0 (18 72 ))(24 (53 ((59 (((((6 ((((17 (1 75 ))((36 (8 (85 (38 89 ))))(34 76 )))(74 ((28 ((92 ((45 (((56 (93 ((3 13 )((68 (5 51 ))((57 86 )(58 78 ))))))(22 23 ))(91 (46 ((30 52 )(32 43 ))))))(55 (27 73 ))))(11 31 )))(4 (37 88 )))))((9 10 )(96 (84 (82 83 ))))))(49 (60 (95 (61 ((50 ((80 (2 (21 94 )))(7 (47 (19 (12 54 ))))))(20 48 )))))))(((29 44 )(64 (41 63 )))(81 (66 (65 67 )))))(70 90 ))(16 (14 15 ))))((87 (26 62 ))((69 ((40 (35 71 ))(39 77 )))(42 79 )))))))))*
(25 (33 ((0 (18 72 ))(24 (53 ((59 (((((6 ((((17 (1 75 ))((36 (8 (89 (38 85 ))))(34 76 )))(74 (((92 ((45 (((56 (93 (13 (3 ((68 (5 51 ))((57 86 )(58 78 )))))))(91 (22 23 )))(46 ((30 52 )(32 43 )))))(27 (55 73 ))))(28 (11 31 )))(4 (37 88 )))))((9 10 )(96 (84 (82 83 ))))))(60 (49 (95 (61 ((50 ((80 (2 (21 94 )))(7 (47 (19 (12 54 ))))))(20 48 )))))))(((29 44 )(64 (41 63 )))(81 (67 (65 66 )))))(70 90 ))(16 (14 15 ))))((87 (26 62 ))((69 ((40 (35 71 ))(39 77 )))(42 79 )))))))))*
(25 (33 ((0 (18 72 ))(24 (53 ((59 (((((6 ((((17 (1 75 ))((36 (89 (8 (38 85 ))))(34 76 )))(74 ((28 ((92 ((45 (((56 (93 ((3 13 )((68 (5 51 ))((57 86 )(58 78 ))))))(91 (22 23 )))(46 ((30 52 )(32 43 )))))(55 (27 73 ))))(11 31 )))(4 (37 88 )))))((9 10 )(96 (84 (82 83 ))))))(49 (60 (95 (61 ((50 ((80 (2 (21 94 )))(7 (47 (19 (12 54 ))))))(20 48 )))))))(((29 44 )(64 (41 63 )))(81 (67 (65 66 )))))(70 90 ))(16 (14 15 ))))((69 ((87 (26 62 ))((40 (35 71 ))(39 77 ))))(42 79 ))))))))*
(25 (33 ((0 (18 72 ))(24 (53 ((59 (((((6 ((((17 (1 75 ))((8 (38 (36 (85 89 ))))(34 76 )))(74 (((92 (((45 ((56 (93 ((3 13 )((68 (5 51 ))((57 86 )(58 78 ))))))(46 ((30 52 )(32 43 )))))(91 (22 23 )))(27 (55 73 ))))(28 (11 31 )))(4 (37 88 )))))((9 10 )(96 (84 (82 83 ))))))(60 (49 (95 (61 ((50 ((80 (2 (21 94 )))(7 (47 (19 (12 54 ))))))(20 48 )))))))(((29 44 )(64 (41 63 )))(81 (67 (65 66 )))))(70 90 ))(16 (14 15 ))))((87 (26 62 ))((69 ((40 (35 71 ))(39 77 )))(42 79 )))))))))*
(25 (33 ((0 (18 72 ))(24 (53 ((59 (((((6 ((((17 (1 75 ))(((8 (38 85 ))(36 89 ))(34 76 )))(74 (((92 (((45 ((56 (93 ((3 13 )((68 (5 51 ))((57 86 )(58 78 ))))))(46 ((30 52 )(32 43 )))))(91 (22 23 )))(27 (55 73 ))))(28 (11 31 )))(4 (37 88 )))))((9 10 )(96 (84 (82 83 ))))))(49 (48 (60 (95 (61 (50 (20 ((80 (2 (21 94 )))(7 (47 (19 (12 54 )))))))))))))(((29 44 )(64 (41 63 )))(81 (65 (66 67 )))))(70 90 ))(16 (14 15 ))))((69 ((87 (26 62 ))((40 (35 71 ))(39 77 ))))(42 79 ))))))))*
(25 (33 ((0 (18 72 ))(24 (53 ((59 (((((6 ((((17 (1 75 ))((89 (36 (8 (38 85 ))))(34 76 )))(74 ((28 ((92 ((45 (((56 (93 (13 (3 ((68 (5 51 ))((57 86 )(58 78 )))))))(22 23 ))(91 (46 ((30 52 )(32 43 ))))))(55 (27 73 ))))(11 31 )))(4 (37 88 )))))((9 10 )(96 (84 (82 83 ))))))(60 (49 (48 (95 (61 (50 (20 ((80 (2 (21 94 )))(7 (47 (19 (12 54 )))))))))))))(((29 44 )(81 (65 (66 67 ))))(64 (41 63 ))))(70 90 ))(16 (14 15 ))))((69 ((87 (26 62 ))((40 (35 71 ))(39 77 ))))(42 79 ))))))))*
(25 (33 ((0 (18 72 ))(24 (53 ((59 (((((6 ((((17 (1 75 ))((36 (89 (8 (38 85 ))))(34 76 )))(74 ((28 ((92 (((45 ((56 (93 ((3 13 )((68 (5 51 ))((57 86 )(58 78 ))))))(46 ((30 52 )(32 43 )))))(91 (22 23 )))(55 (27 73 ))))(11 31 )))(4 (37 88 )))))((9 10 )(96 (84 (82 83 ))))))(49 ((95 (61 (50 (20 ((80 (2 (21 94 )))(7 (47 (19 (12 54 )))))))))(48 60 ))))(((29 44 )(64 (41 63 )))(81 (66 (65 67 )))))(70 90 ))(16 (14 15 ))))((69 ((87 (26 62 ))((40 (35 71 ))(39 77 ))))(42 79 ))))))))*
(25 (33 ((0 (18 72 ))(24 (53 ((59 (((((6 ((((17 (1 75 ))(((8 (38 85 ))(36 89 ))(34 76 )))(74 ((28 ((92 (((45 ((56 (93 (13 (3 ((68 (5 51 ))((57 86 )(58 78 )))))))(46 ((30 52 )(32 43 )))))(91 (22 23 )))(27 (55 73 ))))(11 31 )))(4 (37 88 )))))((9 10 )(96 (84 (82 83 ))))))(49 ((95 (61 (20 (50 ((80 (2 (21 94 )))(7 (47 (19 (12 54 )))))))))(48 60 ))))(((29 44 )(64 (41 63 )))(81 (67 (65 66 )))))(70 90 ))(16 (14 15 ))))((87 (26 62 ))((69 ((40 (35 71 ))(39 77 )))(42 79 )))))))))*
(25 (33 ((0 (18 72 ))(24 (53 ((59 (((((6 ((((17 (1 75 ))((36 (89 (8 (38 85 ))))(34 76 )))(74 ((28 ((92 (((45 ((56 (93 ((3 13 )((68 (5 51 ))((57 86 )(58 78 ))))))(46 ((30 52 )(32 43 )))))(91 (22 23 )))(55 (27 73 ))))(11 31 )))(4 (37 88 )))))((9 10 )(96 (84 (82 83 ))))))(49 (60 (48 (95 (61 (((80 (2 (21 94 )))(7 (47 (19 (12 54 )))))(20 50 ))))))))(((29 44 )(64 (41 63 )))(81 (65 (66 67 )))))(70 90 ))(16 (14 15 ))))((87 (26 62 ))((69 ((40 (35 71 ))(39 77 )))(42 79 )))))))))*
(25 (33 ((0 (18 72 ))(24 (53 ((59 (((((6 ((((17 (1 75 ))((36 (89 (8 (38 85 ))))(34 76 )))(74 (((92 ((45 (((56 (93 ((3 13 )((68 (5 51 ))((57 86 )(58 78 ))))))(22 23 ))(91 (46 ((30 52 )(32 43 ))))))(27 (55 73 ))))(28 (11 31 )))(4 (37 88 )))))((9 10 )(96 (84 (82 83 ))))))(49 ((95 (61 (50 (20 ((80 (2 (21 94 )))(7 (47 (19 (12 54 )))))))))(48 60 ))))(((29 44 )(81 (65 (66 67 ))))(64 (41 63 ))))(70 90 ))(16 (14 15 ))))((87 (26 62 ))((69 ((40 (35 71 ))(39 77 )))(42 79 )))))))))*
(25 (33 ((0 (18 72 ))(24 (53 ((59 (((((6 ((((17 (1 75 ))(((8 (38 85 ))(36 89 ))(34 76 )))(74 (((92 (((45 ((56 (93 ((3 13 )((68 (5 51 ))((57 86 )(58 78 ))))))(46 ((30 52 )(32 43 )))))(91 (22 23 )))(27 (55 73 ))))(28 (11 31 )))(4 (37 88 )))))((9 10 )(96 (84 (82 83 ))))))(49 (60 (48 (95 (61 (50 (20 ((80 (2 (21 94 )))(7 (47 (19 (12 54 )))))))))))))(((29 44 )(81 (65 (66 67 ))))(64 (41 63 ))))(70 90 ))(16 (14 15 ))))((87 (26 62 ))((69 ((40 (35 71 ))(39 77 )))(42 79 )))))))))*
(25 (33 ((0 (18 72 ))(24 (53 ((59 (((((6 ((((17 (1 75 ))(((8 (38 85 ))(36 89 ))(34 76 )))(74 (((92 ((45 ((56 (93 ((3 13 )((68 (5 51 ))((57 86 )(58 78 ))))))((91 (22 23 ))(46 ((30 52 )(32 43 ))))))(55 (27 73 ))))(28 (11 31 )))(4 (37 88 )))))((9 10 )(96 (84 (82 83 ))))))(60 (49 (48 (95 (61 (((80 (2 (21 94 )))(7 (47 (19 (12 54 )))))(20 50 ))))))))(((29 44 )(64 (41 63 )))(81 (65 (66 67 )))))(70 90 ))(16 (14 15 ))))((87 (26 62 ))((69 ((40 (35 71 ))(39 77 )))(42 79 )))))))))*
(25 (33 ((0 (18 72 ))(24 (53 ((59 (((((6 ((((17 (1 75 ))((36 (8 (85 (38 89 ))))(34 76 )))(74 (((92 ((45 (((56 (93 (13 (3 ((68 (5 51 ))((57 86 )(58 78 )))))))(91 (22 23 )))(46 ((30 52 )(32 43 )))))(27 (55 73 ))))(28 (11 31 )))(4 (37 88 )))))((9 10 )(96 (84 (82 83 ))))))(49 ((95 (61 (20 (50 ((80 (2 (21 94 )))(7 (47 (19 (12 54 )))))))))(48 60 ))))(((29 44 )(64 (41 63 )))(81 (67 (65 66 )))))(70 90 ))(16 (14 15 ))))((87 (26 62 ))((69 ((40 (35 71 ))(39 77 )))(42 79 )))))))))*
(25 (33 ((0 (18 72 ))(24 (53 ((59 (((((6 ((((17 (1 75 ))((89 (36 (8 (38 85 ))))(34 76 )))(74 (((92 (((45 ((56 (93 ((3 13 )((68 (5 51 ))((57 86 )(58 78 ))))))(46 ((30 52 )(32 43 )))))(91 (22 23 )))(55 (27 73 ))))(28 (11 31 )))(4 (37 88 )))))((9 10 )(96 (84 (82 83 ))))))(49 (60 (48 (95 (61 (50 (20 ((80 (2 (21 94 )))(7 (47 (19 (12 54 )))))))))))))(((29 44 )(81 (65 (66 67 ))))(64 (41 63 ))))(70 90 ))(16 (14 15 ))))((87 (26 62 ))((69 ((40 (35 71 ))(39 77 )))(42 79 )))))))))*
(25 (33 ((0 (18 72 ))(24 (53 ((59 (((((6 ((((17 (1 75 ))((36 (8 (85 (38 89 ))))(34 76 )))(74 (((92 ((45 (((56 (93 ((3 13 )((68 (5 51 ))((57 86 )(58 78 ))))))(91 (22 23 )))(46 ((30 52 )(32 43 )))))(27 (55 73 ))))(28 (11 31 )))(4 (37 88 )))))((9 10 )(96 (84 (82 83 ))))))((48 (95 (61 (50 (20 ((80 (2 (21 94 )))(7 (47 (19 (12 54 ))))))))))(49 60 )))(((29 44 )(64 (41 63 )))(81 (67 (65 66 )))))(70 90 ))(16 (14 15 ))))((69 ((87 (26 62 ))((40 (35 71 ))(39 77 ))))(42 79 ))))))))*
(25 (33 ((0 (18 72 ))(24 (53 ((59 (((((6 ((((17 (1 75 ))((89 (36 (8 (38 85 ))))(34 76 )))(74 ((28 ((92 ((45 ((56 (93 ((3 13 )((68 (5 51 ))((57 86 )(58 78 ))))))((91 (22 23 ))(46 ((30 52 )(32 43 ))))))(55 (27 73 ))))(11 31 )))(4 (37 88 )))))((9 10 )(96 (84 (82 83 ))))))((48 (95 (61 (20 (50 ((80 (2 (21 94 )))(7 (47 (19 (12 54 ))))))))))(49 60 )))(((29 44 )(64 (41 63 )))(81 (65 (66 67 )))))(70 90 ))(16 (14 15 ))))((87 (26 62 ))((69 ((40 (35 71 ))(39 77 )))(42 79 )))))))))*
(25 (33 ((0 (18 72 ))(24 (53 ((59 (((((6 ((((17 (1 75 ))((8 (38 (36 (85 89 ))))(34 76 )))(74 ((28 ((92 (((45 ((56 (93 ((3 13 )((68 (5 51 ))((57 86 )(58 78 ))))))(46 ((30 52 )(32 43 )))))(91 (22 23 )))(55 (27 73 ))))(11 31 )))(4 (37 88 )))))((9 10 )(96 (84 (82 83 ))))))(49 (60 (48 (95 (61 (20 (50 ((80 (2 (21 94 )))(7 (47 (19 (12 54 )))))))))))))(((29 44 )(64 (41 63 )))(81 (66 (65 67 )))))(70 90 ))(16 (14 15 ))))((87 (26 62 ))((69 ((40 (35 71 ))(39 77 )))(42 79 )))))))))*
(25 (33 ((0 (18 72 ))(24 (53 ((59 (((((6 ((((17 (1 75 ))((36 (8 (38 (85 89 ))))(34 76 )))(74 (((92 ((45 ((56 (93 (13 (3 ((68 (5 51 ))((57 86 )(58 78 )))))))((91 (22 23 ))(46 ((30 52 )(32 43 ))))))(55 (27 73 ))))(28 (11 31 )))(4 (37 88 )))))((9 10 )(96 (84 (82 83 ))))))((48 (95 (61 (50 (20 ((80 (2 (21 94 )))(7 (47 (19 (12 54 ))))))))))(49 60 )))(((29 44 )(81 (65 (66 67 ))))(64 (41 63 ))))(70 90 ))(16 (14 15 ))))((69 ((87 (26 62 ))((40 (35 71 ))(39 77 ))))(42 79 ))))))))*
(25 (33 ((0 (18 72 ))(24 (53 ((59 (((((6 ((((17 (1 75 ))((36 ((8 89 )(38 85 )))(34 76 )))(74 (((92 ((45 ((56 (93 (13 (3 ((68 (5 51 ))((57 86 )(58 78 )))))))((91 (22 23 ))(46 ((30 52 )(32 43 ))))))(27 (55 73 ))))(28 (11 31 )))(4 (37 88 )))))((9 10 )(96 (84 (82 83 ))))))(60 (49 (48 (95 (61 (50 (20 ((80 (2 (21 94 )))(7 (47 (19 (12 54 )))))))))))))(((29 44 )(64 (41 63 )))(81 (65 (66 67 )))))(70 90 ))(16 (14 15 ))))((87 (26 62 ))((69 ((40 (35 71 ))(39 77 )))(42 79 )))))))))*
(25 (33 ((0 (18 72 ))(24 (53 ((59 (((((6 ((((17 (1 75 ))((36 (8 (38 (85 89 ))))(34 76 )))(74 ((28 ((92 ((45 (((56 (93 ((3 13 )((68 (5 51 ))((57 86 )(58 78 ))))))(91 (22 23 )))(46 ((30 52 )(32 43 )))))(55 (27 73 ))))(11 31 )))(4 (37 88 )))))((9 10 )(96 (84 (82 83 ))))))(60 (49 (48 (95 (61 (20 (50 ((80 (2 (21 94 )))(7 (47 (19 (12 54 )))))))))))))(((29 44 )(64 (41 63 )))(81 (67 (65 66 )))))(70 90 ))(16 (14 15 ))))((87 (26 62 ))((69 ((40 (35 71 ))(39 77 )))(42 79 )))))))))*
(25 (33 ((0 (18 72 ))(24 (53 ((59 (((((6 ((((17 (1 75 ))((8 (38 (89 (36 85 ))))(34 76 )))(74 (((92 ((45 (((56 (93 (13 (3 ((68 (5 51 ))((57 86 )(58 78 )))))))(22 23 ))(91 (46 ((30 52 )(32 43 ))))))(55 (27 73 ))))(28 (11 31 )))(4 (37 88 )))))((9 10 )(96 (84 (82 83 ))))))((95 (61 ((50 ((80 (2 (21 94 )))(7 (47 (19 (12 54 ))))))(20 48 ))))(49 60 )))(((29 44 )(64 (41 63 )))(81 (65 (66 67 )))))(70 90 ))(16 (14 15 ))))((69 ((87 (26 62 ))((40 (35 71 ))(39 77 ))))(42 79 ))))))))*
(25 (33 ((0 (18 72 ))(24 (53 ((59 (((((6 ((((17 (1 75 ))((8 (38 (36 (85 89 ))))(34 76 )))(74 ((28 ((92 ((45 ((56 (93 ((3 13 )((68 (5 51 ))((57 86 )(58 78 ))))))((91 (22 23 ))(46 ((30 52 )(32 43 ))))))(27 (55 73 ))))(11 31 )))(4 (37 88 )))))((9 10 )(96 (84 (82 83 ))))))((48 (95 (61 (20 (50 ((80 (2 (21 94 )))(7 (47 (19 (12 54 ))))))))))(49 60 )))(((29 44 )(64 (41 63 )))(81 (65 (66 67 )))))(70 90 ))(16 (14 15 ))))((87 (26 62 ))((69 ((40 (35 71 ))(39 77 )))(42 79 )))))))))*
(25 (33 ((0 (18 72 ))(24 (53 ((59 (((((6 ((((17 (1 75 ))((8 (38 (36 (85 89 ))))(34 76 )))(74 (((92 ((45 ((56 (93 ((3 13 )((68 (5 51 ))((57 86 )(58 78 ))))))((91 (22 23 ))(46 ((30 52 )(32 43 ))))))(27 (55 73 ))))(28 (11 31 )))(4 (37 88 )))))((9 10 )(96 (84 (82 83 ))))))(60 (49 (95 (61 ((50 ((80 (2 (21 94 )))(7 (47 (19 (12 54 ))))))(20 48 )))))))(((29 44 )(64 (41 63 )))(81 (65 (66 67 )))))(70 90 ))(16 (14 15 ))))((87 (26 62 ))((69 ((40 (35 71 ))(39 77 )))(42 79 )))))))))*
(25 (33 ((0 (18 72 ))(24 (53 ((59 (((((6 ((((17 (1 75 ))((89 (36 (8 (38 85 ))))(34 76 )))(74 (((92 ((45 (((56 (93 (13 (3 ((68 (5 51 ))((57 86 )(58 78 )))))))(22 23 ))(91 (46 ((30 52 )(32 43 ))))))(55 (27 73 ))))(28 (11 31 )))(4 (37 88 )))))((9 10 )(96 (84 (82 83 ))))))((48 (95 (61 (20 (50 ((80 (2 (21 94 )))(7 (47 (19 (12 54 ))))))))))(49 60 )))(((29 44 )(64 (41 63 )))(81 (65 (66 67 )))))(70 90 ))(16 (14 15 ))))((87 (26 62 ))((69 ((40 (35 71 ))(39 77 )))(42 79 )))))))))*
(25 (33 ((0 (18 72 ))(24 (53 ((59 (((((6 ((((17 (1 75 ))((8 (38 (85 (36 89 ))))(34 76 )))(74 (((92 ((45 (((56 (93 ((3 13 )((68 (5 51 ))((57 86 )(58 78 ))))))(91 (22 23 )))(46 ((30 52 )(32 43 )))))(27 (55 73 ))))(28 (11 31 )))(4 (37 88 )))))((9 10 )(96 (84 (82 83 ))))))(49 (48 (60 (95 (61 (20 (50 ((80 (2 (21 94 )))(7 (47 (19 (12 54 )))))))))))))(((29 44 )(64 (41 63 )))(81 (67 (65 66 )))))(70 90 ))(16 (14 15 ))))((69 ((87 (26 62 ))((40 (35 71 ))(39 77 ))))(42 79 ))))))))*
(25 (33 ((0 (18 72 ))(24 (53 ((59 (((((6 ((((17 (1 75 ))((36 (8 (38 (85 89 ))))(34 76 )))(74 (((92 ((45 ((56 (93 ((3 13 )((68 (5 51 ))((57 86 )(58 78 ))))))((91 (22 23 ))(46 ((30 52 )(32 43 ))))))(27 (55 73 ))))(28 (11 31 )))(4 (37 88 )))))((9 10 )(96 (84 (82 83 ))))))(60 (49 (48 (95 (61 (50 (20 ((80 (2 (21 94 )))(7 (47 (19 (12 54 )))))))))))))(((29 44 )(64 (41 63 )))(81 (65 (66 67 )))))(70 90 ))(16 (14 15 ))))((87 (26 62 ))((69 ((40 (35 71 ))(39 77 )))(42 79 )))))))))*
(25 (33 ((0 (18 72 ))(24 (53 ((59 (((((6 ((((17 (1 75 ))(((8 (38 85 ))(36 89 ))(34 76 )))(74 (((92 (((45 ((56 (93 (13 (3 ((68 (5 51 ))((57 86 )(58 78 )))))))(46 ((30 52 )(32 43 )))))(91 (22 23 )))(55 (27 73 ))))(28 (11 31 )))(4 (37 88 )))))((9 10 )(96 (84 (82 83 ))))))(49 (60 (48 (95 (61 (50 (20 ((80 (2 (21 94 )))(7 (47 (19 (12 54 )))))))))))))(((29 44 )(81 (65 (66 67 ))))(64 (41 63 ))))(70 90 ))(16 (14 15 ))))((87 (26 62 ))((69 ((40 (35 71 ))(39 77 )))(42 79 )))))))))*
(25 (33 ((0 (18 72 ))(24 (53 ((59 (((((6 ((((17 (1 75 ))((36 (8 (38 (85 89 ))))(34 76 )))(74 (((92 ((45 (((56 (93 ((3 13 )((68 (5 51 ))((57 86 )(58 78 ))))))(22 23 ))(91 (46 ((30 52 )(32 43 ))))))(55 (27 73 ))))(28 (11 31 )))(4 (37 88 )))))((9 10 )(96 (84 (82 83 ))))))(49 ((95 (61 (((80 (2 (21 94 )))(7 (47 (19 (12 54 )))))(20 50 ))))(48 60 ))))(((29 44 )(64 (41 63 )))(81 (67 (65 66 )))))(70 90 ))(16 (14 15 ))))((87 (26 62 ))((69 ((40 (35 71 ))(39 77 )))(42 79 )))))))))*
(25 (33 ((0 (18 72 ))(24 (53 ((59 (((((6 ((((17 (1 75 ))((36 (8 (85 (38 89 ))))(34 76 )))(74 (((92 ((45 ((56 (93 ((3 13 )((68 (5 51 ))((57 86 )(58 78 ))))))((91 (22 23 ))(46 ((30 52 )(32 43 ))))))(27 (55 73 ))))(28 (11 31 )))(4 (37 88 )))))((9 10 )(96 (84 (82 83 ))))))(49 (48 (60 (95 (61 (((80 (2 (21 94 )))(7 (47 (19 (12 54 )))))(20 50 ))))))))(((29 44 )(64 (41 63 )))(81 (67 (65 66 )))))(70 90 ))(16 (14 15 ))))((87 (26 62 ))((69 ((40 (35 71 ))(39 77 )))(42 79 )))))))))*
(25 (33 ((0 (18 72 ))(24 (53 ((59 (((((6 ((((17 (1 75 ))((36 (8 (85 (38 89 ))))(34 76 )))(74 (((92 ((45 (((56 (93 ((3 13 )((68 (5 51 ))((57 86 )(58 78 ))))))(22 23 ))(91 (46 ((30 52 )(32 43 ))))))(27 (55 73 ))))(28 (11 31 )))(4 (37 88 )))))((9 10 )(96 (84 (82 83 ))))))(49 (60 (95 (61 ((50 ((80 (2 (21 94 )))(7 (47 (19 (12 54 ))))))(20 48 )))))))(((29 44 )(64 (41 63 )))(81 (67 (65 66 )))))(70 90 ))(16 (14 15 ))))((87 (26 62 ))((69 ((40 (35 71 ))(39 77 )))(42 79 )))))))))*
(25 (33 ((0 (18 72 ))(24 (53 ((59 (((((6 ((((17 (1 75 ))((36 (8 (38 (85 89 ))))(34 76 )))(74 ((28 ((92 ((45 (((56 (93 ((3 13 )((68 (5 51 ))((57 86 )(58 78 ))))))(22 23 ))(91 (46 ((30 52 )(32 43 ))))))(27 (55 73 ))))(11 31 )))(4 (37 88 )))))((9 10 )(96 (84 (82 83 ))))))(60 (49 (48 (95 (61 (50 (20 ((80 (2 (21 94 )))(7 (47 (19 (12 54 )))))))))))))(((29 44 )(64 (41 63 )))(81 (67 (65 66 )))))(70 90 ))(16 (14 15 ))))((87 (26 62 ))((69 ((40 (35 71 ))(39 77 )))(42 79 )))))))))*
(25 (33 ((0 (18 72 ))(24 (53 ((59 (((((6 ((((17 (1 75 ))((36 ((8 89 )(38 85 )))(34 76 )))(74 (((92 (((45 ((56 (93 (13 (3 ((68 (5 51 ))((57 86 )(58 78 )))))))(46 ((30 52 )(32 43 )))))(91 (22 23 )))(27 (55 73 ))))(28 (11 31 )))(4 (37 88 )))))((9 10 )(96 (84 (82 83 ))))))(49 (48 (60 (95 (61 (50 (20 ((80 (2 (21 94 )))(7 (47 (19 (12 54 )))))))))))))(((29 44 )(64 (41 63 )))(81 (66 (65 67 )))))(70 90 ))(16 (14 15 ))))((69 ((87 (26 62 ))((40 (35 71 ))(39 77 ))))(42 79 ))))))))*
(25 (33 ((0 (18 72 ))(24 (53 ((59 (((((6 ((((17 (1 75 ))((8 (38 (85 (36 89 ))))(34 76 )))(74 (((92 ((45 (((56 (93 ((3 13 )((68 (5 51 ))((57 86 )(58 78 ))))))(91 (22 23 )))(46 ((30 52 )(32 43 )))))(27 (55 73 ))))(28 (11 31 )))(4 (37 88 )))))((9 10 )(96 (84 (82 83 ))))))(60 (49 (48 (95 (61 (50 (20 ((80 (2 (21 94 )))(7 (47 (19 (12 54 )))))))))))))(((29 44 )(64 (41 63 )))(81 (67 (65 66 )))))(70 90 ))(16 (14 15 ))))((87 (26 62 ))((69 ((40 (35 71 ))(39 77 )))(42 79 )))))))))*
(25 (33 ((0 (18 72 ))(24 (53 ((59 (((((6 ((((17 (1 75 ))((89 (36 (8 (38 85 ))))(34 76 )))(74 (((92 ((45 ((56 (93 ((3 13 )((68 (5 51 ))((57 86 )(58 78 ))))))((91 (22 23 ))(46 ((30 52 )(32 43 ))))))(55 (27 73 ))))(28 (11 31 )))(4 (37 88 )))))((9 10 )(96 (84 (82 83 ))))))(49 (48 (60 (95 (61 (50 (20 ((80 (2 (21 94 )))(7 (47 (19 (12 54 )))))))))))))(((29 44 )(64 (41 63 )))(81 (65 (66 67 )))))(70 90 ))(16 (14 15 ))))((87 (26 62 ))((69 ((40 (35 71 ))(39 77 )))(42 79 )))))))))*
(25 (33 ((0 (18 72 ))(24 (53 ((59 (((((6 ((((17 (1 75 ))((36 ((8 89 )(38 85 )))(34 76 )))(74 (((92 ((45 (((56 (93 ((3 13 )((68 (5 51 ))((57 86 )(58 78 ))))))(22 23 ))(91 (46 ((30 52 )(32 43 ))))))(27 (55 73 ))))(28 (11 31 )))(4 (37 88 )))))((9 10 )(96 (84 (82 83 ))))))(49 ((95 (61 (20 (50 ((80 (2 (21 94 )))(7 (47 (19 (12 54 )))))))))(48 60 ))))(((29 44 )(81 (65 (66 67 ))))(64 (41 63 ))))(70 90 ))(16 (14 15 ))))((87 (26 62 ))((69 ((40 (35 71 ))(39 77 )))(42 79 )))))))))*
(25 (33 ((0 (18 72 ))(24 (53 ((59 (((((6 ((((17 (1 75 ))((36 (8 (38 (85 89 ))))(34 76 )))(74 (((92 (((45 ((56 (93 ((3 13 )((68 (5 51 ))((57 86 )(58 78 ))))))(46 ((30 52 )(32 43 )))))(91 (22 23 )))(27 (55 73 ))))(28 (11 31 )))(4 (37 88 )))))((9 10 )(96 (84 (82 83 ))))))(60 (49 (48 (95 (61 (50 (20 ((80 (2 (21 94 )))(7 (47 (19 (12 54 )))))))))))))(((29 44 )(81 (65 (66 67 ))))(64 (41 63 ))))(70 90 ))(16 (14 15 ))))((87 (26 62 ))((69 ((40 (35 71 ))(39 77 )))(42 79 )))))))))*
(25 (33 ((0 (18 72 ))(24 (53 ((59 (((((6 ((((17 (1 75 ))((36 (8 (89 (38 85 ))))(34 76 )))(74 ((28 ((92 ((45 ((56 (93 ((3 13 )((68 (5 51 ))((57 86 )(58 78 ))))))((91 (22 23 ))(46 ((30 52 )(32 43 ))))))(27 (55 73 ))))(11 31 )))(4 (37 88 )))))((9 10 )(96 (84 (82 83 ))))))(60 (49 (48 (95 (61 (((80 (2 (21 94 )))(7 (47 (19 (12 54 )))))(20 50 ))))))))(((29 44 )(64 (41 63 )))(81 (65 (66 67 )))))(70 90 ))(16 (14 15 ))))((87 (26 62 ))((69 ((40 (35 71 ))(39 77 )))(42 79 )))))))))*
(25 (33 ((0 (18 72 ))(24 (53 ((59 (((((6 ((((17 (1 75 ))((89 (36 (8 (38 85 ))))(34 76 )))(74 ((28 ((92 ((45 (((56 (93 (13 (3 ((68 (5 51 ))((57 86 )(58 78 )))))))(91 (22 23 )))(46 ((30 52 )(32 43 )))))(55 (27 73 ))))(11 31 )))(4 (37 88 )))))((9 10 )(96 (84 (82 83 ))))))(49 (48 (60 (95 (61 (((80 (2 (21 94 )))(7 (47 (19 (12 54 )))))(20 50 ))))))))(((29 44 )(81 (65 (66 67 ))))(64 (41 63 ))))(70 90 ))(16 (14 15 ))))((87 (26 62 ))((69 ((40 (35 71 ))(39 77 )))(42 79 )))))))))*
(25 (33 ((0 (18 72 ))(24 (53 ((59 (((((6 ((((17 (1 75 ))((8 (38 (85 (36 89 ))))(34 76 )))(74 (((92 ((45 (((56 (93 ((3 13 )((68 (5 51 ))((57 86 )(58 78 ))))))(91 (22 23 )))(46 ((30 52 )(32 43 )))))(27 (55 73 ))))(28 (11 31 )))(4 (37 88 )))))((9 10 )(96 (84 (82 83 ))))))(49 (60 (95 (61 ((50 ((80 (2 (21 94 )))(7 (47 (19 (12 54 ))))))(20 48 )))))))(((29 44 )(64 (41 63 )))(81 (67 (65 66 )))))(70 90 ))(16 (14 15 ))))((87 (26 62 ))((69 ((40 (35 71 ))(39 77 )))(42 79 )))))))))*
(25 (33 ((0 (18 72 ))(24 (53 ((59 (((((6 ((((17 (1 75 ))((89 (36 (8 (38 85 ))))(34 76 )))(74 (((92 ((45 ((56 (93 ((3 13 )((68 (5 51 ))((57 86 )(58 78 ))))))((91 (22 23 ))(46 ((30 52 )(32 43 ))))))(55 (27 73 ))))(28 (11 31 )))(4 (37 88 )))))((9 10 )(96 (84 (82 83 ))))))(60 (49 (48 (95 (61 (20 (50 ((80 (2 (21 94 )))(7 (47 (19 (12 54 )))))))))))))(((29 44 )(64 (41 63 )))(81 (67 (65 66 )))))(70 90 ))(16 (14 15 ))))((87 (26 62 ))((69 ((40 (35 71 ))(39 77 )))(42 79 )))))))))*
(25 (33 ((0 (18 72 ))(24 (53 ((59 (((((6 ((((17 (1 75 ))((8 (38 (85 (36 89 ))))(34 76 )))(74 (((92 ((45 ((56 (93 ((3 13 )((68 (5 51 ))((57 86 )(58 78 ))))))((91 (22 23 ))(46 ((30 52 )(32 43 ))))))(27 (55 73 ))))(28 (11 31 )))(4 (37 88 )))))((9 10 )(96 (84 (82 83 ))))))(60 (49 (48 (95 (61 (((80 (2 (21 94 )))(7 (47 (19 (12 54 )))))(20 50 ))))))))(((29 44 )(64 (41 63 )))(81 (67 (65 66 )))))(70 90 ))(16 (14 15 ))))((87 (26 62 ))((69 ((40 (35 71 ))(39 77 )))(42 79 )))))))))*
(25 (33 ((0 (18 72 ))(24 (53 ((59 (((((6 ((((17 (1 75 ))((8 (38 (89 (36 85 ))))(34 76 )))(74 (((92 ((45 (((56 (93 (13 (3 ((68 (5 51 ))((57 86 )(58 78 )))))))(22 23 ))(91 (46 ((30 52 )(32 43 ))))))(55 (27 73 ))))(28 (11 31 )))(4 (37 88 )))))((9 10 )(96 (84 (82 83 ))))))(60 (49 (48 (95 (61 (((80 (2 (21 94 )))(7 (47 (19 (12 54 )))))(20 50 ))))))))(((29 44 )(64 (41 63 )))(81 (67 (65 66 )))))(70 90 ))(16 (14 15 ))))((69 ((87 (26 62 ))((40 (35 71 ))(39 77 ))))(42 79 ))))))))*
(25 (33 ((0 (18 72 ))(24 (53 ((59 (((((6 ((((17 (1 75 ))((89 (36 (8 (38 85 ))))(34 76 )))(74 ((28 ((92 (((45 ((56 (93 ((3 13 )((68 (5 51 ))((57 86 )(58 78 ))))))(46 ((30 52 )(32 43 )))))(91 (22 23 )))(27 (55 73 ))))(11 31 )))(4 (37 88 )))))((9 10 )(96 (84 (82 83 ))))))(49 ((95 (61 (((80 (2 (21 94 )))(7 (47 (19 (12 54 )))))(20 50 ))))(48 60 ))))(((29 44 )(64 (41 63 )))(81 (66 (65 67 )))))(70 90 ))(16 (14 15 ))))((87 (26 62 ))((69 ((40 (35 71 ))(39 77 )))(42 79 )))))))))*
(25 (33 ((0 (18 72 ))(24 (53 ((59 (((((6 ((((17 (1 75 ))((89 (36 (8 (38 85 ))))(34 76 )))(74 ((28 ((92 ((45 ((56 (93 ((3 13 )((68 (5 51 ))((57 86 )(58 78 ))))))((91 (22 23 ))(46 ((30 52 )(32 43 ))))))(27 (55 73 ))))(11 31 )))(4 (37 88 )))))((9 10 )(96 (84 (82 83 ))))))(49 ((95 (61 (((80 (2 (21 94 )))(7 (47 (19 (12 54 )))))(20 50 ))))(48 60 ))))(((29 44 )(64 (41 63 )))(81 (66 (65 67 )))))(70 90 ))(16 (14 15 ))))((87 (26 62 ))((69 ((40 (35 71 ))(39 77 )))(42 79 )))))))))*
(25 (33 ((0 (18 72 ))(24 (53 ((59 (((((6 ((((17 (1 75 ))((8 (38 (89 (36 85 ))))(34 76 )))(74 (((92 ((45 (((56 (93 (13 (3 ((68 (5 51 ))((57 86 )(58 78 )))))))(22 23 ))(91 (46 ((30 52 )(32 43 ))))))(55 (27 73 ))))(28 (11 31 )))(4 (37 88 )))))((9 10 )(96 (84 (82 83 ))))))(60 (49 (48 (95 (61 (20 (50 ((80 (2 (21 94 )))(7 (47 (19 (12 54 )))))))))))))(((29 44 )(64 (41 63 )))(81 (67 (65 66 )))))(70 90 ))(16 (14 15 ))))((87 (26 62 ))((69 ((40 (35 71 ))(39 77 )))(42 79 )))))))))*
(25 (33 ((0 (18 72 ))(24 (53 ((59 (((((6 ((((17 (1 75 ))((36 (8 (85 (38 89 ))))(34 76 )))(74 ((28 ((92 ((45 ((56 (93 ((3 13 )((68 (5 51 ))((57 86 )(58 78 ))))))((91 (22 23 ))(46 ((30 52 )(32 43 ))))))(55 (27 73 ))))(11 31 )))(4 (37 88 )))))((9 10 )(96 (84 (82 83 ))))))((48 (95 (61 (50 (20 ((80 (2 (21 94 )))(7 (47 (19 (12 54 ))))))))))(49 60 )))(((29 44 )(64 (41 63 )))(81 (65 (66 67 )))))(70 90 ))(16 (14 15 ))))((87 (26 62 ))((69 ((40 (35 71 ))(39 77 )))(42 79 )))))))))*
(25 (33 ((0 (18 72 ))(24 (53 ((59 (((((6 ((((17 (1 75 ))(((8 (38 85 ))(36 89 ))(34 76 )))(74 (((92 ((45 ((56 (93 ((3 13 )((68 (5 51 ))((57 86 )(58 78 ))))))((91 (22 23 ))(46 ((30 52 )(32 43 ))))))(55 (27 73 ))))(28 (11 31 )))(4 (37 88 )))))((9 10 )(96 (84 (82 83 ))))))(49 (60 (48 (95 (61 (((80 (2 (21 94 )))(7 (47 (19 (12 54 )))))(20 50 ))))))))(((29 44 )(81 (65 (66 67 ))))(64 (41 63 ))))(70 90 ))(16 (14 15 ))))((87 (26 62 ))((69 ((40 (35 71 ))(39 77 )))(42 79 )))))))))*
(25 (33 ((0 (18 72 ))(24 (53 ((59 (((((6 ((((17 (1 75 ))((8 (38 (89 (36 85 ))))(34 76 )))(74 (((92 ((45 (((56 (93 ((3 13 )((68 (5 51 ))((57 86 )(58 78 ))))))(91 (22 23 )))(46 ((30 52 )(32 43 )))))(27 (55 73 ))))(28 (11 31 )))(4 (37 88 )))))((9 10 )(96 (84 (82 83 ))))))(49 (60 (48 (95 (61 (50 (20 ((80 (2 (21 94 )))(7 (47 (19 (12 54 )))))))))))))(((29 44 )(81 (65 (66 67 ))))(64 (41 63 ))))(70 90 ))(16 (14 15 ))))((87 (26 62 ))((69 ((40 (35 71 ))(39 77 )))(42 79 )))))))))*
(25 (33 ((0 (18 72 ))(24 (53 ((59 (((((6 ((((17 (1 75 ))((8 (38 (89 (36 85 ))))(34 76 )))(74 ((28 ((92 ((45 ((56 (93 (13 (3 ((68 (5 51 ))((57 86 )(58 78 )))))))((91 (22 23 ))(46 ((30 52 )(32 43 ))))))(55 (27 73 ))))(11 31 )))(4 (37 88 )))))((9 10 )(96 (84 (82 83 ))))))(49 ((95 (61 (((80 (2 (21 94 )))(7 (47 (19 (12 54 )))))(20 50 ))))(48 60 ))))(((29 44 )(81 (65 (66 67 ))))(64 (41 63 ))))(70 90 ))(16 (14 15 ))))((87 (26 62 ))((69 ((40 (35 71 ))(39 77 )))(42 79 )))))))))*
(25 (33 ((0 (18 72 ))(24 (53 ((59 (((((6 ((((17 (1 75 ))((89 (36 (8 (38 85 ))))(34 76 )))(74 ((28 ((92 ((45 (((56 (93 (13 (3 ((68 (5 51 ))((57 86 )(58 78 )))))))(22 23 ))(91 (46 ((30 52 )(32 43 ))))))(55 (27 73 ))))(11 31 )))(4 (37 88 )))))((9 10 )(96 (84 (82 83 ))))))((48 (95 (61 (20 (50 ((80 (2 (21 94 )))(7 (47 (19 (12 54 ))))))))))(49 60 )))(((29 44 )(81 (65 (66 67 ))))(64 (41 63 ))))(70 90 ))(16 (14 15 ))))((87 (26 62 ))((69 ((40 (35 71 ))(39 77 )))(42 79 )))))))))*
(25 (33 ((0 (18 72 ))(24 (53 ((59 (((((6 ((((17 (1 75 ))(((8 (38 85 ))(36 89 ))(34 76 )))(74 (((92 ((45 ((56 (93 ((3 13 )((68 (5 51 ))((57 86 )(58 78 ))))))((91 (22 23 ))(46 ((30 52 )(32 43 ))))))(27 (55 73 ))))(28 (11 31 )))(4 (37 88 )))))((9 10 )(96 (84 (82 83 ))))))(49 (48 (60 (95 (61 (50 (20 ((80 (2 (21 94 )))(7 (47 (19 (12 54 )))))))))))))(((29 44 )(81 (65 (66 67 ))))(64 (41 63 ))))(70 90 ))(16 (14 15 ))))((87 (26 62 ))((69 ((40 (35 71 ))(39 77 )))(42 79 )))))))))*
(25 (33 ((0 (18 72 ))(24 (53 ((59 (((((6 ((((17 (1 75 ))(((8 (38 85 ))(36 89 ))(34 76 )))(74 ((28 ((92 (((45 ((56 (93 ((3 13 )((68 (5 51 ))((57 86 )(58 78 ))))))(46 ((30 52 )(32 43 )))))(91 (22 23 )))(55 (27 73 ))))(11 31 )))(4 (37 88 )))))((9 10 )(96 (84 (82 83 ))))))((48 (95 (61 (50 (20 ((80 (2 (21 94 )))(7 (47 (19 (12 54 ))))))))))(49 60 )))(((29 44 )(81 (65 (66 67 ))))(64 (41 63 ))))(70 90 ))(16 (14 15 ))))((87 (26 62 ))((69 ((40 (35 71 ))(39 77 )))(42 79 )))))))))*
(25 (33 ((0 (18 72 ))(24 (53 ((59 (((((6 ((((17 (1 75 ))((36 (8 (38 (85 89 ))))(34 76 )))(74 ((28 ((92 (((45 ((56 (93 ((3 13 )((68 (5 51 ))((57 86 )(58 78 ))))))(46 ((30 52 )(32 43 )))))(91 (22 23 )))(55 (27 73 ))))(11 31 )))(4 (37 88 )))))((9 10 )(96 (84 (82 83 ))))))(49 ((95 (61 (50 (20 ((80 (2 (21 94 )))(7 (47 (19 (12 54 )))))))))(48 60 ))))(((29 44 )(64 (41 63 )))(81 (65 (66 67 )))))(70 90 ))(16 (14 15 ))))((87 (26 62 ))((69 ((40 (35 71 ))(39 77 )))(42 79 )))))))))*
(25 (33 ((0 (18 72 ))(24 (53 ((59 (((((6 ((((17 (1 75 ))((8 (38 (89 (36 85 ))))(34 76 )))(74 ((28 ((92 ((45 ((56 (93 ((3 13 )((68 (5 51 ))((57 86 )(58 78 ))))))((91 (22 23 ))(46 ((30 52 )(32 43 ))))))(55 (27 73 ))))(11 31 )))(4 (37 88 )))))((9 10 )(96 (84 (82 83 ))))))(49 (48 (60 (95 (61 (((80 (2 (21 94 )))(7 (47 (19 (12 54 )))))(20 50 ))))))))(((29 44 )(64 (41 63 )))(81 (66 (65 67 )))))(70 90 ))(16 (14 15 ))))((87 (26 62 ))((69 ((40 (35 71 ))(39 77 )))(42 79 )))))))))*
(25 (33 ((0 (18 72 ))(24 (53 ((59 (((((6 ((((17 (1 75 ))((89 (36 (8 (38 85 ))))(34 76 )))(74 ((28 ((92 ((45 (((56 (93 (13 (3 ((68 (5 51 ))((57 86 )(58 78 )))))))(91 (22 23 )))(46 ((30 52 )(32 43 )))))(55 (27 73 ))))(11 31 )))(4 (37 88 )))))((9 10 )(96 (84 (82 83 ))))))(49 (60 (48 (95 (61 (50 (20 ((80 (2 (21 94 )))(7 (47 (19 (12 54 )))))))))))))(((29 44 )(64 (41 63 )))(81 (66 (65 67 )))))(70 90 ))(16 (14 15 ))))((87 (26 62 ))((69 ((40 (35 71 ))(39 77 )))(42 79 )))))))))*
(25 (33 ((0 (18 72 ))(24 (53 ((59 (((((6 ((((17 (1 75 ))((89 (36 (8 (38 85 ))))(34 76 )))(74 (((92 (((45 ((56 (93 ((3 13 )((68 (5 51 ))((57 86 )(58 78 ))))))(46 ((30 52 )(32 43 )))))(91 (22 23 )))(27 (55 73 ))))(28 (11 31 )))(4 (37 88 )))))((9 10 )(96 (84 (82 83 ))))))(49 ((95 (61 (((80 (2 (21 94 )))(7 (47 (19 (12 54 )))))(20 50 ))))(48 60 ))))(((29 44 )(81 (65 (66 67 ))))(64 (41 63 ))))(70 90 ))(16 (14 15 ))))((87 (26 62 ))((69 ((40 (35 71 ))(39 77 )))(42 79 )))))))))*
(25 (33 ((0 (18 72 ))(24 (53 ((59 (((((6 ((((17 (1 75 ))((36 (8 (38 (85 89 ))))(34 76 )))(74 ((28 ((92 ((45 ((56 (93 ((3 13 )((68 (5 51 ))((57 86 )(58 78 ))))))((91 (22 23 ))(46 ((30 52 )(32 43 ))))))(55 (27 73 ))))(11 31 )))(4 (37 88 )))))((9 10 )(96 (84 (82 83 ))))))(60 (49 (48 (95 (61 (20 (50 ((80 (2 (21 94 )))(7 (47 (19 (12 54 )))))))))))))(((29 44 )(64 (41 63 )))(81 (65 (66 67 )))))(70 90 ))(16 (14 15 ))))((69 ((87 (26 62 ))((40 (35 71 ))(39 77 ))))(42 79 ))))))))*
(25 (33 ((0 (18 72 ))(24 (53 ((59 (((((6 ((((17 (1 75 ))((36 (8 (38 (85 89 ))))(34 76 )))(74 (((92 ((45 (((56 (93 (13 (3 ((68 (5 51 ))((57 86 )(58 78 )))))))(22 23 ))(91 (46 ((30 52 )(32 43 ))))))(27 (55 73 ))))(28 (11 31 )))(4 (37 88 )))))((9 10 )(96 (84 (82 83 ))))))(60 (49 (95 (61 ((50 ((80 (2 (21 94 )))(7 (47 (19 (12 54 ))))))(20 48 )))))))(((29 44 )(64 (41 63 )))(81 (65 (66 67 )))))(70 90 ))(16 (14 15 ))))((87 (26 62 ))((69 ((40 (35 71 ))(39 77 )))(42 79 )))))))))*
(25 (33 ((0 (18 72 ))(24 (53 ((59 (((((6 ((((17 (1 75 ))((36 (8 (38 (85 89 ))))(34 76 )))(74 ((28 ((92 ((45 ((56 (93 (13 (3 ((68 (5 51 ))((57 86 )(58 78 )))))))((91 (22 23 ))(46 ((30 52 )(32 43 ))))))(55 (27 73 ))))(11 31 )))(4 (37 88 )))))((9 10 )(96 (84 (82 83 ))))))((48 (95 (61 (20 (50 ((80 (2 (21 94 )))(7 (47 (19 (12 54 ))))))))))(49 60 )))(((29 44 )(64 (41 63 )))(81 (67 (65 66 )))))(70 90 ))(16 (14 15 ))))((69 ((87 (26 62 ))((40 (35 71 ))(39 77 ))))(42 79 ))))))))*
(25 (33 ((0 (18 72 ))(24 (53 ((59 (((((6 ((((17 (1 75 ))((89 (36 (8 (38 85 ))))(34 76 )))(74 (((92 ((45 (((56 (93 ((3 13 )((68 (5 51 ))((57 86 )(58 78 ))))))(91 (22 23 )))(46 ((30 52 )(32 43 )))))(27 (55 73 ))))(28 (11 31 )))(4 (37 88 )))))((9 10 )(96 (84 (82 83 ))))))((95 (61 ((50 ((80 (2 (21 94 )))(7 (47 (19 (12 54 ))))))(20 48 ))))(49 60 )))(((29 44 )(64 (41 63 )))(81 (67 (65 66 )))))(70 90 ))(16 (14 15 ))))((87 (26 62 ))((69 ((40 (35 71 ))(39 77 )))(42 79 )))))))))*
(25 (33 ((0 (18 72 ))(24 (53 ((59 (((((6 ((((17 (1 75 ))((89 (36 (8 (38 85 ))))(34 76 )))(74 (((92 ((45 (((56 (93 ((3 13 )((68 (5 51 ))((57 86 )(58 78 ))))))(22 23 ))(91 (46 ((30 52 )(32 43 ))))))(27 (55 73 ))))(28 (11 31 )))(4 (37 88 )))))((9 10 )(96 (84 (82 83 ))))))(49 (48 (60 (95 (61 (((80 (2 (21 94 )))(7 (47 (19 (12 54 )))))(20 50 ))))))))(((29 44 )(64 (41 63 )))(81 (65 (66 67 )))))(70 90 ))(16 (14 15 ))))((87 (26 62 ))((69 ((40 (35 71 ))(39 77 )))(42 79 )))))))))*
(25 (33 ((0 (18 72 ))(24 (53 ((59 (((((6 ((((17 (1 75 ))((89 (36 (8 (38 85 ))))(34 76 )))(74 (((92 ((45 (((56 (93 ((3 13 )((68 (5 51 ))((57 86 )(58 78 ))))))(91 (22 23 )))(46 ((30 52 )(32 43 )))))(55 (27 73 ))))(28 (11 31 )))(4 (37 88 )))))((9 10 )(96 (84 (82 83 ))))))((48 (95 (61 (20 (50 ((80 (2 (21 94 )))(7 (47 (19 (12 54 ))))))))))(49 60 )))(((29 44 )(64 (41 63 )))(81 (65 (66 67 )))))(70 90 ))(16 (14 15 ))))((87 (26 62 ))((69 ((40 (35 71 ))(39 77 )))(42 79 )))))))))*
(25 (33 ((0 (18 72 ))(24 (53 ((59 (((((6 ((((17 (1 75 ))((36 (8 (38 (85 89 ))))(34 76 )))(74 (((92 ((45 (((56 (93 ((3 13 )((68 (5 51 ))((57 86 )(58 78 ))))))(22 23 ))(91 (46 ((30 52 )(32 43 ))))))(27 (55 73 ))))(28 (11 31 )))(4 (37 88 )))))((9 10 )(96 (84 (82 83 ))))))(49 (48 (60 (95 (61 (((80 (2 (21 94 )))(7 (47 (19 (12 54 )))))(20 50 ))))))))(((29 44 )(81 (65 (66 67 ))))(64 (41 63 ))))(70 90 ))(16 (14 15 ))))((87 (26 62 ))((69 ((40 (35 71 ))(39 77 )))(42 79 )))))))))*
(25 (33 ((0 (18 72 ))(24 (53 ((59 (((((6 ((((17 (1 75 ))(((8 (38 85 ))(36 89 ))(34 76 )))(74 ((28 ((92 ((45 (((56 (93 ((3 13 )((68 (5 51 ))((57 86 )(58 78 ))))))(22 23 ))(91 (46 ((30 52 )(32 43 ))))))(55 (27 73 ))))(11 31 )))(4 (37 88 )))))((9 10 )(96 (84 (82 83 ))))))(49 (60 (48 (95 (61 (20 (50 ((80 (2 (21 94 )))(7 (47 (19 (12 54 )))))))))))))(((29 44 )(64 (41 63 )))(81 (67 (65 66 )))))(70 90 ))(16 (14 15 ))))((69 ((87 (26 62 ))((40 (35 71 ))(39 77 ))))(42 79 ))))))))*
(25 (33 ((0 (18 72 ))(24 (53 ((59 (((((6 ((((17 (1 75 ))((8 (38 (89 (36 85 ))))(34 76 )))(74 ((28 ((92 ((45 ((56 (93 ((3 13 )((68 (5 51 ))((57 86 )(58 78 ))))))((91 (22 23 ))(46 ((30 52 )(32 43 ))))))(27 (55 73 ))))(11 31 )))(4 (37 88 )))))((9 10 )(96 (84 (82 83 ))))))(49 ((95 (61 (((80 (2 (21 94 )))(7 (47 (19 (12 54 )))))(20 50 ))))(48 60 ))))(((29 44 )(64 (41 63 )))(81 (67 (65 66 )))))(70 90 ))(16 (14 15 ))))((87 (26 62 ))((69 ((40 (35 71 ))(39 77 )))(42 79 )))))))))*
(25 (33 ((0 (18 72 ))(24 (53 ((59 (((((6 ((((17 (1 75 ))((36 ((8 89 )(38 85 )))(34 76 )))(74 (((92 ((45 ((56 (93 (13 (3 ((68 (5 51 ))((57 86 )(58 78 )))))))((91 (22 23 ))(46 ((30 52 )(32 43 ))))))(27 (55 73 ))))(28 (11 31 )))(4 (37 88 )))))((9 10 )(96 (84 (82 83 ))))))(49 ((95 (61 (20 (50 ((80 (2 (21 94 )))(7 (47 (19 (12 54 )))))))))(48 60 ))))(((29 44 )(64 (41 63 )))(81 (66 (65 67 )))))(70 90 ))(16 (14 15 ))))((69 ((87 (26 62 ))((40 (35 71 ))(39 77 ))))(42 79 ))))))))*
(25 (33 ((0 (18 72 ))(24 (53 ((59 (((((6 ((((17 (1 75 ))((8 (38 (89 (36 85 ))))(34 76 )))(74 ((28 ((92 (((45 ((56 (93 ((3 13 )((68 (5 51 ))((57 86 )(58 78 ))))))(46 ((30 52 )(32 43 )))))(91 (22 23 )))(55 (27 73 ))))(11 31 )))(4 (37 88 )))))((9 10 )(96 (84 (82 83 ))))))(60 (49 (48 (95 (61 (20 (50 ((80 (2 (21 94 )))(7 (47 (19 (12 54 )))))))))))))(((29 44 )(64 (41 63 )))(81 (67 (65 66 )))))(70 90 ))(16 (14 15 ))))((87 (26 62 ))((69 ((40 (35 71 ))(39 77 )))(42 79 )))))))))*
(25 (33 ((0 (18 72 ))(24 (53 ((59 (((((6 ((((17 (1 75 ))((36 (8 (38 (85 89 ))))(34 76 )))(74 ((28 ((92 (((45 ((56 (93 ((3 13 )((68 (5 51 ))((57 86 )(58 78 ))))))(46 ((30 52 )(32 43 )))))(91 (22 23 )))(55 (27 73 ))))(11 31 )))(4 (37 88 )))))((9 10 )(96 (84 (82 83 ))))))(60 (49 (48 (95 (61 (20 (50 ((80 (2 (21 94 )))(7 (47 (19 (12 54 )))))))))))))(((29 44 )(64 (41 63 )))(81 (65 (66 67 )))))(70 90 ))(16 (14 15 ))))((69 ((87 (26 62 ))((40 (35 71 ))(39 77 ))))(42 79 ))))))))*
(25 (33 ((0 (18 72 ))(24 (53 ((59 (((((6 ((((17 (1 75 ))((8 (38 (36 (85 89 ))))(34 76 )))(74 (((92 ((45 (((56 (93 ((3 13 )((68 (5 51 ))((57 86 )(58 78 ))))))(91 (22 23 )))(46 ((30 52 )(32 43 )))))(27 (55 73 ))))(28 (11 31 )))(4 (37 88 )))))((9 10 )(96 (84 (82 83 ))))))((48 (95 (61 (50 (20 ((80 (2 (21 94 )))(7 (47 (19 (12 54 ))))))))))(49 60 )))(((29 44 )(81 (65 (66 67 ))))(64 (41 63 ))))(70 90 ))(16 (14 15 ))))((87 (26 62 ))((69 ((40 (35 71 ))(39 77 )))(42 79 )))))))))*
(25 (33 ((0 (18 72 ))(24 (53 ((59 (((((6 ((((17 (1 75 ))((8 (38 (89 (36 85 ))))(34 76 )))(74 (((92 (((45 ((56 (93 ((3 13 )((68 (5 51 ))((57 86 )(58 78 ))))))(46 ((30 52 )(32 43 )))))(91 (22 23 )))(27 (55 73 ))))(28 (11 31 )))(4 (37 88 )))))((9 10 )(96 (84 (82 83 ))))))((95 (61 ((50 ((80 (2 (21 94 )))(7 (47 (19 (12 54 ))))))(20 48 ))))(49 60 )))(((29 44 )(64 (41 63 )))(81 (67 (65 66 )))))(70 90 ))(16 (14 15 ))))((87 (26 62 ))((69 ((40 (35 71 ))(39 77 )))(42 79 )))))))))*
(25 (33 ((0 (18 72 ))(24 (53 ((59 (((((6 ((((17 (1 75 ))((8 (38 (89 (36 85 ))))(34 76 )))(74 (((92 ((45 (((56 (93 ((3 13 )((68 (5 51 ))((57 86 )(58 78 ))))))(22 23 ))(91 (46 ((30 52 )(32 43 ))))))(55 (27 73 ))))(28 (11 31 )))(4 (37 88 )))))((9 10 )(96 (84 (82 83 ))))))(60 (49 (95 (61 ((50 ((80 (2 (21 94 )))(7 (47 (19 (12 54 ))))))(20 48 )))))))(((29 44 )(81 (65 (66 67 ))))(64 (41 63 ))))(70 90 ))(16 (14 15 ))))((87 (26 62 ))((69 ((40 (35 71 ))(39 77 )))(42 79 )))))))))*
(25 (33 ((0 (18 72 ))(24 (53 ((59 (((((6 ((((17 (1 75 ))((89 (36 (8 (38 85 ))))(34 76 )))(74 ((28 ((92 ((45 ((56 (93 ((3 13 )((68 (5 51 ))((57 86 )(58 78 ))))))((91 (22 23 ))(46 ((30 52 )(32 43 ))))))(27 (55 73 ))))(11 31 )))(4 (37 88 )))))((9 10 )(96 (84 (82 83 ))))))((95 (61 ((50 ((80 (2 (21 94 )))(7 (47 (19 (12 54 ))))))(20 48 ))))(49 60 )))(((29 44 )(64 (41 63 )))(81 (67 (65 66 )))))(70 90 ))(16 (14 15 ))))((87 (26 62 ))((69 ((40 (35 71 ))(39 77 )))(42 79 )))))))))*
(25 (33 ((0 (18 72 ))(24 (53 ((59 (((((6 ((((17 (1 75 ))((36 (8 (38 (85 89 ))))(34 76 )))(74 (((92 ((45 (((56 (93 (13 (3 ((68 (5 51 ))((57 86 )(58 78 )))))))(91 (22 23 )))(46 ((30 52 )(32 43 )))))(55 (27 73 ))))(28 (11 31 )))(4 (37 88 )))))((9 10 )(96 (84 (82 83 ))))))(60 (49 (95 (61 ((50 ((80 (2 (21 94 )))(7 (47 (19 (12 54 ))))))(20 48 )))))))(((29 44 )(64 (41 63 )))(81 (67 (65 66 )))))(70 90 ))(16 (14 15 ))))((69 ((87 (26 62 ))((40 (35 71 ))(39 77 ))))(42 79 ))))))))*
(25 (33 ((0 (18 72 ))(24 (53 ((59 (((((6 ((((17 (1 75 ))((8 (38 (89 (36 85 ))))(34 76 )))(74 (((92 ((45 (((56 (93 ((3 13 )((68 (5 51 ))((57 86 )(58 78 ))))))(22 23 ))(91 (46 ((30 52 )(32 43 ))))))(27 (55 73 ))))(28 (11 31 )))(4 (37 88 )))))((9 10 )(96 (84 (82 83 ))))))(49 (48 (60 (95 (61 (50 (20 ((80 (2 (21 94 )))(7 (47 (19 (12 54 )))))))))))))(((29 44 )(64 (41 63 )))(81 (66 (65 67 )))))(70 90 ))(16 (14 15 ))))((87 (26 62 ))((69 ((40 (35 71 ))(39 77 )))(42 79 )))))))))*
(25 (33 ((0 (18 72 ))(24 (53 ((59 (((((6 ((((17 (1 75 ))((36 (8 (38 (85 89 ))))(34 76 )))(74 (((92 ((45 (((56 (93 ((3 13 )((68 (5 51 ))((57 86 )(58 78 ))))))(22 23 ))(91 (46 ((30 52 )(32 43 ))))))(55 (27 73 ))))(28 (11 31 )))(4 (37 88 )))))((9 10 )(96 (84 (82 83 ))))))(49 (60 (48 (95 (61 (((80 (2 (21 94 )))(7 (47 (19 (12 54 )))))(20 50 ))))))))(((29 44 )(64 (41 63 )))(81 (65 (66 67 )))))(70 90 ))(16 (14 15 ))))((87 (26 62 ))((69 ((40 (35 71 ))(39 77 )))(42 79 )))))))))*
(25 (33 ((0 (18 72 ))(24 (53 ((59 (((((6 ((((17 (1 75 ))((36 ((8 89 )(38 85 )))(34 76 )))(74 (((92 ((45 (((56 (93 ((3 13 )((68 (5 51 ))((57 86 )(58 78 ))))))(22 23 ))(91 (46 ((30 52 )(32 43 ))))))(55 (27 73 ))))(28 (11 31 )))(4 (37 88 )))))((9 10 )(96 (84 (82 83 ))))))(49 (48 (60 (95 (61 (20 (50 ((80 (2 (21 94 )))(7 (47 (19 (12 54 )))))))))))))(((29 44 )(64 (41 63 )))(81 (66 (65 67 )))))(70 90 ))(16 (14 15 ))))((87 (26 62 ))((69 ((40 (35 71 ))(39 77 )))(42 79 )))))))))*
(25 (33 ((0 (18 72 ))(24 (53 ((59 (((((6 ((((17 (1 75 ))((36 (89 (8 (38 85 ))))(34 76 )))(74 (((92 ((45 ((56 (93 ((3 13 )((68 (5 51 ))((57 86 )(58 78 ))))))((91 (22 23 ))(46 ((30 52 )(32 43 ))))))(55 (27 73 ))))(28 (11 31 )))(4 (37 88 )))))((9 10 )(96 (84 (82 83 ))))))(49 (60 (48 (95 (61 (((80 (2 (21 94 )))(7 (47 (19 (12 54 )))))(20 50 ))))))))(((29 44 )(64 (41 63 )))(81 (67 (65 66 )))))(70 90 ))(16 (14 15 ))))((87 (26 62 ))((69 ((40 (35 71 ))(39 77 )))(42 79 )))))))))*
(25 (33 ((0 (18 72 ))(24 (53 ((59 (((((6 ((((17 (1 75 ))((8 (38 (89 (36 85 ))))(34 76 )))(74 ((28 ((92 (((45 ((56 (93 (13 (3 ((68 (5 51 ))((57 86 )(58 78 )))))))(46 ((30 52 )(32 43 )))))(91 (22 23 )))(27 (55 73 ))))(11 31 )))(4 (37 88 )))))((9 10 )(96 (84 (82 83 ))))))(49 (48 (60 (95 (61 (((80 (2 (21 94 )))(7 (47 (19 (12 54 )))))(20 50 ))))))))(((29 44 )(64 (41 63 )))(81 (65 (66 67 )))))(70 90 ))(16 (14 15 ))))((87 (26 62 ))((69 ((40 (35 71 ))(39 77 )))(42 79 )))))))))*
(25 (33 ((0 (18 72 ))(24 (53 ((59 (((((6 ((((17 (1 75 ))((89 (36 (8 (38 85 ))))(34 76 )))(74 ((28 ((92 ((45 (((56 (93 ((3 13 )((68 (5 51 ))((57 86 )(58 78 ))))))(91 (22 23 )))(46 ((30 52 )(32 43 )))))(55 (27 73 ))))(11 31 )))(4 (37 88 )))))((9 10 )(96 (84 (82 83 ))))))(49 (48 (60 (95 (61 (20 (50 ((80 (2 (21 94 )))(7 (47 (19 (12 54 )))))))))))))(((29 44 )(64 (41 63 )))(81 (67 (65 66 )))))(70 90 ))(16 (14 15 ))))((87 (26 62 ))((69 ((40 (35 71 ))(39 77 )))(42 79 )))))))))*
(25 (33 ((0 (18 72 ))(24 (53 ((59 (((((6 ((((17 (1 75 ))((8 (38 (85 (36 89 ))))(34 76 )))(74 (((92 ((45 ((56 (93 ((3 13 )((68 (5 51 ))((57 86 )(58 78 ))))))((91 (22 23 ))(46 ((30 52 )(32 43 ))))))(27 (55 73 ))))(28 (11 31 )))(4 (37 88 )))))((9 10 )(96 (84 (82 83 ))))))(49 (48 (60 (95 (61 (50 (20 ((80 (2 (21 94 )))(7 (47 (19 (12 54 )))))))))))))(((29 44 )(64 (41 63 )))(81 (66 (65 67 )))))(70 90 ))(16 (14 15 ))))((69 ((87 (26 62 ))((40 (35 71 ))(39 77 ))))(42 79 ))))))))*
(25 (33 ((0 (18 72 ))(24 (53 ((59 (((((6 ((((17 (1 75 ))((8 (38 (89 (36 85 ))))(34 76 )))(74 (((92 ((45 ((56 (93 ((3 13 )((68 (5 51 ))((57 86 )(58 78 ))))))((91 (22 23 ))(46 ((30 52 )(32 43 ))))))(55 (27 73 ))))(28 (11 31 )))(4 (37 88 )))))((9 10 )(96 (84 (82 83 ))))))(60 (49 (48 (95 (61 (((80 (2 (21 94 )))(7 (47 (19 (12 54 )))))(20 50 ))))))))(((29 44 )(64 (41 63 )))(81 (67 (65 66 )))))(70 90 ))(16 (14 15 ))))((87 (26 62 ))((69 ((40 (35 71 ))(39 77 )))(42 79 )))))))))*
(25 (33 ((0 (18 72 ))(24 (53 ((59 (((((6 ((((17 (1 75 ))((8 (38 (36 (85 89 ))))(34 76 )))(74 (((92 ((45 ((56 (93 (13 (3 ((68 (5 51 ))((57 86 )(58 78 )))))))((91 (22 23 ))(46 ((30 52 )(32 43 ))))))(27 (55 73 ))))(28 (11 31 )))(4 (37 88 )))))((9 10 )(96 (84 (82 83 ))))))(49 ((95 (61 (50 (20 ((80 (2 (21 94 )))(7 (47 (19 (12 54 )))))))))(48 60 ))))(((29 44 )(64 (41 63 )))(81 (65 (66 67 )))))(70 90 ))(16 (14 15 ))))((87 (26 62 ))((69 ((40 (35 71 ))(39 77 )))(42 79 )))))))))*
(25 (33 ((0 (18 72 ))(24 (53 ((59 (((((6 ((((17 (1 75 ))((89 (36 (8 (38 85 ))))(34 76 )))(74 (((92 ((45 (((56 (93 (13 (3 ((68 (5 51 ))((57 86 )(58 78 )))))))(91 (22 23 )))(46 ((30 52 )(32 43 )))))(55 (27 73 ))))(28 (11 31 )))(4 (37 88 )))))((9 10 )(96 (84 (82 83 ))))))((48 (95 (61 (((80 (2 (21 94 )))(7 (47 (19 (12 54 )))))(20 50 )))))(49 60 )))(((29 44 )(64 (41 63 )))(81 (65 (66 67 )))))(70 90 ))(16 (14 15 ))))((87 (26 62 ))((69 ((40 (35 71 ))(39 77 )))(42 79 )))))))))*
(25 (33 ((0 (18 72 ))(24 (53 ((59 (((((6 ((((17 (1 75 ))((8 (38 (89 (36 85 ))))(34 76 )))(74 (((92 (((45 ((56 (93 (13 (3 ((68 (5 51 ))((57 86 )(58 78 )))))))(46 ((30 52 )(32 43 )))))(91 (22 23 )))(55 (27 73 ))))(28 (11 31 )))(4 (37 88 )))))((9 10 )(96 (84 (82 83 ))))))(49 (48 (60 (95 (61 (50 (20 ((80 (2 (21 94 )))(7 (47 (19 (12 54 )))))))))))))(((29 44 )(64 (41 63 )))(81 (66 (65 67 )))))(70 90 ))(16 (14 15 ))))((87 (26 62 ))((69 ((40 (35 71 ))(39 77 )))(42 79 )))))))))*
(25 (33 ((0 (18 72 ))(24 (53 ((59 (((((6 ((((17 (1 75 ))((8 (38 (36 (85 89 ))))(34 76 )))(74 (((92 ((45 ((56 (93 ((3 13 )((68 (5 51 ))((57 86 )(58 78 ))))))((91 (22 23 ))(46 ((30 52 )(32 43 ))))))(55 (27 73 ))))(28 (11 31 )))(4 (37 88 )))))((9 10 )(96 (84 (82 83 ))))))(60 (49 (48 (95 (61 (((80 (2 (21 94 )))(7 (47 (19 (12 54 )))))(20 50 ))))))))(((29 44 )(81 (65 (66 67 ))))(64 (41 63 ))))(70 90 ))(16 (14 15 ))))((69 ((87 (26 62 ))((40 (35 71 ))(39 77 ))))(42 79 ))))))))*
(25 (33 ((0 (18 72 ))(24 (53 ((59 (((((6 ((((17 (1 75 ))((89 (36 (8 (38 85 ))))(34 76 )))(74 ((28 ((92 (((45 ((56 (93 (13 (3 ((68 (5 51 ))((57 86 )(58 78 )))))))(46 ((30 52 )(32 43 )))))(91 (22 23 )))(27 (55 73 ))))(11 31 )))(4 (37 88 )))))((9 10 )(96 (84 (82 83 ))))))(49 (60 (48 (95 (61 (((80 (2 (21 94 )))(7 (47 (19 (12 54 )))))(20 50 ))))))))(((29 44 )(64 (41 63 )))(81 (66 (65 67 )))))(70 90 ))(16 (14 15 ))))((87 (26 62 ))((69 ((40 (35 71 ))(39 77 )))(42 79 )))))))))*
(25 (33 ((0 (18 72 ))(24 (53 ((59 (((((6 ((((17 (1 75 ))((8 (38 (89 (36 85 ))))(34 76 )))(74 ((28 ((92 (((45 ((56 (93 ((3 13 )((68 (5 51 ))((57 86 )(58 78 ))))))(46 ((30 52 )(32 43 )))))(91 (22 23 )))(27 (55 73 ))))(11 31 )))(4 (37 88 )))))((9 10 )(96 (84 (82 83 ))))))(60 (49 (48 (95 (61 (((80 (2 (21 94 )))(7 (47 (19 (12 54 )))))(20 50 ))))))))(((29 44 )(64 (41 63 )))(81 (67 (65 66 )))))(70 90 ))(16 (14 15 ))))((87 (26 62 ))((69 ((40 (35 71 ))(39 77 )))(42 79 )))))))))*
(25 (33 ((0 (18 72 ))(24 (53 ((59 (((((6 ((((17 (1 75 ))((8 (38 (89 (36 85 ))))(34 76 )))(74 (((92 (((45 ((56 (93 (13 (3 ((68 (5 51 ))((57 86 )(58 78 )))))))(46 ((30 52 )(32 43 )))))(91 (22 23 )))(27 (55 73 ))))(28 (11 31 )))(4 (37 88 )))))((9 10 )(96 (84 (82 83 ))))))(49 ((95 (61 (20 (50 ((80 (2 (21 94 )))(7 (47 (19 (12 54 )))))))))(48 60 ))))(((29 44 )(81 (65 (66 67 ))))(64 (41 63 ))))(70 90 ))(16 (14 15 ))))((87 (26 62 ))((69 ((40 (35 71 ))(39 77 )))(42 79 )))))))))*
(25 (33 ((0 (18 72 ))(24 (53 ((59 (((((6 ((((17 (1 75 ))(((8 (38 85 ))(36 89 ))(34 76 )))(74 (((92 ((45 (((56 (93 (13 (3 ((68 (5 51 ))((57 86 )(58 78 )))))))(22 23 ))(91 (46 ((30 52 )(32 43 ))))))(55 (27 73 ))))(28 (11 31 )))(4 (37 88 )))))((9 10 )(96 (84 (82 83 ))))))(49 (48 (60 (95 (61 (50 (20 ((80 (2 (21 94 )))(7 (47 (19 (12 54 )))))))))))))(((29 44 )(64 (41 63 )))(81 (67 (65 66 )))))(70 90 ))(16 (14 15 ))))((87 (26 62 ))((69 ((40 (35 71 ))(39 77 )))(42 79 )))))))))*
(25 (33 ((0 (18 72 ))(24 (53 ((59 (((((6 ((((17 (1 75 ))((89 (36 (8 (38 85 ))))(34 76 )))(74 (((92 ((45 (((56 (93 (13 (3 ((68 (5 51 ))((57 86 )(58 78 )))))))(22 23 ))(91 (46 ((30 52 )(32 43 ))))))(27 (55 73 ))))(28 (11 31 )))(4 (37 88 )))))((9 10 )(96 (84 (82 83 ))))))(49 (60 (48 (95 (61 (20 (50 ((80 (2 (21 94 )))(7 (47 (19 (12 54 )))))))))))))(((29 44 )(64 (41 63 )))(81 (66 (65 67 )))))(70 90 ))(16 (14 15 ))))((69 ((87 (26 62 ))((40 (35 71 ))(39 77 ))))(42 79 ))))))))*
(25 (33 ((0 (18 72 ))(24 (53 ((59 (((((6 ((((17 (1 75 ))((89 (36 (8 (38 85 ))))(34 76 )))(74 ((28 ((92 (((45 ((56 (93 (13 (3 ((68 (5 51 ))((57 86 )(58 78 )))))))(46 ((30 52 )(32 43 )))))(91 (22 23 )))(27 (55 73 ))))(11 31 )))(4 (37 88 )))))((9 10 )(96 (84 (82 83 ))))))((48 (95 (61 (20 (50 ((80 (2 (21 94 )))(7 (47 (19 (12 54 ))))))))))(49 60 )))(((29 44 )(64 (41 63 )))(81 (65 (66 67 )))))(70 90 ))(16 (14 15 ))))((69 ((87 (26 62 ))((40 (35 71 ))(39 77 ))))(42 79 ))))))))*
(25 (33 ((0 (18 72 ))(24 (53 ((59 (((((6 ((((17 (1 75 ))((36 (8 (85 (38 89 ))))(34 76 )))(74 (((92 ((45 (((56 (93 ((3 13 )((68 (5 51 ))((57 86 )(58 78 ))))))(91 (22 23 )))(46 ((30 52 )(32 43 )))))(55 (27 73 ))))(28 (11 31 )))(4 (37 88 )))))((9 10 )(96 (84 (82 83 ))))))(60 (49 (48 (95 (61 (50 (20 ((80 (2 (21 94 )))(7 (47 (19 (12 54 )))))))))))))(((29 44 )(64 (41 63 )))(81 (67 (65 66 )))))(70 90 ))(16 (14 15 ))))((87 (26 62 ))((69 ((40 (35 71 ))(39 77 )))(42 79 )))))))))*
(25 (33 ((0 (18 72 ))(24 (53 ((59 (((((6 ((((17 (1 75 ))(((8 (38 85 ))(36 89 ))(34 76 )))(74 (((92 (((45 ((56 (93 ((3 13 )((68 (5 51 ))((57 86 )(58 78 ))))))(46 ((30 52 )(32 43 )))))(91 (22 23 )))(27 (55 73 ))))(28 (11 31 )))(4 (37 88 )))))((9 10 )(96 (84 (82 83 ))))))(49 (60 (48 (95 (61 (((80 (2 (21 94 )))(7 (47 (19 (12 54 )))))(20 50 ))))))))(((29 44 )(81 (65 (66 67 ))))(64 (41 63 ))))(70 90 ))(16 (14 15 ))))((87 (26 62 ))((69 ((40 (35 71 ))(39 77 )))(42 79 )))))))))*
(25 (33 ((0 (18 72 ))(24 (53 ((59 (((((6 ((((17 (1 75 ))((36 (8 (89 (38 85 ))))(34 76 )))(74 (((92 ((45 (((56 (93 ((3 13 )((68 (5 51 ))((57 86 )(58 78 ))))))(22 23 ))(91 (46 ((30 52 )(32 43 ))))))(55 (27 73 ))))(28 (11 31 )))(4 (37 88 )))))((9 10 )(96 (84 (82 83 ))))))(60 (49 (48 (95 (61 (20 (50 ((80 (2 (21 94 )))(7 (47 (19 (12 54 )))))))))))))(((29 44 )(64 (41 63 )))(81 (67 (65 66 )))))(70 90 ))(16 (14 15 ))))((87 (26 62 ))((69 ((40 (35 71 ))(39 77 )))(42 79 )))))))))*
(25 (33 ((0 (18 72 ))(24 (53 ((59 (((((6 ((((17 (1 75 ))((8 (38 (89 (36 85 ))))(34 76 )))(74 ((28 ((92 ((45 ((56 (93 ((3 13 )((68 (5 51 ))((57 86 )(58 78 ))))))((91 (22 23 ))(46 ((30 52 )(32 43 ))))))(27 (55 73 ))))(11 31 )))(4 (37 88 )))))((9 10 )(96 (84 (82 83 ))))))(60 (49 (48 (95 (61 (20 (50 ((80 (2 (21 94 )))(7 (47 (19 (12 54 )))))))))))))(((29 44 )(64 (41 63 )))(81 (67 (65 66 )))))(70 90 ))(16 (14 15 ))))((87 (26 62 ))((69 ((40 (35 71 ))(39 77 )))(42 79 )))))))))*
(25 (33 ((0 (18 72 ))(24 (53 ((59 (((((6 ((((17 (1 75 ))((8 (38 (89 (36 85 ))))(34 76 )))(74 (((92 ((45 ((56 (93 ((3 13 )((68 (5 51 ))((57 86 )(58 78 ))))))((91 (22 23 ))(46 ((30 52 )(32 43 ))))))(27 (55 73 ))))(28 (11 31 )))(4 (37 88 )))))((9 10 )(96 (84 (82 83 ))))))(49 (48 (60 (95 (61 (50 (20 ((80 (2 (21 94 )))(7 (47 (19 (12 54 )))))))))))))(((29 44 )(64 (41 63 )))(81 (66 (65 67 )))))(70 90 ))(16 (14 15 ))))((87 (26 62 ))((69 ((40 (35 71 ))(39 77 )))(42 79 )))))))))*
(25 (33 ((0 (18 72 ))(24 (53 ((59 (((((6 ((((17 (1 75 ))((36 ((8 89 )(38 85 )))(34 76 )))(74 ((28 ((92 ((45 (((56 (93 ((3 13 )((68 (5 51 ))((57 86 )(58 78 ))))))(22 23 ))(91 (46 ((30 52 )(32 43 ))))))(27 (55 73 ))))(11 31 )))(4 (37 88 )))))((9 10 )(96 (84 (82 83 ))))))(49 (60 (48 (95 (61 (50 (20 ((80 (2 (21 94 )))(7 (47 (19 (12 54 )))))))))))))(((29 44 )(64 (41 63 )))(81 (66 (65 67 )))))(70 90 ))(16 (14 15 ))))((87 (26 62 ))((69 ((40 (35 71 ))(39 77 )))(42 79 )))))))))*
(25 (33 ((0 (18 72 ))(24 (53 ((59 (((((6 ((((17 (1 75 ))((36 ((8 89 )(38 85 )))(34 76 )))(74 ((28 ((92 (((45 ((56 (93 ((3 13 )((68 (5 51 ))((57 86 )(58 78 ))))))(46 ((30 52 )(32 43 )))))(91 (22 23 )))(55 (27 73 ))))(11 31 )))(4 (37 88 )))))((9 10 )(96 (84 (82 83 ))))))(60 (49 (95 (61 ((50 ((80 (2 (21 94 )))(7 (47 (19 (12 54 ))))))(20 48 )))))))(((29 44 )(64 (41 63 )))(81 (65 (66 67 )))))(70 90 ))(16 (14 15 ))))((87 (26 62 ))((69 ((40 (35 71 ))(39 77 )))(42 79 )))))))))*
(25 (33 ((0 (18 72 ))(24 (53 ((59 (((((6 ((((17 (1 75 ))((36 (89 (8 (38 85 ))))(34 76 )))(74 (((92 ((45 (((56 (93 ((3 13 )((68 (5 51 ))((57 86 )(58 78 ))))))(91 (22 23 )))(46 ((30 52 )(32 43 )))))(55 (27 73 ))))(28 (11 31 )))(4 (37 88 )))))((9 10 )(96 (84 (82 83 ))))))(49 ((95 (61 (50 (20 ((80 (2 (21 94 )))(7 (47 (19 (12 54 )))))))))(48 60 ))))(((29 44 )(64 (41 63 )))(81 (65 (66 67 )))))(70 90 ))(16 (14 15 ))))((87 (26 62 ))((69 ((40 (35 71 ))(39 77 )))(42 79 )))))))))*
(25 (33 ((0 (18 72 ))(24 (53 ((59 (((((6 ((((17 (1 75 ))((36 (8 (85 (38 89 ))))(34 76 )))(74 (((92 ((45 (((56 (93 (13 (3 ((68 (5 51 ))((57 86 )(58 78 )))))))(91 (22 23 )))(46 ((30 52 )(32 43 )))))(55 (27 73 ))))(28 (11 31 )))(4 (37 88 )))))((9 10 )(96 (84 (82 83 ))))))(49 ((95 (61 (20 (50 ((80 (2 (21 94 )))(7 (47 (19 (12 54 )))))))))(48 60 ))))(((29 44 )(64 (41 63 )))(81 (67 (65 66 )))))(70 90 ))(16 (14 15 ))))((87 (26 62 ))((69 ((40 (35 71 ))(39 77 )))(42 79 )))))))))*
(25 (33 ((0 (18 72 ))(24 (53 ((59 (((((6 ((((17 (1 75 ))((36 (8 (38 (85 89 ))))(34 76 )))(74 (((92 (((45 ((56 (93 ((3 13 )((68 (5 51 ))((57 86 )(58 78 ))))))(46 ((30 52 )(32 43 )))))(91 (22 23 )))(55 (27 73 ))))(28 (11 31 )))(4 (37 88 )))))((9 10 )(96 (84 (82 83 ))))))(49 (60 (48 (95 (61 (((80 (2 (21 94 )))(7 (47 (19 (12 54 )))))(20 50 ))))))))(((29 44 )(64 (41 63 )))(81 (65 (66 67 )))))(70 90 ))(16 (14 15 ))))((87 (26 62 ))((69 ((40 (35 71 ))(39 77 )))(42 79 )))))))))*
(25 (33 ((0 (18 72 ))(24 (53 ((59 (((((6 ((((17 (1 75 ))((36 (8 (38 (85 89 ))))(34 76 )))(74 (((92 ((45 ((56 (93 (13 (3 ((68 (5 51 ))((57 86 )(58 78 )))))))((91 (22 23 ))(46 ((30 52 )(32 43 ))))))(27 (55 73 ))))(28 (11 31 )))(4 (37 88 )))))((9 10 )(96 (84 (82 83 ))))))(49 ((95 (61 (((80 (2 (21 94 )))(7 (47 (19 (12 54 )))))(20 50 ))))(48 60 ))))(((29 44 )(64 (41 63 )))(81 (66 (65 67 )))))(70 90 ))(16 (14 15 ))))((69 ((87 (26 62 ))((40 (35 71 ))(39 77 ))))(42 79 ))))))))*
(25 (33 ((0 (18 72 ))(24 (53 ((59 (((((6 ((((17 (1 75 ))((8 (38 (89 (36 85 ))))(34 76 )))(74 ((28 ((92 ((45 ((56 (93 (13 (3 ((68 (5 51 ))((57 86 )(58 78 )))))))((91 (22 23 ))(46 ((30 52 )(32 43 ))))))(27 (55 73 ))))(11 31 )))(4 (37 88 )))))((9 10 )(96 (84 (82 83 ))))))(60 (49 (95 (61 ((50 ((80 (2 (21 94 )))(7 (47 (19 (12 54 ))))))(20 48 )))))))(((29 44 )(64 (41 63 )))(81 (65 (66 67 )))))(70 90 ))(16 (14 15 ))))((87 (26 62 ))((69 ((40 (35 71 ))(39 77 )))(42 79 )))))))))*
(25 (33 ((0 (18 72 ))(24 (53 ((59 (((((6 ((((17 (1 75 ))((8 (38 (89 (36 85 ))))(34 76 )))(74 (((92 ((45 (((56 (93 (13 (3 ((68 (5 51 ))((57 86 )(58 78 )))))))(22 23 ))(91 (46 ((30 52 )(32 43 ))))))(55 (27 73 ))))(28 (11 31 )))(4 (37 88 )))))((9 10 )(96 (84 (82 83 ))))))(49 (60 (48 (95 (61 (((80 (2 (21 94 )))(7 (47 (19 (12 54 )))))(20 50 ))))))))(((29 44 )(64 (41 63 )))(81 (66 (65 67 )))))(70 90 ))(16 (14 15 ))))((87 (26 62 ))((69 ((40 (35 71 ))(39 77 )))(42 79 )))))))))*
(25 (33 ((0 (18 72 ))(24 (53 ((59 (((((6 ((((17 (1 75 ))((36 (8 (85 (38 89 ))))(34 76 )))(74 ((28 ((92 ((45 (((56 (93 ((3 13 )((68 (5 51 ))((57 86 )(58 78 ))))))(22 23 ))(91 (46 ((30 52 )(32 43 ))))))(55 (27 73 ))))(11 31 )))(4 (37 88 )))))((9 10 )(96 (84 (82 83 ))))))(49 (60 (48 (95 (61 (50 (20 ((80 (2 (21 94 )))(7 (47 (19 (12 54 )))))))))))))(((29 44 )(64 (41 63 )))(81 (67 (65 66 )))))(70 90 ))(16 (14 15 ))))((87 (26 62 ))((69 ((40 (35 71 ))(39 77 )))(42 79 )))))))))*
(25 (33 ((0 (18 72 ))(24 (53 ((59 (((((6 ((((17 (1 75 ))((36 (8 (38 (85 89 ))))(34 76 )))(74 ((28 ((92 ((45 ((56 (93 ((3 13 )((68 (5 51 ))((57 86 )(58 78 ))))))((91 (22 23 ))(46 ((30 52 )(32 43 ))))))(27 (55 73 ))))(11 31 )))(4 (37 88 )))))((9 10 )(96 (84 (82 83 ))))))(60 (49 (48 (95 (61 (50 (20 ((80 (2 (21 94 )))(7 (47 (19 (12 54 )))))))))))))(((29 44 )(81 (65 (66 67 ))))(64 (41 63 ))))(70 90 ))(16 (14 15 ))))((87 (26 62 ))((69 ((40 (35 71 ))(39 77 )))(42 79 )))))))))*
(25 (33 ((0 (18 72 ))(24 (53 ((59 (((((6 ((((17 (1 75 ))((36 (8 (85 (38 89 ))))(34 76 )))(74 (((92 (((45 ((56 (93 ((3 13 )((68 (5 51 ))((57 86 )(58 78 ))))))(46 ((30 52 )(32 43 )))))(91 (22 23 )))(27 (55 73 ))))(28 (11 31 )))(4 (37 88 )))))((9 10 )(96 (84 (82 83 ))))))(60 (49 (48 (95 (61 (50 (20 ((80 (2 (21 94 )))(7 (47 (19 (12 54 )))))))))))))(((29 44 )(64 (41 63 )))(81 (65 (66 67 )))))(70 90 ))(16 (14 15 ))))((87 (26 62 ))((69 ((40 (35 71 ))(39 77 )))(42 79 )))))))))*
(25 (33 ((0 (18 72 ))(24 (53 ((59 (((((6 ((((17 (1 75 ))((89 (36 (8 (38 85 ))))(34 76 )))(74 (((92 ((45 (((56 (93 (13 (3 ((68 (5 51 ))((57 86 )(58 78 )))))))(91 (22 23 )))(46 ((30 52 )(32 43 )))))(55 (27 73 ))))(28 (11 31 )))(4 (37 88 )))))((9 10 )(96 (84 (82 83 ))))))(49 ((95 (61 (((80 (2 (21 94 )))(7 (47 (19 (12 54 )))))(20 50 ))))(48 60 ))))(((29 44 )(64 (41 63 )))(81 (66 (65 67 )))))(70 90 ))(16 (14 15 ))))((87 (26 62 ))((69 ((40 (35 71 ))(39 77 )))(42 79 )))))))))*
(25 (33 ((0 (18 72 ))(24 (53 ((59 (((((6 ((((17 (1 75 ))((89 (36 (8 (38 85 ))))(34 76 )))(74 ((28 ((92 (((45 ((56 (93 ((3 13 )((68 (5 51 ))((57 86 )(58 78 ))))))(46 ((30 52 )(32 43 )))))(91 (22 23 )))(27 (55 73 ))))(11 31 )))(4 (37 88 )))))((9 10 )(96 (84 (82 83 ))))))(49 ((95 (61 (50 (20 ((80 (2 (21 94 )))(7 (47 (19 (12 54 )))))))))(48 60 ))))(((29 44 )(81 (65 (66 67 ))))(64 (41 63 ))))(70 90 ))(16 (14 15 ))))((69 ((87 (26 62 ))((40 (35 71 ))(39 77 ))))(42 79 ))))))))*
(25 (33 ((0 (18 72 ))(24 (53 ((59 (((((6 ((((17 (1 75 ))((8 (38 (89 (36 85 ))))(34 76 )))(74 ((28 ((92 ((45 (((56 (93 ((3 13 )((68 (5 51 ))((57 86 )(58 78 ))))))(22 23 ))(91 (46 ((30 52 )(32 43 ))))))(27 (55 73 ))))(11 31 )))(4 (37 88 )))))((9 10 )(96 (84 (82 83 ))))))(60 (49 (48 (95 (61 (50 (20 ((80 (2 (21 94 )))(7 (47 (19 (12 54 )))))))))))))(((29 44 )(81 (65 (66 67 ))))(64 (41 63 ))))(70 90 ))(16 (14 15 ))))((69 ((87 (26 62 ))((40 (35 71 ))(39 77 ))))(42 79 ))))))))*
(25 (33 ((0 (18 72 ))(24 (53 ((59 (((((6 ((((17 (1 75 ))((36 (89 (8 (38 85 ))))(34 76 )))(74 (((92 ((45 (((56 (93 ((3 13 )((68 (5 51 ))((57 86 )(58 78 ))))))(91 (22 23 )))(46 ((30 52 )(32 43 )))))(55 (27 73 ))))(28 (11 31 )))(4 (37 88 )))))((9 10 )(96 (84 (82 83 ))))))(60 (49 (48 (95 (61 (((80 (2 (21 94 )))(7 (47 (19 (12 54 )))))(20 50 ))))))))(((29 44 )(81 (65 (66 67 ))))(64 (41 63 ))))(70 90 ))(16 (14 15 ))))((69 ((87 (26 62 ))((40 (35 71 ))(39 77 ))))(42 79 ))))))))*
(25 (33 ((0 (18 72 ))(24 (53 ((59 (((((6 ((((17 (1 75 ))((36 (8 (89 (38 85 ))))(34 76 )))(74 ((28 ((92 ((45 ((56 (93 (13 (3 ((68 (5 51 ))((57 86 )(58 78 )))))))((91 (22 23 ))(46 ((30 52 )(32 43 ))))))(27 (55 73 ))))(11 31 )))(4 (37 88 )))))((9 10 )(96 (84 (82 83 ))))))(49 (48 (60 (95 (61 (((80 (2 (21 94 )))(7 (47 (19 (12 54 )))))(20 50 ))))))))(((29 44 )(64 (41 63 )))(81 (65 (66 67 )))))(70 90 ))(16 (14 15 ))))((87 (26 62 ))((69 ((40 (35 71 ))(39 77 )))(42 79 )))))))))*
(25 (33 ((0 (18 72 ))(24 (53 ((59 (((((6 ((((17 (1 75 ))((36 (8 (38 (85 89 ))))(34 76 )))(74 ((28 ((92 ((45 (((56 (93 ((3 13 )((68 (5 51 ))((57 86 )(58 78 ))))))(91 (22 23 )))(46 ((30 52 )(32 43 )))))(27 (55 73 ))))(11 31 )))(4 (37 88 )))))((9 10 )(96 (84 (82 83 ))))))((48 (95 (61 (((80 (2 (21 94 )))(7 (47 (19 (12 54 )))))(20 50 )))))(49 60 )))(((29 44 )(64 (41 63 )))(81 (67 (65 66 )))))(70 90 ))(16 (14 15 ))))((69 ((87 (26 62 ))((40 (35 71 ))(39 77 ))))(42 79 ))))))))*
(25 (33 ((0 (18 72 ))(24 (53 ((59 (((((6 ((((17 (1 75 ))((89 (36 (8 (38 85 ))))(34 76 )))(74 ((28 ((92 ((45 (((56 (93 ((3 13 )((68 (5 51 ))((57 86 )(58 78 ))))))(91 (22 23 )))(46 ((30 52 )(32 43 )))))(27 (55 73 ))))(11 31 )))(4 (37 88 )))))((9 10 )(96 (84 (82 83 ))))))(49 (48 (60 (95 (61 (((80 (2 (21 94 )))(7 (47 (19 (12 54 )))))(20 50 ))))))))(((29 44 )(64 (41 63 )))(81 (67 (65 66 )))))(70 90 ))(16 (14 15 ))))((69 ((87 (26 62 ))((40 (35 71 ))(39 77 ))))(42 79 ))))))))*
(25 (33 ((0 (18 72 ))(24 (53 ((59 (((((6 ((((17 (1 75 ))((36 (8 (89 (38 85 ))))(34 76 )))(74 (((92 ((45 (((56 (93 ((3 13 )((68 (5 51 ))((57 86 )(58 78 ))))))(22 23 ))(91 (46 ((30 52 )(32 43 ))))))(55 (27 73 ))))(28 (11 31 )))(4 (37 88 )))))((9 10 )(96 (84 (82 83 ))))))(49 (60 (48 (95 (61 (20 (50 ((80 (2 (21 94 )))(7 (47 (19 (12 54 )))))))))))))(((29 44 )(81 (65 (66 67 ))))(64 (41 63 ))))(70 90 ))(16 (14 15 ))))((87 (26 62 ))((69 ((40 (35 71 ))(39 77 )))(42 79 )))))))))*
(25 (33 ((0 (18 72 ))(24 (53 ((59 (((((6 ((((17 (1 75 ))((36 (8 (85 (38 89 ))))(34 76 )))(74 (((92 ((45 (((56 (93 ((3 13 )((68 (5 51 ))((57 86 )(58 78 ))))))(91 (22 23 )))(46 ((30 52 )(32 43 )))))(55 (27 73 ))))(28 (11 31 )))(4 (37 88 )))))((9 10 )(96 (84 (82 83 ))))))(49 (48 (60 (95 (61 (50 (20 ((80 (2 (21 94 )))(7 (47 (19 (12 54 )))))))))))))(((29 44 )(64 (41 63 )))(81 (65 (66 67 )))))(70 90 ))(16 (14 15 ))))((87 (26 62 ))((69 ((40 (35 71 ))(39 77 )))(42 79 )))))))))*
(25 (33 ((0 (18 72 ))(24 (53 ((59 (((((6 ((((17 (1 75 ))(((8 (38 85 ))(36 89 ))(34 76 )))(74 (((92 ((45 (((56 (93 (13 (3 ((68 (5 51 ))((57 86 )(58 78 )))))))(91 (22 23 )))(46 ((30 52 )(32 43 )))))(27 (55 73 ))))(28 (11 31 )))(4 (37 88 )))))((9 10 )(96 (84 (82 83 ))))))(49 (60 (48 (95 (61 (20 (50 ((80 (2 (21 94 )))(7 (47 (19 (12 54 )))))))))))))(((29 44 )(64 (41 63 )))(81 (66 (65 67 )))))(70 90 ))(16 (14 15 ))))((87 (26 62 ))((69 ((40 (35 71 ))(39 77 )))(42 79 )))))))))*
(25 (33 ((0 (18 72 ))(24 (53 ((59 (((((6 ((((17 (1 75 ))((8 (38 (85 (36 89 ))))(34 76 )))(74 (((92 ((45 (((56 (93 (13 (3 ((68 (5 51 ))((57 86 )(58 78 )))))))(91 (22 23 )))(46 ((30 52 )(32 43 )))))(55 (27 73 ))))(28 (11 31 )))(4 (37 88 )))))((9 10 )(96 (84 (82 83 ))))))(60 (49 (95 (61 ((50 ((80 (2 (21 94 )))(7 (47 (19 (12 54 ))))))(20 48 )))))))(((29 44 )(81 (65 (66 67 ))))(64 (41 63 ))))(70 90 ))(16 (14 15 ))))((69 ((87 (26 62 ))((40 (35 71 ))(39 77 ))))(42 79 ))))))))*
(25 (33 ((0 (18 72 ))(24 (53 ((59 (((((6 ((((17 (1 75 ))((89 (36 (8 (38 85 ))))(34 76 )))(74 ((28 ((92 ((45 (((56 (93 ((3 13 )((68 (5 51 ))((57 86 )(58 78 ))))))(22 23 ))(91 (46 ((30 52 )(32 43 ))))))(55 (27 73 ))))(11 31 )))(4 (37 88 )))))((9 10 )(96 (84 (82 83 ))))))((48 (95 (61 (((80 (2 (21 94 )))(7 (47 (19 (12 54 )))))(20 50 )))))(49 60 )))(((29 44 )(64 (41 63 )))(81 (67 (65 66 )))))(70 90 ))(16 (14 15 ))))((87 (26 62 ))((69 ((40 (35 71 ))(39 77 )))(42 79 )))))))))*
(25 (33 ((0 (18 72 ))(24 (53 ((59 (((((6 ((((17 (1 75 ))((8 (38 (89 (36 85 ))))(34 76 )))(74 (((92 ((45 (((56 (93 (13 (3 ((68 (5 51 ))((57 86 )(58 78 )))))))(91 (22 23 )))(46 ((30 52 )(32 43 )))))(27 (55 73 ))))(28 (11 31 )))(4 (37 88 )))))((9 10 )(96 (84 (82 83 ))))))(60 (49 (48 (95 (61 (((80 (2 (21 94 )))(7 (47 (19 (12 54 )))))(20 50 ))))))))(((29 44 )(64 (41 63 )))(81 (67 (65 66 )))))(70 90 ))(16 (14 15 ))))((87 (26 62 ))((69 ((40 (35 71 ))(39 77 )))(42 79 )))))))))*
(25 (33 ((0 (18 72 ))(24 (53 ((59 (((((6 ((((17 (1 75 ))((89 (36 (8 (38 85 ))))(34 76 )))(74 (((92 ((45 (((56 (93 ((3 13 )((68 (5 51 ))((57 86 )(58 78 ))))))(91 (22 23 )))(46 ((30 52 )(32 43 )))))(27 (55 73 ))))(28 (11 31 )))(4 (37 88 )))))((9 10 )(96 (84 (82 83 ))))))(49 (48 (60 (95 (61 (50 (20 ((80 (2 (21 94 )))(7 (47 (19 (12 54 )))))))))))))(((29 44 )(81 (65 (66 67 ))))(64 (41 63 ))))(70 90 ))(16 (14 15 ))))((87 (26 62 ))((69 ((40 (35 71 ))(39 77 )))(42 79 )))))))))*
(25 (33 ((0 (18 72 ))(24 (53 ((59 (((((6 ((((17 (1 75 ))((89 (36 (8 (38 85 ))))(34 76 )))(74 (((92 ((45 (((56 (93 ((3 13 )((68 (5 51 ))((57 86 )(58 78 ))))))(22 23 ))(91 (46 ((30 52 )(32 43 ))))))(27 (55 73 ))))(28 (11 31 )))(4 (37 88 )))))((9 10 )(96 (84 (82 83 ))))))(60 (49 (48 (95 (61 (50 (20 ((80 (2 (21 94 )))(7 (47 (19 (12 54 )))))))))))))(((29 44 )(64 (41 63 )))(81 (65 (66 67 )))))(70 90 ))(16 (14 15 ))))((87 (26 62 ))((69 ((40 (35 71 ))(39 77 )))(42 79 )))))))))*
(25 (33 ((0 (18 72 ))(24 (53 ((59 (((((6 ((((17 (1 75 ))((8 (38 (89 (36 85 ))))(34 76 )))(74 (((92 ((45 ((56 (93 (13 (3 ((68 (5 51 ))((57 86 )(58 78 )))))))((91 (22 23 ))(46 ((30 52 )(32 43 ))))))(27 (55 73 ))))(28 (11 31 )))(4 (37 88 )))))((9 10 )(96 (84 (82 83 ))))))(49 (60 (95 (61 ((50 ((80 (2 (21 94 )))(7 (47 (19 (12 54 ))))))(20 48 )))))))(((29 44 )(64 (41 63 )))(81 (67 (65 66 )))))(70 90 ))(16 (14 15 ))))((87 (26 62 ))((69 ((40 (35 71 ))(39 77 )))(42 79 )))))))))*
(25 (33 ((0 (18 72 ))(24 (53 ((59 (((((6 ((((17 (1 75 ))((36 (8 (38 (85 89 ))))(34 76 )))(74 ((28 ((92 ((45 (((56 (93 ((3 13 )((68 (5 51 ))((57 86 )(58 78 ))))))(91 (22 23 )))(46 ((30 52 )(32 43 )))))(27 (55 73 ))))(11 31 )))(4 (37 88 )))))((9 10 )(96 (84 (82 83 ))))))(49 (60 (48 (95 (61 (((80 (2 (21 94 )))(7 (47 (19 (12 54 )))))(20 50 ))))))))(((29 44 )(64 (41 63 )))(81 (67 (65 66 )))))(70 90 ))(16 (14 15 ))))((87 (26 62 ))((69 ((40 (35 71 ))(39 77 )))(42 79 )))))))))*
(25 (33 ((0 (18 72 ))(24 (53 ((59 (((((6 ((((17 (1 75 ))((8 (38 (89 (36 85 ))))(34 76 )))(74 (((92 ((45 (((56 (93 (13 (3 ((68 (5 51 ))((57 86 )(58 78 )))))))(22 23 ))(91 (46 ((30 52 )(32 43 ))))))(27 (55 73 ))))(28 (11 31 )))(4 (37 88 )))))((9 10 )(96 (84 (82 83 ))))))(49 (60 (48 (95 (61 (50 (20 ((80 (2 (21 94 )))(7 (47 (19 (12 54 )))))))))))))(((29 44 )(81 (65 (66 67 ))))(64 (41 63 ))))(70 90 ))(16 (14 15 ))))((87 (26 62 ))((69 ((40 (35 71 ))(39 77 )))(42 79 )))))))))*
(25 (33 ((0 (18 72 ))(24 (53 ((59 (((((6 ((((17 (1 75 ))((36 (8 (38 (85 89 ))))(34 76 )))(74 (((92 ((45 ((56 (93 (13 (3 ((68 (5 51 ))((57 86 )(58 78 )))))))((91 (22 23 ))(46 ((30 52 )(32 43 ))))))(55 (27 73 ))))(28 (11 31 )))(4 (37 88 )))))((9 10 )(96 (84 (82 83 ))))))(49 ((95 (61 (20 (50 ((80 (2 (21 94 )))(7 (47 (19 (12 54 )))))))))(48 60 ))))(((29 44 )(64 (41 63 )))(81 (65 (66 67 )))))(70 90 ))(16 (14 15 ))))((87 (26 62 ))((69 ((40 (35 71 ))(39 77 )))(42 79 )))))))))*
(25 (33 ((0 (18 72 ))(24 (53 ((59 (((((6 ((((17 (1 75 ))((36 (89 (8 (38 85 ))))(34 76 )))(74 (((92 ((45 (((56 (93 ((3 13 )((68 (5 51 ))((57 86 )(58 78 ))))))(22 23 ))(91 (46 ((30 52 )(32 43 ))))))(55 (27 73 ))))(28 (11 31 )))(4 (37 88 )))))((9 10 )(96 (84 (82 83 ))))))(60 (49 (48 (95 (61 (20 (50 ((80 (2 (21 94 )))(7 (47 (19 (12 54 )))))))))))))(((29 44 )(81 (65 (66 67 ))))(64 (41 63 ))))(70 90 ))(16 (14 15 ))))((87 (26 62 ))((69 ((40 (35 71 ))(39 77 )))(42 79 )))))))))*
(25 (33 ((0 (18 72 ))(24 (53 ((59 (((((6 ((((17 (1 75 ))((36 (89 (8 (38 85 ))))(34 76 )))(74 (((92 ((45 (((56 (93 ((3 13 )((68 (5 51 ))((57 86 )(58 78 ))))))(22 23 ))(91 (46 ((30 52 )(32 43 ))))))(55 (27 73 ))))(28 (11 31 )))(4 (37 88 )))))((9 10 )(96 (84 (82 83 ))))))(49 ((95 (61 (20 (50 ((80 (2 (21 94 )))(7 (47 (19 (12 54 )))))))))(48 60 ))))(((29 44 )(64 (41 63 )))(81 (67 (65 66 )))))(70 90 ))(16 (14 15 ))))((87 (26 62 ))((69 ((40 (35 71 ))(39 77 )))(42 79 )))))))))*
(25 (33 ((0 (18 72 ))(24 (53 ((59 (((((6 ((((17 (1 75 ))((8 (38 (85 (36 89 ))))(34 76 )))(74 ((28 ((92 ((45 (((56 (93 (13 (3 ((68 (5 51 ))((57 86 )(58 78 )))))))(91 (22 23 )))(46 ((30 52 )(32 43 )))))(55 (27 73 ))))(11 31 )))(4 (37 88 )))))((9 10 )(96 (84 (82 83 ))))))(49 ((95 (61 (50 (20 ((80 (2 (21 94 )))(7 (47 (19 (12 54 )))))))))(48 60 ))))(((29 44 )(64 (41 63 )))(81 (67 (65 66 )))))(70 90 ))(16 (14 15 ))))((87 (26 62 ))((69 ((40 (35 71 ))(39 77 )))(42 79 )))))))))*
(25 (33 ((0 (18 72 ))(24 (53 ((59 (((((6 ((((17 (1 75 ))((89 (36 (8 (38 85 ))))(34 76 )))(74 (((92 ((45 (((56 (93 (13 (3 ((68 (5 51 ))((57 86 )(58 78 )))))))(91 (22 23 )))(46 ((30 52 )(32 43 )))))(27 (55 73 ))))(28 (11 31 )))(4 (37 88 )))))((9 10 )(96 (84 (82 83 ))))))(60 (49 (48 (95 (61 (20 (50 ((80 (2 (21 94 )))(7 (47 (19 (12 54 )))))))))))))(((29 44 )(64 (41 63 )))(81 (67 (65 66 )))))(70 90 ))(16 (14 15 ))))((69 ((87 (26 62 ))((40 (35 71 ))(39 77 ))))(42 79 ))))))))*
(25 (33 ((0 (18 72 ))(24 (53 ((59 (((((6 ((((17 (1 75 ))((89 (36 (8 (38 85 ))))(34 76 )))(74 (((92 (((45 ((56 (93 (13 (3 ((68 (5 51 ))((57 86 )(58 78 )))))))(46 ((30 52 )(32 43 )))))(91 (22 23 )))(55 (27 73 ))))(28 (11 31 )))(4 (37 88 )))))((9 10 )(96 (84 (82 83 ))))))(49 (48 (60 (95 (61 (20 (50 ((80 (2 (21 94 )))(7 (47 (19 (12 54 )))))))))))))(((29 44 )(81 (65 (66 67 ))))(64 (41 63 ))))(70 90 ))(16 (14 15 ))))((87 (26 62 ))((69 ((40 (35 71 ))(39 77 )))(42 79 )))))))))*
(25 (33 ((0 (18 72 ))(24 (53 ((59 (((((6 ((((17 (1 75 ))((36 (8 (38 (85 89 ))))(34 76 )))(74 (((92 ((45 (((56 (93 (13 (3 ((68 (5 51 ))((57 86 )(58 78 )))))))(22 23 ))(91 (46 ((30 52 )(32 43 ))))))(55 (27 73 ))))(28 (11 31 )))(4 (37 88 )))))((9 10 )(96 (84 (82 83 ))))))(49 ((95 (61 (50 (20 ((80 (2 (21 94 )))(7 (47 (19 (12 54 )))))))))(48 60 ))))(((29 44 )(64 (41 63 )))(81 (67 (65 66 )))))(70 90 ))(16 (14 15 ))))((87 (26 62 ))((69 ((40 (35 71 ))(39 77 )))(42 79 )))))))))*
(25 (33 ((0 (18 72 ))(24 (53 ((59 (((((6 ((((17 (1 75 ))((89 (36 (8 (38 85 ))))(34 76 )))(74 ((28 ((92 ((45 (((56 (93 ((3 13 )((68 (5 51 ))((57 86 )(58 78 ))))))(91 (22 23 )))(46 ((30 52 )(32 43 )))))(27 (55 73 ))))(11 31 )))(4 (37 88 )))))((9 10 )(96 (84 (82 83 ))))))(60 (49 (48 (95 (61 (((80 (2 (21 94 )))(7 (47 (19 (12 54 )))))(20 50 ))))))))(((29 44 )(64 (41 63 )))(81 (67 (65 66 )))))(70 90 ))(16 (14 15 ))))((87 (26 62 ))((69 ((40 (35 71 ))(39 77 )))(42 79 )))))))))*
(25 (33 ((0 (18 72 ))(24 (53 ((59 (((((6 ((((17 (1 75 ))((89 (36 (8 (38 85 ))))(34 76 )))(74 ((28 ((92 ((45 (((56 (93 (13 (3 ((68 (5 51 ))((57 86 )(58 78 )))))))(91 (22 23 )))(46 ((30 52 )(32 43 )))))(27 (55 73 ))))(11 31 )))(4 (37 88 )))))((9 10 )(96 (84 (82 83 ))))))(49 (48 (60 (95 (61 (20 (50 ((80 (2 (21 94 )))(7 (47 (19 (12 54 )))))))))))))(((29 44 )(81 (65 (66 67 ))))(64 (41 63 ))))(70 90 ))(16 (14 15 ))))((69 ((87 (26 62 ))((40 (35 71 ))(39 77 ))))(42 79 ))))))))*
(25 (33 ((0 (18 72 ))(24 (53 ((59 (((((6 ((((17 (1 75 ))((89 (36 (8 (38 85 ))))(34 76 )))(74 ((28 ((92 (((45 ((56 (93 ((3 13 )((68 (5 51 ))((57 86 )(58 78 ))))))(46 ((30 52 )(32 43 )))))(91 (22 23 )))(27 (55 73 ))))(11 31 )))(4 (37 88 )))))((9 10 )(96 (84 (82 83 ))))))((48 (95 (61 (20 (50 ((80 (2 (21 94 )))(7 (47 (19 (12 54 ))))))))))(49 60 )))(((29 44 )(81 (65 (66 67 ))))(64 (41 63 ))))(70 90 ))(16 (14 15 ))))((69 ((87 (26 62 ))((40 (35 71 ))(39 77 ))))(42 79 ))))))))*
(25 (33 ((0 (18 72 ))(24 (53 ((59 (((((6 ((((17 (1 75 ))(((8 (38 85 ))(36 89 ))(34 76 )))(74 ((28 ((92 (((45 ((56 (93 ((3 13 )((68 (5 51 ))((57 86 )(58 78 ))))))(46 ((30 52 )(32 43 )))))(91 (22 23 )))(27 (55 73 ))))(11 31 )))(4 (37 88 )))))((9 10 )(96 (84 (82 83 ))))))(60 (49 (95 (61 ((50 ((80 (2 (21 94 )))(7 (47 (19 (12 54 ))))))(20 48 )))))))(((29 44 )(64 (41 63 )))(81 (67 (65 66 )))))(70 90 ))(16 (14 15 ))))((87 (26 62 ))((69 ((40 (35 71 ))(39 77 )))(42 79 )))))))))*
(25 (33 ((0 (18 72 ))(24 (53 ((59 (((((6 ((((17 (1 75 ))((36 ((8 89 )(38 85 )))(34 76 )))(74 (((92 ((45 (((56 (93 ((3 13 )((68 (5 51 ))((57 86 )(58 78 ))))))(91 (22 23 )))(46 ((30 52 )(32 43 )))))(27 (55 73 ))))(28 (11 31 )))(4 (37 88 )))))((9 10 )(96 (84 (82 83 ))))))((48 (95 (61 (((80 (2 (21 94 )))(7 (47 (19 (12 54 )))))(20 50 )))))(49 60 )))(((29 44 )(64 (41 63 )))(81 (67 (65 66 )))))(70 90 ))(16 (14 15 ))))((87 (26 62 ))((69 ((40 (35 71 ))(39 77 )))(42 79 )))))))))*
(25 (33 ((0 (18 72 ))(24 (53 ((59 (((((6 ((((17 (1 75 ))((8 (38 (89 (36 85 ))))(34 76 )))(74 (((92 ((45 (((56 (93 ((3 13 )((68 (5 51 ))((57 86 )(58 78 ))))))(22 23 ))(91 (46 ((30 52 )(32 43 ))))))(55 (27 73 ))))(28 (11 31 )))(4 (37 88 )))))((9 10 )(96 (84 (82 83 ))))))(49 (60 (48 (95 (61 (((80 (2 (21 94 )))(7 (47 (19 (12 54 )))))(20 50 ))))))))(((29 44 )(64 (41 63 )))(81 (65 (66 67 )))))(70 90 ))(16 (14 15 ))))((87 (26 62 ))((69 ((40 (35 71 ))(39 77 )))(42 79 )))))))))*
(25 (33 ((0 (18 72 ))(24 (53 ((59 (((((6 ((((17 (1 75 ))((36 (8 (38 (85 89 ))))(34 76 )))(74 ((28 ((92 ((45 ((56 (93 ((3 13 )((68 (5 51 ))((57 86 )(58 78 ))))))((91 (22 23 ))(46 ((30 52 )(32 43 ))))))(27 (55 73 ))))(11 31 )))(4 (37 88 )))))((9 10 )(96 (84 (82 83 ))))))(60 (49 (48 (95 (61 (50 (20 ((80 (2 (21 94 )))(7 (47 (19 (12 54 )))))))))))))(((29 44 )(64 (41 63 )))(81 (67 (65 66 )))))(70 90 ))(16 (14 15 ))))((87 (26 62 ))((69 ((40 (35 71 ))(39 77 )))(42 79 )))))))))*
(25 (33 ((0 (18 72 ))(24 (53 ((59 (((((6 ((((17 (1 75 ))((8 (38 (85 (36 89 ))))(34 76 )))(74 (((92 ((45 (((56 (93 (13 (3 ((68 (5 51 ))((57 86 )(58 78 )))))))(91 (22 23 )))(46 ((30 52 )(32 43 )))))(55 (27 73 ))))(28 (11 31 )))(4 (37 88 )))))((9 10 )(96 (84 (82 83 ))))))(60 (49 (95 (61 ((50 ((80 (2 (21 94 )))(7 (47 (19 (12 54 ))))))(20 48 )))))))(((29 44 )(81 (65 (66 67 ))))(64 (41 63 ))))(70 90 ))(16 (14 15 ))))((87 (26 62 ))((69 ((40 (35 71 ))(39 77 )))(42 79 )))))))))*
(25 (33 ((0 (18 72 ))(24 (53 ((59 (((((6 ((((17 (1 75 ))((8 (38 (89 (36 85 ))))(34 76 )))(74 (((92 ((45 (((56 (93 ((3 13 )((68 (5 51 ))((57 86 )(58 78 ))))))(22 23 ))(91 (46 ((30 52 )(32 43 ))))))(55 (27 73 ))))(28 (11 31 )))(4 (37 88 )))))((9 10 )(96 (84 (82 83 ))))))(49 ((95 (61 (20 (50 ((80 (2 (21 94 )))(7 (47 (19 (12 54 )))))))))(48 60 ))))(((29 44 )(64 (41 63 )))(81 (66 (65 67 )))))(70 90 ))(16 (14 15 ))))((87 (26 62 ))((69 ((40 (35 71 ))(39 77 )))(42 79 )))))))))*
(25 (33 ((0 (18 72 ))(24 (53 ((59 (((((6 ((((17 (1 75 ))(((8 (38 85 ))(36 89 ))(34 76 )))(74 ((28 ((92 ((45 (((56 (93 ((3 13 )((68 (5 51 ))((57 86 )(58 78 ))))))(22 23 ))(91 (46 ((30 52 )(32 43 ))))))(27 (55 73 ))))(11 31 )))(4 (37 88 )))))((9 10 )(96 (84 (82 83 ))))))(49 ((95 (61 (50 (20 ((80 (2 (21 94 )))(7 (47 (19 (12 54 )))))))))(48 60 ))))(((29 44 )(64 (41 63 )))(81 (65 (66 67 )))))(70 90 ))(16 (14 15 ))))((87 (26 62 ))((69 ((40 (35 71 ))(39 77 )))(42 79 )))))))))*
(25 (33 ((0 (18 72 ))(24 (53 ((59 (((((6 ((((17 (1 75 ))(((8 (38 85 ))(36 89 ))(34 76 )))(74 ((28 ((92 ((45 (((56 (93 ((3 13 )((68 (5 51 ))((57 86 )(58 78 ))))))(22 23 ))(91 (46 ((30 52 )(32 43 ))))))(27 (55 73 ))))(11 31 )))(4 (37 88 )))))((9 10 )(96 (84 (82 83 ))))))(49 (60 (48 (95 (61 (50 (20 ((80 (2 (21 94 )))(7 (47 (19 (12 54 )))))))))))))(((29 44 )(64 (41 63 )))(81 (65 (66 67 )))))(70 90 ))(16 (14 15 ))))((87 (26 62 ))((69 ((40 (35 71 ))(39 77 )))(42 79 )))))))))*
(25 (33 ((0 (18 72 ))(24 (53 ((59 (((((6 ((((17 (1 75 ))((89 (36 (8 (38 85 ))))(34 76 )))(74 ((28 ((92 ((45 ((56 (93 (13 (3 ((68 (5 51 ))((57 86 )(58 78 )))))))((91 (22 23 ))(46 ((30 52 )(32 43 ))))))(27 (55 73 ))))(11 31 )))(4 (37 88 )))))((9 10 )(96 (84 (82 83 ))))))((48 (95 (61 (((80 (2 (21 94 )))(7 (47 (19 (12 54 )))))(20 50 )))))(49 60 )))(((29 44 )(64 (41 63 )))(81 (65 (66 67 )))))(70 90 ))(16 (14 15 ))))((87 (26 62 ))((69 ((40 (35 71 ))(39 77 )))(42 79 )))))))))*
(25 (33 ((0 (18 72 ))(24 (53 ((59 (((((6 ((((17 (1 75 ))((89 (36 (8 (38 85 ))))(34 76 )))(74 ((28 ((92 ((45 ((56 (93 ((3 13 )((68 (5 51 ))((57 86 )(58 78 ))))))((91 (22 23 ))(46 ((30 52 )(32 43 ))))))(27 (55 73 ))))(11 31 )))(4 (37 88 )))))((9 10 )(96 (84 (82 83 ))))))(49 (48 (60 (95 (61 (50 (20 ((80 (2 (21 94 )))(7 (47 (19 (12 54 )))))))))))))(((29 44 )(64 (41 63 )))(81 (65 (66 67 )))))(70 90 ))(16 (14 15 ))))((69 ((87 (26 62 ))((40 (35 71 ))(39 77 ))))(42 79 ))))))))*
(25 (33 ((0 (18 72 ))(24 (53 ((59 (((((6 ((((17 (1 75 ))((36 (8 (85 (38 89 ))))(34 76 )))(74 (((92 ((45 ((56 (93 ((3 13 )((68 (5 51 ))((57 86 )(58 78 ))))))((91 (22 23 ))(46 ((30 52 )(32 43 ))))))(27 (55 73 ))))(28 (11 31 )))(4 (37 88 )))))((9 10 )(96 (84 (82 83 ))))))(49 (48 (60 (95 (61 (((80 (2 (21 94 )))(7 (47 (19 (12 54 )))))(20 50 ))))))))(((29 44 )(81 (65 (66 67 ))))(64 (41 63 ))))(70 90 ))(16 (14 15 ))))((69 ((87 (26 62 ))((40 (35 71 ))(39 77 ))))(42 79 ))))))))*
(25 (33 ((0 (18 72 ))(24 (53 ((59 (((((6 ((((17 (1 75 ))((89 (36 (8 (38 85 ))))(34 76 )))(74 ((28 ((92 ((45 ((56 (93 (13 (3 ((68 (5 51 ))((57 86 )(58 78 )))))))((91 (22 23 ))(46 ((30 52 )(32 43 ))))))(27 (55 73 ))))(11 31 )))(4 (37 88 )))))((9 10 )(96 (84 (82 83 ))))))(49 (48 (60 (95 (61 (50 (20 ((80 (2 (21 94 )))(7 (47 (19 (12 54 )))))))))))))(((29 44 )(64 (41 63 )))(81 (65 (66 67 )))))(70 90 ))(16 (14 15 ))))((87 (26 62 ))((69 ((40 (35 71 ))(39 77 )))(42 79 )))))))))*
(25 (33 ((0 (18 72 ))(24 (53 ((59 (((((6 ((((17 (1 75 ))((36 (8 (85 (38 89 ))))(34 76 )))(74 ((28 ((92 ((45 (((56 (93 ((3 13 )((68 (5 51 ))((57 86 )(58 78 ))))))(22 23 ))(91 (46 ((30 52 )(32 43 ))))))(55 (27 73 ))))(11 31 )))(4 (37 88 )))))((9 10 )(96 (84 (82 83 ))))))(49 (60 (95 (61 ((50 ((80 (2 (21 94 )))(7 (47 (19 (12 54 ))))))(20 48 )))))))(((29 44 )(64 (41 63 )))(81 (67 (65 66 )))))(70 90 ))(16 (14 15 ))))((87 (26 62 ))((69 ((40 (35 71 ))(39 77 )))(42 79 )))))))))*
(25 (33 ((0 (18 72 ))(24 (53 ((59 (((((6 ((((17 (1 75 ))((36 (8 (38 (85 89 ))))(34 76 )))(74 ((28 ((92 ((45 (((56 (93 ((3 13 )((68 (5 51 ))((57 86 )(58 78 ))))))(91 (22 23 )))(46 ((30 52 )(32 43 )))))(27 (55 73 ))))(11 31 )))(4 (37 88 )))))((9 10 )(96 (84 (82 83 ))))))((48 (95 (61 (((80 (2 (21 94 )))(7 (47 (19 (12 54 )))))(20 50 )))))(49 60 )))(((29 44 )(81 (65 (66 67 ))))(64 (41 63 ))))(70 90 ))(16 (14 15 ))))((69 ((87 (26 62 ))((40 (35 71 ))(39 77 ))))(42 79 ))))))))*
(25 (33 ((0 (18 72 ))(24 (53 ((59 (((((6 ((((17 (1 75 ))((36 (89 (8 (38 85 ))))(34 76 )))(74 ((28 ((92 ((45 (((56 (93 ((3 13 )((68 (5 51 ))((57 86 )(58 78 ))))))(22 23 ))(91 (46 ((30 52 )(32 43 ))))))(27 (55 73 ))))(11 31 )))(4 (37 88 )))))((9 10 )(96 (84 (82 83 ))))))(49 ((95 (61 (50 (20 ((80 (2 (21 94 )))(7 (47 (19 (12 54 )))))))))(48 60 ))))(((29 44 )(64 (41 63 )))(81 (67 (65 66 )))))(70 90 ))(16 (14 15 ))))((87 (26 62 ))((69 ((40 (35 71 ))(39 77 )))(42 79 )))))))))*
(25 (33 ((0 (18 72 ))(24 (53 ((59 (((((6 ((((17 (1 75 ))((36 (8 (89 (38 85 ))))(34 76 )))(74 (((92 (((45 ((56 (93 (13 (3 ((68 (5 51 ))((57 86 )(58 78 )))))))(46 ((30 52 )(32 43 )))))(91 (22 23 )))(27 (55 73 ))))(28 (11 31 )))(4 (37 88 )))))((9 10 )(96 (84 (82 83 ))))))(60 (49 (95 (61 ((50 ((80 (2 (21 94 )))(7 (47 (19 (12 54 ))))))(20 48 )))))))(((29 44 )(64 (41 63 )))(81 (65 (66 67 )))))(70 90 ))(16 (14 15 ))))((87 (26 62 ))((69 ((40 (35 71 ))(39 77 )))(42 79 )))))))))*
(25 (33 ((0 (18 72 ))(24 (53 ((59 (((((6 ((((17 (1 75 ))((89 (36 (8 (38 85 ))))(34 76 )))(74 ((28 ((92 ((45 ((56 (93 ((3 13 )((68 (5 51 ))((57 86 )(58 78 ))))))((91 (22 23 ))(46 ((30 52 )(32 43 ))))))(27 (55 73 ))))(11 31 )))(4 (37 88 )))))((9 10 )(96 (84 (82 83 ))))))(49 (60 (95 (61 ((50 ((80 (2 (21 94 )))(7 (47 (19 (12 54 ))))))(20 48 )))))))(((29 44 )(64 (41 63 )))(81 (65 (66 67 )))))(70 90 ))(16 (14 15 ))))((69 ((87 (26 62 ))((40 (35 71 ))(39 77 ))))(42 79 ))))))))*
(25 (33 ((0 (18 72 ))(24 (53 ((59 (((((6 ((((17 (1 75 ))((89 (36 (8 (38 85 ))))(34 76 )))(74 ((28 ((92 ((45 ((56 (93 ((3 13 )((68 (5 51 ))((57 86 )(58 78 ))))))((91 (22 23 ))(46 ((30 52 )(32 43 ))))))(27 (55 73 ))))(11 31 )))(4 (37 88 )))))((9 10 )(96 (84 (82 83 ))))))(49 ((95 (61 (((80 (2 (21 94 )))(7 (47 (19 (12 54 )))))(20 50 ))))(48 60 ))))(((29 44 )(64 (41 63 )))(81 (65 (66 67 )))))(70 90 ))(16 (14 15 ))))((87 (26 62 ))((69 ((40 (35 71 ))(39 77 )))(42 79 )))))))))*
(25 (33 ((0 (18 72 ))(24 (53 ((59 (((((6 ((((17 (1 75 ))((36 (8 (38 (85 89 ))))(34 76 )))(74 (((92 (((45 ((56 (93 ((3 13 )((68 (5 51 ))((57 86 )(58 78 ))))))(46 ((30 52 )(32 43 )))))(91 (22 23 )))(27 (55 73 ))))(28 (11 31 )))(4 (37 88 )))))((9 10 )(96 (84 (82 83 ))))))(49 (60 (48 (95 (61 (50 (20 ((80 (2 (21 94 )))(7 (47 (19 (12 54 )))))))))))))(((29 44 )(81 (65 (66 67 ))))(64 (41 63 ))))(70 90 ))(16 (14 15 ))))((87 (26 62 ))((69 ((40 (35 71 ))(39 77 )))(42 79 )))))))))*
(25 (33 ((0 (18 72 ))(24 (53 ((59 (((((6 ((((17 (1 75 ))((36 (8 (85 (38 89 ))))(34 76 )))(74 ((28 ((92 ((45 ((56 (93 ((3 13 )((68 (5 51 ))((57 86 )(58 78 ))))))((91 (22 23 ))(46 ((30 52 )(32 43 ))))))(27 (55 73 ))))(11 31 )))(4 (37 88 )))))((9 10 )(96 (84 (82 83 ))))))(49 (48 (60 (95 (61 (((80 (2 (21 94 )))(7 (47 (19 (12 54 )))))(20 50 ))))))))(((29 44 )(64 (41 63 )))(81 (67 (65 66 )))))(70 90 ))(16 (14 15 ))))((87 (26 62 ))((69 ((40 (35 71 ))(39 77 )))(42 79 )))))))))*
(25 (33 ((0 (18 72 ))(24 (53 ((59 (((((6 ((((17 (1 75 ))((89 (36 (8 (38 85 ))))(34 76 )))(74 ((28 ((92 ((45 ((56 (93 ((3 13 )((68 (5 51 ))((57 86 )(58 78 ))))))((91 (22 23 ))(46 ((30 52 )(32 43 ))))))(27 (55 73 ))))(11 31 )))(4 (37 88 )))))((9 10 )(96 (84 (82 83 ))))))(60 (49 (48 (95 (61 (((80 (2 (21 94 )))(7 (47 (19 (12 54 )))))(20 50 ))))))))(((29 44 )(64 (41 63 )))(81 (65 (66 67 )))))(70 90 ))(16 (14 15 ))))((69 ((87 (26 62 ))((40 (35 71 ))(39 77 ))))(42 79 ))))))))*
(25 (33 ((0 (18 72 ))(24 (53 ((59 (((((6 ((((17 (1 75 ))((8 (38 (89 (36 85 ))))(34 76 )))(74 (((92 ((45 (((56 (93 (13 (3 ((68 (5 51 ))((57 86 )(58 78 )))))))(22 23 ))(91 (46 ((30 52 )(32 43 ))))))(55 (27 73 ))))(28 (11 31 )))(4 (37 88 )))))((9 10 )(96 (84 (82 83 ))))))(49 ((95 (61 (((80 (2 (21 94 )))(7 (47 (19 (12 54 )))))(20 50 ))))(48 60 ))))(((29 44 )(64 (41 63 )))(81 (65 (66 67 )))))(70 90 ))(16 (14 15 ))))((69 ((87 (26 62 ))((40 (35 71 ))(39 77 ))))(42 79 ))))))))*
(25 (33 ((0 (18 72 ))(24 (53 ((59 (((((6 ((((17 (1 75 ))((89 (36 (8 (38 85 ))))(34 76 )))(74 ((28 ((92 ((45 ((56 (93 ((3 13 )((68 (5 51 ))((57 86 )(58 78 ))))))((91 (22 23 ))(46 ((30 52 )(32 43 ))))))(27 (55 73 ))))(11 31 )))(4 (37 88 )))))((9 10 )(96 (84 (82 83 ))))))(49 (48 (60 (95 (61 (50 (20 ((80 (2 (21 94 )))(7 (47 (19 (12 54 )))))))))))))(((29 44 )(81 (65 (66 67 ))))(64 (41 63 ))))(70 90 ))(16 (14 15 ))))((87 (26 62 ))((69 ((40 (35 71 ))(39 77 )))(42 79 )))))))))*
(25 (33 ((0 (18 72 ))(24 (53 ((59 (((((6 ((((17 (1 75 ))((36 ((8 89 )(38 85 )))(34 76 )))(74 (((92 ((45 (((56 (93 ((3 13 )((68 (5 51 ))((57 86 )(58 78 ))))))(91 (22 23 )))(46 ((30 52 )(32 43 )))))(27 (55 73 ))))(28 (11 31 )))(4 (37 88 )))))((9 10 )(96 (84 (82 83 ))))))(49 (60 (48 (95 (61 (((80 (2 (21 94 )))(7 (47 (19 (12 54 )))))(20 50 ))))))))(((29 44 )(64 (41 63 )))(81 (67 (65 66 )))))(70 90 ))(16 (14 15 ))))((87 (26 62 ))((69 ((40 (35 71 ))(39 77 )))(42 79 )))))))))*
(25 (33 ((0 (18 72 ))(24 (53 ((59 (((((6 ((((17 (1 75 ))((8 (38 (89 (36 85 ))))(34 76 )))(74 ((28 ((92 ((45 (((56 (93 ((3 13 )((68 (5 51 ))((57 86 )(58 78 ))))))(91 (22 23 )))(46 ((30 52 )(32 43 )))))(27 (55 73 ))))(11 31 )))(4 (37 88 )))))((9 10 )(96 (84 (82 83 ))))))(60 (49 (95 (61 ((50 ((80 (2 (21 94 )))(7 (47 (19 (12 54 ))))))(20 48 )))))))(((29 44 )(81 (65 (66 67 ))))(64 (41 63 ))))(70 90 ))(16 (14 15 ))))((87 (26 62 ))((69 ((40 (35 71 ))(39 77 )))(42 79 )))))))))*
(25 (33 ((0 (18 72 ))(24 (53 ((59 (((((6 ((((17 (1 75 ))((89 (36 (8 (38 85 ))))(34 76 )))(74 ((28 ((92 ((45 ((56 (93 (13 (3 ((68 (5 51 ))((57 86 )(58 78 )))))))((91 (22 23 ))(46 ((30 52 )(32 43 ))))))(27 (55 73 ))))(11 31 )))(4 (37 88 )))))((9 10 )(96 (84 (82 83 ))))))(60 (49 (95 (61 ((50 ((80 (2 (21 94 )))(7 (47 (19 (12 54 ))))))(20 48 )))))))(((29 44 )(64 (41 63 )))(81 (65 (66 67 )))))(70 90 ))(16 (14 15 ))))((87 (26 62 ))((69 ((40 (35 71 ))(39 77 )))(42 79 )))))))))*
(25 (33 ((0 (18 72 ))(24 (53 ((59 (((((6 ((((17 (1 75 ))((36 (8 (85 (38 89 ))))(34 76 )))(74 (((92 ((45 (((56 (93 ((3 13 )((68 (5 51 ))((57 86 )(58 78 ))))))(91 (22 23 )))(46 ((30 52 )(32 43 )))))(55 (27 73 ))))(28 (11 31 )))(4 (37 88 )))))((9 10 )(96 (84 (82 83 ))))))(49 (60 (95 (61 ((50 ((80 (2 (21 94 )))(7 (47 (19 (12 54 ))))))(20 48 )))))))(((29 44 )(64 (41 63 )))(81 (67 (65 66 )))))(70 90 ))(16 (14 15 ))))((87 (26 62 ))((69 ((40 (35 71 ))(39 77 )))(42 79 )))))))))*
(25 (33 ((0 (18 72 ))(24 (53 ((59 (((((6 ((((17 (1 75 ))(((8 (38 85 ))(36 89 ))(34 76 )))(74 ((28 ((92 ((45 (((56 (93 ((3 13 )((68 (5 51 ))((57 86 )(58 78 ))))))(22 23 ))(91 (46 ((30 52 )(32 43 ))))))(27 (55 73 ))))(11 31 )))(4 (37 88 )))))((9 10 )(96 (84 (82 83 ))))))((48 (95 (61 (((80 (2 (21 94 )))(7 (47 (19 (12 54 )))))(20 50 )))))(49 60 )))(((29 44 )(64 (41 63 )))(81 (65 (66 67 )))))(70 90 ))(16 (14 15 ))))((87 (26 62 ))((69 ((40 (35 71 ))(39 77 )))(42 79 )))))))))*
(25 (33 ((0 (18 72 ))(24 (53 ((59 (((((6 ((((17 (1 75 ))((89 (36 (8 (38 85 ))))(34 76 )))(74 (((92 (((45 ((56 (93 (13 (3 ((68 (5 51 ))((57 86 )(58 78 )))))))(46 ((30 52 )(32 43 )))))(91 (22 23 )))(55 (27 73 ))))(28 (11 31 )))(4 (37 88 )))))((9 10 )(96 (84 (82 83 ))))))(60 (49 (48 (95 (61 (50 (20 ((80 (2 (21 94 )))(7 (47 (19 (12 54 )))))))))))))(((29 44 )(81 (65 (66 67 ))))(64 (41 63 ))))(70 90 ))(16 (14 15 ))))((87 (26 62 ))((69 ((40 (35 71 ))(39 77 )))(42 79 )))))))))*
(25 (33 ((0 (18 72 ))(24 (53 ((59 (((((6 ((((17 (1 75 ))((8 (38 (36 (85 89 ))))(34 76 )))(74 ((28 ((92 (((45 ((56 (93 ((3 13 )((68 (5 51 ))((57 86 )(58 78 ))))))(46 ((30 52 )(32 43 )))))(91 (22 23 )))(55 (27 73 ))))(11 31 )))(4 (37 88 )))))((9 10 )(96 (84 (82 83 ))))))(49 (60 (95 (61 ((50 ((80 (2 (21 94 )))(7 (47 (19 (12 54 ))))))(20 48 )))))))(((29 44 )(64 (41 63 )))(81 (65 (66 67 )))))(70 90 ))(16 (14 15 ))))((69 ((87 (26 62 ))((40 (35 71 ))(39 77 ))))(42 79 ))))))))*
(25 (33 ((0 (18 72 ))(24 (53 ((59 (((((6 ((((17 (1 75 ))((36 (8 (85 (38 89 ))))(34 76 )))(74 (((92 ((45 (((56 (93 (13 (3 ((68 (5 51 ))((57 86 )(58 78 )))))))(91 (22 23 )))(46 ((30 52 )(32 43 )))))(27 (55 73 ))))(28 (11 31 )))(4 (37 88 )))))((9 10 )(96 (84 (82 83 ))))))(49 (60 (95 (61 ((50 ((80 (2 (21 94 )))(7 (47 (19 (12 54 ))))))(20 48 )))))))(((29 44 )(64 (41 63 )))(81 (67 (65 66 )))))(70 90 ))(16 (14 15 ))))((69 ((87 (26 62 ))((40 (35 71 ))(39 77 ))))(42 79 ))))))))*
(25 (33 ((0 (18 72 ))(24 (53 ((59 (((((6 ((((17 (1 75 ))((36 (8 (89 (38 85 ))))(34 76 )))(74 (((92 ((45 (((56 (93 ((3 13 )((68 (5 51 ))((57 86 )(58 78 ))))))(22 23 ))(91 (46 ((30 52 )(32 43 ))))))(55 (27 73 ))))(28 (11 31 )))(4 (37 88 )))))((9 10 )(96 (84 (82 83 ))))))((95 (61 ((50 ((80 (2 (21 94 )))(7 (47 (19 (12 54 ))))))(20 48 ))))(49 60 )))(((29 44 )(81 (65 (66 67 ))))(64 (41 63 ))))(70 90 ))(16 (14 15 ))))((87 (26 62 ))((69 ((40 (35 71 ))(39 77 )))(42 79 )))))))))*
(25 (33 ((0 (18 72 ))(24 (53 ((59 (((((6 ((((17 (1 75 ))(((8 (38 85 ))(36 89 ))(34 76 )))(74 ((28 ((92 ((45 (((56 (93 ((3 13 )((68 (5 51 ))((57 86 )(58 78 ))))))(22 23 ))(91 (46 ((30 52 )(32 43 ))))))(27 (55 73 ))))(11 31 )))(4 (37 88 )))))((9 10 )(96 (84 (82 83 ))))))(60 (49 (95 (61 ((50 ((80 (2 (21 94 )))(7 (47 (19 (12 54 ))))))(20 48 )))))))(((29 44 )(64 (41 63 )))(81 (65 (66 67 )))))(70 90 ))(16 (14 15 ))))((87 (26 62 ))((69 ((40 (35 71 ))(39 77 )))(42 79 )))))))))*
(25 (33 ((0 (18 72 ))(24 (53 ((59 (((((6 ((((17 (1 75 ))(((8 (38 85 ))(36 89 ))(34 76 )))(74 (((92 ((45 (((56 (93 (13 (3 ((68 (5 51 ))((57 86 )(58 78 )))))))(91 (22 23 )))(46 ((30 52 )(32 43 )))))(27 (55 73 ))))(28 (11 31 )))(4 (37 88 )))))((9 10 )(96 (84 (82 83 ))))))((48 (95 (61 (20 (50 ((80 (2 (21 94 )))(7 (47 (19 (12 54 ))))))))))(49 60 )))(((29 44 )(64 (41 63 )))(81 (65 (66 67 )))))(70 90 ))(16 (14 15 ))))((69 ((87 (26 62 ))((40 (35 71 ))(39 77 ))))(42 79 ))))))))*
(25 (33 ((0 (18 72 ))(24 (53 ((59 (((((6 ((((17 (1 75 ))((36 (8 (89 (38 85 ))))(34 76 )))(74 ((28 ((92 ((45 ((56 (93 (13 (3 ((68 (5 51 ))((57 86 )(58 78 )))))))((91 (22 23 ))(46 ((30 52 )(32 43 ))))))(27 (55 73 ))))(11 31 )))(4 (37 88 )))))((9 10 )(96 (84 (82 83 ))))))(60 (49 (95 (61 ((50 ((80 (2 (21 94 )))(7 (47 (19 (12 54 ))))))(20 48 )))))))(((29 44 )(64 (41 63 )))(81 (65 (66 67 )))))(70 90 ))(16 (14 15 ))))((87 (26 62 ))((69 ((40 (35 71 ))(39 77 )))(42 79 )))))))))*
(25 (33 ((0 (18 72 ))(24 (53 ((59 (((((6 ((((17 (1 75 ))((36 (8 (38 (85 89 ))))(34 76 )))(74 (((92 (((45 ((56 (93 ((3 13 )((68 (5 51 ))((57 86 )(58 78 ))))))(46 ((30 52 )(32 43 )))))(91 (22 23 )))(55 (27 73 ))))(28 (11 31 )))(4 (37 88 )))))((9 10 )(96 (84 (82 83 ))))))(49 (48 (60 (95 (61 (((80 (2 (21 94 )))(7 (47 (19 (12 54 )))))(20 50 ))))))))(((29 44 )(64 (41 63 )))(81 (65 (66 67 )))))(70 90 ))(16 (14 15 ))))((87 (26 62 ))((69 ((40 (35 71 ))(39 77 )))(42 79 )))))))))*
(25 (33 ((0 (18 72 ))(24 (53 ((59 (((((6 ((((17 (1 75 ))((89 (36 (8 (38 85 ))))(34 76 )))(74 (((92 ((45 ((56 (93 ((3 13 )((68 (5 51 ))((57 86 )(58 78 ))))))((91 (22 23 ))(46 ((30 52 )(32 43 ))))))(27 (55 73 ))))(28 (11 31 )))(4 (37 88 )))))((9 10 )(96 (84 (82 83 ))))))(60 (49 (48 (95 (61 (20 (50 ((80 (2 (21 94 )))(7 (47 (19 (12 54 )))))))))))))(((29 44 )(64 (41 63 )))(81 (65 (66 67 )))))(70 90 ))(16 (14 15 ))))((69 ((87 (26 62 ))((40 (35 71 ))(39 77 ))))(42 79 ))))))))*
(25 (33 ((0 (18 72 ))(24 (53 ((59 (((((6 ((((17 (1 75 ))((36 (8 (38 (85 89 ))))(34 76 )))(74 (((92 (((45 ((56 (93 ((3 13 )((68 (5 51 ))((57 86 )(58 78 ))))))(46 ((30 52 )(32 43 )))))(91 (22 23 )))(27 (55 73 ))))(28 (11 31 )))(4 (37 88 )))))((9 10 )(96 (84 (82 83 ))))))(49 ((95 (61 (50 (20 ((80 (2 (21 94 )))(7 (47 (19 (12 54 )))))))))(48 60 ))))(((29 44 )(64 (41 63 )))(81 (67 (65 66 )))))(70 90 ))(16 (14 15 ))))((87 (26 62 ))((69 ((40 (35 71 ))(39 77 )))(42 79 )))))))))*
(25 (33 ((0 (18 72 ))(24 (53 ((59 (((((6 ((((17 (1 75 ))((89 (36 (8 (38 85 ))))(34 76 )))(74 (((92 ((45 ((56 (93 (13 (3 ((68 (5 51 ))((57 86 )(58 78 )))))))((91 (22 23 ))(46 ((30 52 )(32 43 ))))))(27 (55 73 ))))(28 (11 31 )))(4 (37 88 )))))((9 10 )(96 (84 (82 83 ))))))(60 (49 (48 (95 (61 (((80 (2 (21 94 )))(7 (47 (19 (12 54 )))))(20 50 ))))))))(((29 44 )(64 (41 63 )))(81 (65 (66 67 )))))(70 90 ))(16 (14 15 ))))((87 (26 62 ))((69 ((40 (35 71 ))(39 77 )))(42 79 )))))))))*
(25 (33 ((0 (18 72 ))(24 (53 ((59 (((((6 ((((17 (1 75 ))((36 (8 (38 (85 89 ))))(34 76 )))(74 (((92 (((45 ((56 (93 ((3 13 )((68 (5 51 ))((57 86 )(58 78 ))))))(46 ((30 52 )(32 43 )))))(91 (22 23 )))(55 (27 73 ))))(28 (11 31 )))(4 (37 88 )))))((9 10 )(96 (84 (82 83 ))))))(60 (49 (48 (95 (61 (((80 (2 (21 94 )))(7 (47 (19 (12 54 )))))(20 50 ))))))))(((29 44 )(64 (41 63 )))(81 (65 (66 67 )))))(70 90 ))(16 (14 15 ))))((87 (26 62 ))((69 ((40 (35 71 ))(39 77 )))(42 79 )))))))))*
(25 (33 ((0 (18 72 ))(24 (53 ((59 (((((6 ((((17 (1 75 ))(((8 (38 85 ))(36 89 ))(34 76 )))(74 (((92 ((45 ((56 (93 ((3 13 )((68 (5 51 ))((57 86 )(58 78 ))))))((91 (22 23 ))(46 ((30 52 )(32 43 ))))))(27 (55 73 ))))(28 (11 31 )))(4 (37 88 )))))((9 10 )(96 (84 (82 83 ))))))(49 (60 (95 (61 ((50 ((80 (2 (21 94 )))(7 (47 (19 (12 54 ))))))(20 48 )))))))(((29 44 )(81 (65 (66 67 ))))(64 (41 63 ))))(70 90 ))(16 (14 15 ))))((87 (26 62 ))((69 ((40 (35 71 ))(39 77 )))(42 79 )))))))))*
(25 (33 ((0 (18 72 ))(24 (53 ((59 (((((6 ((((17 (1 75 ))((89 (36 (8 (38 85 ))))(34 76 )))(74 (((92 ((45 ((56 (93 ((3 13 )((68 (5 51 ))((57 86 )(58 78 ))))))((91 (22 23 ))(46 ((30 52 )(32 43 ))))))(27 (55 73 ))))(28 (11 31 )))(4 (37 88 )))))((9 10 )(96 (84 (82 83 ))))))(49 ((95 (61 (((80 (2 (21 94 )))(7 (47 (19 (12 54 )))))(20 50 ))))(48 60 ))))(((29 44 )(64 (41 63 )))(81 (65 (66 67 )))))(70 90 ))(16 (14 15 ))))((69 ((87 (26 62 ))((40 (35 71 ))(39 77 ))))(42 79 ))))))))*
(25 (33 ((0 (18 72 ))(24 (53 ((59 (((((6 ((((17 (1 75 ))(((8 (38 85 ))(36 89 ))(34 76 )))(74 (((92 ((45 (((56 (93 (13 (3 ((68 (5 51 ))((57 86 )(58 78 )))))))(22 23 ))(91 (46 ((30 52 )(32 43 ))))))(27 (55 73 ))))(28 (11 31 )))(4 (37 88 )))))((9 10 )(96 (84 (82 83 ))))))(49 (60 (48 (95 (61 (50 (20 ((80 (2 (21 94 )))(7 (47 (19 (12 54 )))))))))))))(((29 44 )(64 (41 63 )))(81 (66 (65 67 )))))(70 90 ))(16 (14 15 ))))((87 (26 62 ))((69 ((40 (35 71 ))(39 77 )))(42 79 )))))))))*
(25 (33 ((0 (18 72 ))(24 (53 ((59 (((((6 ((((17 (1 75 ))((89 (36 (8 (38 85 ))))(34 76 )))(74 ((28 ((92 (((45 ((56 (93 (13 (3 ((68 (5 51 ))((57 86 )(58 78 )))))))(46 ((30 52 )(32 43 )))))(91 (22 23 )))(27 (55 73 ))))(11 31 )))(4 (37 88 )))))((9 10 )(96 (84 (82 83 ))))))(60 (49 (48 (95 (61 (50 (20 ((80 (2 (21 94 )))(7 (47 (19 (12 54 )))))))))))))(((29 44 )(81 (65 (66 67 ))))(64 (41 63 ))))(70 90 ))(16 (14 15 ))))((87 (26 62 ))((69 ((40 (35 71 ))(39 77 )))(42 79 )))))))))*
(25 (33 ((0 (18 72 ))(24 (53 ((59 (((((6 ((((17 (1 75 ))((36 (89 (8 (38 85 ))))(34 76 )))(74 (((92 ((45 (((56 (93 ((3 13 )((68 (5 51 ))((57 86 )(58 78 ))))))(91 (22 23 )))(46 ((30 52 )(32 43 )))))(55 (27 73 ))))(28 (11 31 )))(4 (37 88 )))))((9 10 )(96 (84 (82 83 ))))))(49 ((95 (61 (50 (20 ((80 (2 (21 94 )))(7 (47 (19 (12 54 )))))))))(48 60 ))))(((29 44 )(81 (65 (66 67 ))))(64 (41 63 ))))(70 90 ))(16 (14 15 ))))((87 (26 62 ))((69 ((40 (35 71 ))(39 77 )))(42 79 )))))))))*
(25 (33 ((0 (18 72 ))(24 (53 ((59 (((((6 ((((17 (1 75 ))((36 ((8 89 )(38 85 )))(34 76 )))(74 ((28 ((92 ((45 (((56 (93 (13 (3 ((68 (5 51 ))((57 86 )(58 78 )))))))(91 (22 23 )))(46 ((30 52 )(32 43 )))))(55 (27 73 ))))(11 31 )))(4 (37 88 )))))((9 10 )(96 (84 (82 83 ))))))(49 (60 (48 (95 (61 (20 (50 ((80 (2 (21 94 )))(7 (47 (19 (12 54 )))))))))))))(((29 44 )(64 (41 63 )))(81 (65 (66 67 )))))(70 90 ))(16 (14 15 ))))((69 ((87 (26 62 ))((40 (35 71 ))(39 77 ))))(42 79 ))))))))*
(25 (33 ((0 (18 72 ))(24 (53 ((59 (((((6 ((((17 (1 75 ))((8 (38 (89 (36 85 ))))(34 76 )))(74 ((28 ((92 ((45 (((56 (93 (13 (3 ((68 (5 51 ))((57 86 )(58 78 )))))))(91 (22 23 )))(46 ((30 52 )(32 43 )))))(27 (55 73 ))))(11 31 )))(4 (37 88 )))))((9 10 )(96 (84 (82 83 ))))))(49 (60 (48 (95 (61 (50 (20 ((80 (2 (21 94 )))(7 (47 (19 (12 54 )))))))))))))(((29 44 )(64 (41 63 )))(81 (65 (66 67 )))))(70 90 ))(16 (14 15 ))))((87 (26 62 ))((69 ((40 (35 71 ))(39 77 )))(42 79 )))))))))*
(25 (33 ((0 (18 72 ))(24 (53 ((59 (((((6 ((((17 (1 75 ))((36 (8 (38 (85 89 ))))(34 76 )))(74 (((92 ((45 (((56 (93 ((3 13 )((68 (5 51 ))((57 86 )(58 78 ))))))(91 (22 23 )))(46 ((30 52 )(32 43 )))))(27 (55 73 ))))(28 (11 31 )))(4 (37 88 )))))((9 10 )(96 (84 (82 83 ))))))((48 (95 (61 (((80 (2 (21 94 )))(7 (47 (19 (12 54 )))))(20 50 )))))(49 60 )))(((29 44 )(64 (41 63 )))(81 (67 (65 66 )))))(70 90 ))(16 (14 15 ))))((69 ((87 (26 62 ))((40 (35 71 ))(39 77 ))))(42 79 ))))))))*
(25 (33 ((0 (18 72 ))(24 (53 ((59 (((((6 ((((17 (1 75 ))((89 (36 (8 (38 85 ))))(34 76 )))(74 (((92 ((45 ((56 (93 (13 (3 ((68 (5 51 ))((57 86 )(58 78 )))))))((91 (22 23 ))(46 ((30 52 )(32 43 ))))))(55 (27 73 ))))(28 (11 31 )))(4 (37 88 )))))((9 10 )(96 (84 (82 83 ))))))(49 (60 (48 (95 (61 (20 (50 ((80 (2 (21 94 )))(7 (47 (19 (12 54 )))))))))))))(((29 44 )(64 (41 63 )))(81 (65 (66 67 )))))(70 90 ))(16 (14 15 ))))((87 (26 62 ))((69 ((40 (35 71 ))(39 77 )))(42 79 )))))))))*
(25 (33 ((0 (18 72 ))(24 (53 ((59 (((((6 ((((17 (1 75 ))((89 (36 (8 (38 85 ))))(34 76 )))(74 (((92 (((45 ((56 (93 (13 (3 ((68 (5 51 ))((57 86 )(58 78 )))))))(46 ((30 52 )(32 43 )))))(91 (22 23 )))(55 (27 73 ))))(28 (11 31 )))(4 (37 88 )))))((9 10 )(96 (84 (82 83 ))))))(49 (48 (60 (95 (61 (((80 (2 (21 94 )))(7 (47 (19 (12 54 )))))(20 50 ))))))))(((29 44 )(64 (41 63 )))(81 (66 (65 67 )))))(70 90 ))(16 (14 15 ))))((87 (26 62 ))((69 ((40 (35 71 ))(39 77 )))(42 79 )))))))))*
(25 (33 ((0 (18 72 ))(24 (53 ((59 (((((6 ((((17 (1 75 ))((89 (36 (8 (38 85 ))))(34 76 )))(74 (((92 ((45 ((56 (93 (13 (3 ((68 (5 51 ))((57 86 )(58 78 )))))))((91 (22 23 ))(46 ((30 52 )(32 43 ))))))(55 (27 73 ))))(28 (11 31 )))(4 (37 88 )))))((9 10 )(96 (84 (82 83 ))))))(60 (49 (48 (95 (61 (((80 (2 (21 94 )))(7 (47 (19 (12 54 )))))(20 50 ))))))))(((29 44 )(64 (41 63 )))(81 (65 (66 67 )))))(70 90 ))(16 (14 15 ))))((87 (26 62 ))((69 ((40 (35 71 ))(39 77 )))(42 79 )))))))))*
(25 (33 ((0 (18 72 ))(24 (53 ((59 (((((6 ((((17 (1 75 ))((36 ((8 89 )(38 85 )))(34 76 )))(74 ((28 ((92 ((45 ((56 (93 ((3 13 )((68 (5 51 ))((57 86 )(58 78 ))))))((91 (22 23 ))(46 ((30 52 )(32 43 ))))))(55 (27 73 ))))(11 31 )))(4 (37 88 )))))((9 10 )(96 (84 (82 83 ))))))(49 (60 (48 (95 (61 (50 (20 ((80 (2 (21 94 )))(7 (47 (19 (12 54 )))))))))))))(((29 44 )(64 (41 63 )))(81 (67 (65 66 )))))(70 90 ))(16 (14 15 ))))((87 (26 62 ))((69 ((40 (35 71 ))(39 77 )))(42 79 )))))))))*
(25 (33 ((0 (18 72 ))(24 (53 ((59 (((((6 ((((17 (1 75 ))((89 (36 (8 (38 85 ))))(34 76 )))(74 ((28 ((92 ((45 (((56 (93 (13 (3 ((68 (5 51 ))((57 86 )(58 78 )))))))(22 23 ))(91 (46 ((30 52 )(32 43 ))))))(55 (27 73 ))))(11 31 )))(4 (37 88 )))))((9 10 )(96 (84 (82 83 ))))))(49 ((95 (61 (20 (50 ((80 (2 (21 94 )))(7 (47 (19 (12 54 )))))))))(48 60 ))))(((29 44 )(81 (65 (66 67 ))))(64 (41 63 ))))(70 90 ))(16 (14 15 ))))((69 ((87 (26 62 ))((40 (35 71 ))(39 77 ))))(42 79 ))))))))*
(25 (33 ((0 (18 72 ))(24 (53 ((59 (((((6 ((((17 (1 75 ))((36 (8 (85 (38 89 ))))(34 76 )))(74 ((28 ((92 ((45 (((56 (93 (13 (3 ((68 (5 51 ))((57 86 )(58 78 )))))))(22 23 ))(91 (46 ((30 52 )(32 43 ))))))(55 (27 73 ))))(11 31 )))(4 (37 88 )))))((9 10 )(96 (84 (82 83 ))))))(49 (48 (60 (95 (61 (20 (50 ((80 (2 (21 94 )))(7 (47 (19 (12 54 )))))))))))))(((29 44 )(64 (41 63 )))(81 (67 (65 66 )))))(70 90 ))(16 (14 15 ))))((87 (26 62 ))((69 ((40 (35 71 ))(39 77 )))(42 79 )))))))))*
(25 (33 ((0 (18 72 ))(24 (53 ((59 (((((6 ((((17 (1 75 ))((36 (8 (38 (85 89 ))))(34 76 )))(74 (((92 ((45 (((56 (93 ((3 13 )((68 (5 51 ))((57 86 )(58 78 ))))))(91 (22 23 )))(46 ((30 52 )(32 43 )))))(27 (55 73 ))))(28 (11 31 )))(4 (37 88 )))))((9 10 )(96 (84 (82 83 ))))))((48 (95 (61 (((80 (2 (21 94 )))(7 (47 (19 (12 54 )))))(20 50 )))))(49 60 )))(((29 44 )(81 (65 (66 67 ))))(64 (41 63 ))))(70 90 ))(16 (14 15 ))))((87 (26 62 ))((69 ((40 (35 71 ))(39 77 )))(42 79 )))))))))*
(25 (33 ((0 (18 72 ))(24 (53 ((59 (((((6 ((((17 (1 75 ))((89 (36 (8 (38 85 ))))(34 76 )))(74 ((28 ((92 (((45 ((56 (93 (13 (3 ((68 (5 51 ))((57 86 )(58 78 )))))))(46 ((30 52 )(32 43 )))))(91 (22 23 )))(27 (55 73 ))))(11 31 )))(4 (37 88 )))))((9 10 )(96 (84 (82 83 ))))))(60 (49 (48 (95 (61 (50 (20 ((80 (2 (21 94 )))(7 (47 (19 (12 54 )))))))))))))(((29 44 )(64 (41 63 )))(81 (65 (66 67 )))))(70 90 ))(16 (14 15 ))))((87 (26 62 ))((69 ((40 (35 71 ))(39 77 )))(42 79 )))))))))*
(25 (33 ((0 (18 72 ))(24 (53 ((59 (((((6 ((((17 (1 75 ))((36 ((8 89 )(38 85 )))(34 76 )))(74 ((28 ((92 ((45 ((56 (93 ((3 13 )((68 (5 51 ))((57 86 )(58 78 ))))))((91 (22 23 ))(46 ((30 52 )(32 43 ))))))(55 (27 73 ))))(11 31 )))(4 (37 88 )))))((9 10 )(96 (84 (82 83 ))))))(60 (49 (95 (61 ((50 ((80 (2 (21 94 )))(7 (47 (19 (12 54 ))))))(20 48 )))))))(((29 44 )(64 (41 63 )))(81 (65 (66 67 )))))(70 90 ))(16 (14 15 ))))((87 (26 62 ))((69 ((40 (35 71 ))(39 77 )))(42 79 )))))))))*
(25 (33 ((0 (18 72 ))(24 (53 ((59 (((((6 ((((17 (1 75 ))((36 (8 (85 (38 89 ))))(34 76 )))(74 ((28 ((92 ((45 (((56 (93 ((3 13 )((68 (5 51 ))((57 86 )(58 78 ))))))(91 (22 23 )))(46 ((30 52 )(32 43 )))))(55 (27 73 ))))(11 31 )))(4 (37 88 )))))((9 10 )(96 (84 (82 83 ))))))(49 (60 (48 (95 (61 (50 (20 ((80 (2 (21 94 )))(7 (47 (19 (12 54 )))))))))))))(((29 44 )(64 (41 63 )))(81 (66 (65 67 )))))(70 90 ))(16 (14 15 ))))((87 (26 62 ))((69 ((40 (35 71 ))(39 77 )))(42 79 )))))))))*
(25 (33 ((0 (18 72 ))(24 (53 ((59 (((((6 ((((17 (1 75 ))((89 (36 (8 (38 85 ))))(34 76 )))(74 (((92 ((45 ((56 (93 ((3 13 )((68 (5 51 ))((57 86 )(58 78 ))))))((91 (22 23 ))(46 ((30 52 )(32 43 ))))))(27 (55 73 ))))(28 (11 31 )))(4 (37 88 )))))((9 10 )(96 (84 (82 83 ))))))(49 (60 (48 (95 (61 (50 (20 ((80 (2 (21 94 )))(7 (47 (19 (12 54 )))))))))))))(((29 44 )(64 (41 63 )))(81 (65 (66 67 )))))(70 90 ))(16 (14 15 ))))((69 ((87 (26 62 ))((40 (35 71 ))(39 77 ))))(42 79 ))))))))*
(25 (33 ((0 (18 72 ))(24 (53 ((59 (((((6 ((((17 (1 75 ))((8 (38 (89 (36 85 ))))(34 76 )))(74 (((92 ((45 (((56 (93 (13 (3 ((68 (5 51 ))((57 86 )(58 78 )))))))(22 23 ))(91 (46 ((30 52 )(32 43 ))))))(55 (27 73 ))))(28 (11 31 )))(4 (37 88 )))))((9 10 )(96 (84 (82 83 ))))))(49 (60 (48 (95 (61 (((80 (2 (21 94 )))(7 (47 (19 (12 54 )))))(20 50 ))))))))(((29 44 )(64 (41 63 )))(81 (65 (66 67 )))))(70 90 ))(16 (14 15 ))))((87 (26 62 ))((69 ((40 (35 71 ))(39 77 )))(42 79 )))))))))*
(25 (33 ((0 (18 72 ))(24 (53 ((59 (((((6 ((((17 (1 75 ))((8 (38 (89 (36 85 ))))(34 76 )))(74 (((92 ((45 ((56 (93 (13 (3 ((68 (5 51 ))((57 86 )(58 78 )))))))((91 (22 23 ))(46 ((30 52 )(32 43 ))))))(27 (55 73 ))))(28 (11 31 )))(4 (37 88 )))))((9 10 )(96 (84 (82 83 ))))))(60 (49 (48 (95 (61 (((80 (2 (21 94 )))(7 (47 (19 (12 54 )))))(20 50 ))))))))(((29 44 )(64 (41 63 )))(81 (65 (66 67 )))))(70 90 ))(16 (14 15 ))))((87 (26 62 ))((69 ((40 (35 71 ))(39 77 )))(42 79 )))))))))*
(25 (33 ((0 (18 72 ))(24 (53 ((59 (((((6 ((((17 (1 75 ))((8 (38 (89 (36 85 ))))(34 76 )))(74 ((28 ((92 ((45 (((56 (93 (13 (3 ((68 (5 51 ))((57 86 )(58 78 )))))))(22 23 ))(91 (46 ((30 52 )(32 43 ))))))(27 (55 73 ))))(11 31 )))(4 (37 88 )))))((9 10 )(96 (84 (82 83 ))))))(49 (60 (48 (95 (61 (50 (20 ((80 (2 (21 94 )))(7 (47 (19 (12 54 )))))))))))))(((29 44 )(64 (41 63 )))(81 (67 (65 66 )))))(70 90 ))(16 (14 15 ))))((87 (26 62 ))((69 ((40 (35 71 ))(39 77 )))(42 79 )))))))))*
(25 (33 ((0 (18 72 ))(24 (53 ((59 (((((6 ((((17 (1 75 ))((89 (36 (8 (38 85 ))))(34 76 )))(74 (((92 ((45 (((56 (93 ((3 13 )((68 (5 51 ))((57 86 )(58 78 ))))))(91 (22 23 )))(46 ((30 52 )(32 43 )))))(27 (55 73 ))))(28 (11 31 )))(4 (37 88 )))))((9 10 )(96 (84 (82 83 ))))))(49 ((95 (61 (((80 (2 (21 94 )))(7 (47 (19 (12 54 )))))(20 50 ))))(48 60 ))))(((29 44 )(64 (41 63 )))(81 (67 (65 66 )))))(70 90 ))(16 (14 15 ))))((69 ((87 (26 62 ))((40 (35 71 ))(39 77 ))))(42 79 ))))))))*
(25 (33 ((0 (18 72 ))(24 (53 ((59 (((((6 ((((17 (1 75 ))((89 (36 (8 (38 85 ))))(34 76 )))(74 ((28 ((92 (((45 ((56 (93 (13 (3 ((68 (5 51 ))((57 86 )(58 78 )))))))(46 ((30 52 )(32 43 )))))(91 (22 23 )))(55 (27 73 ))))(11 31 )))(4 (37 88 )))))((9 10 )(96 (84 (82 83 ))))))(49 ((95 (61 (20 (50 ((80 (2 (21 94 )))(7 (47 (19 (12 54 )))))))))(48 60 ))))(((29 44 )(81 (65 (66 67 ))))(64 (41 63 ))))(70 90 ))(16 (14 15 ))))((87 (26 62 ))((69 ((40 (35 71 ))(39 77 )))(42 79 )))))))))*
(25 (33 ((0 (18 72 ))(24 (53 ((59 (((((6 ((((17 (1 75 ))((36 (8 (89 (38 85 ))))(34 76 )))(74 (((92 ((45 (((56 (93 (13 (3 ((68 (5 51 ))((57 86 )(58 78 )))))))(91 (22 23 )))(46 ((30 52 )(32 43 )))))(27 (55 73 ))))(28 (11 31 )))(4 (37 88 )))))((9 10 )(96 (84 (82 83 ))))))(49 (48 (60 (95 (61 (((80 (2 (21 94 )))(7 (47 (19 (12 54 )))))(20 50 ))))))))(((29 44 )(64 (41 63 )))(81 (65 (66 67 )))))(70 90 ))(16 (14 15 ))))((87 (26 62 ))((69 ((40 (35 71 ))(39 77 )))(42 79 )))))))))*
(25 (33 ((0 (18 72 ))(24 (53 ((59 (((((6 ((((17 (1 75 ))((89 (36 (8 (38 85 ))))(34 76 )))(74 (((92 ((45 (((56 (93 ((3 13 )((68 (5 51 ))((57 86 )(58 78 ))))))(91 (22 23 )))(46 ((30 52 )(32 43 )))))(27 (55 73 ))))(28 (11 31 )))(4 (37 88 )))))((9 10 )(96 (84 (82 83 ))))))((48 (95 (61 (((80 (2 (21 94 )))(7 (47 (19 (12 54 )))))(20 50 )))))(49 60 )))(((29 44 )(64 (41 63 )))(81 (67 (65 66 )))))(70 90 ))(16 (14 15 ))))((87 (26 62 ))((69 ((40 (35 71 ))(39 77 )))(42 79 )))))))))*
(25 (33 ((0 (18 72 ))(24 (53 ((59 (((((6 ((((17 (1 75 ))((36 (8 (89 (38 85 ))))(34 76 )))(74 (((92 ((45 ((56 (93 ((3 13 )((68 (5 51 ))((57 86 )(58 78 ))))))((91 (22 23 ))(46 ((30 52 )(32 43 ))))))(55 (27 73 ))))(28 (11 31 )))(4 (37 88 )))))((9 10 )(96 (84 (82 83 ))))))(49 (60 (95 (61 ((50 ((80 (2 (21 94 )))(7 (47 (19 (12 54 ))))))(20 48 )))))))(((29 44 )(64 (41 63 )))(81 (67 (65 66 )))))(70 90 ))(16 (14 15 ))))((87 (26 62 ))((69 ((40 (35 71 ))(39 77 )))(42 79 )))))))))*
(25 (33 ((0 (18 72 ))(24 (53 ((59 (((((6 ((((17 (1 75 ))((36 (8 (89 (38 85 ))))(34 76 )))(74 ((28 ((92 ((45 (((56 (93 (13 (3 ((68 (5 51 ))((57 86 )(58 78 )))))))(22 23 ))(91 (46 ((30 52 )(32 43 ))))))(27 (55 73 ))))(11 31 )))(4 (37 88 )))))((9 10 )(96 (84 (82 83 ))))))(49 (60 (95 (61 ((50 ((80 (2 (21 94 )))(7 (47 (19 (12 54 ))))))(20 48 )))))))(((29 44 )(81 (65 (66 67 ))))(64 (41 63 ))))(70 90 ))(16 (14 15 ))))((69 ((87 (26 62 ))((40 (35 71 ))(39 77 ))))(42 79 ))))))))*
(25 (33 ((0 (18 72 ))(24 (53 ((59 (((((6 ((((17 (1 75 ))((8 (38 (89 (36 85 ))))(34 76 )))(74 (((92 (((45 ((56 (93 (13 (3 ((68 (5 51 ))((57 86 )(58 78 )))))))(46 ((30 52 )(32 43 )))))(91 (22 23 )))(27 (55 73 ))))(28 (11 31 )))(4 (37 88 )))))((9 10 )(96 (84 (82 83 ))))))(49 ((95 (61 (50 (20 ((80 (2 (21 94 )))(7 (47 (19 (12 54 )))))))))(48 60 ))))(((29 44 )(64 (41 63 )))(81 (65 (66 67 )))))(70 90 ))(16 (14 15 ))))((87 (26 62 ))((69 ((40 (35 71 ))(39 77 )))(42 79 )))))))))*
(25 (33 ((0 (18 72 ))(24 (53 ((59 (((((6 ((((17 (1 75 ))((89 (36 (8 (38 85 ))))(34 76 )))(74 (((92 ((45 (((56 (93 ((3 13 )((68 (5 51 ))((57 86 )(58 78 ))))))(91 (22 23 )))(46 ((30 52 )(32 43 )))))(55 (27 73 ))))(28 (11 31 )))(4 (37 88 )))))((9 10 )(96 (84 (82 83 ))))))((95 (61 ((50 ((80 (2 (21 94 )))(7 (47 (19 (12 54 ))))))(20 48 ))))(49 60 )))(((29 44 )(64 (41 63 )))(81 (67 (65 66 )))))(70 90 ))(16 (14 15 ))))((87 (26 62 ))((69 ((40 (35 71 ))(39 77 )))(42 79 )))))))))*
(25 (33 ((0 (18 72 ))(24 (53 ((59 (((((6 ((((17 (1 75 ))((36 (8 (85 (38 89 ))))(34 76 )))(74 (((92 (((45 ((56 (93 ((3 13 )((68 (5 51 ))((57 86 )(58 78 ))))))(46 ((30 52 )(32 43 )))))(91 (22 23 )))(27 (55 73 ))))(28 (11 31 )))(4 (37 88 )))))((9 10 )(96 (84 (82 83 ))))))(49 (60 (48 (95 (61 (50 (20 ((80 (2 (21 94 )))(7 (47 (19 (12 54 )))))))))))))(((29 44 )(64 (41 63 )))(81 (65 (66 67 )))))(70 90 ))(16 (14 15 ))))((87 (26 62 ))((69 ((40 (35 71 ))(39 77 )))(42 79 )))))))))*
(25 (33 ((0 (18 72 ))(24 (53 ((59 (((((6 ((((17 (1 75 ))((36 (8 (38 (85 89 ))))(34 76 )))(74 ((28 ((92 (((45 ((56 (93 ((3 13 )((68 (5 51 ))((57 86 )(58 78 ))))))(46 ((30 52 )(32 43 )))))(91 (22 23 )))(27 (55 73 ))))(11 31 )))(4 (37 88 )))))((9 10 )(96 (84 (82 83 ))))))(60 (49 (48 (95 (61 (((80 (2 (21 94 )))(7 (47 (19 (12 54 )))))(20 50 ))))))))(((29 44 )(64 (41 63 )))(81 (67 (65 66 )))))(70 90 ))(16 (14 15 ))))((69 ((87 (26 62 ))((40 (35 71 ))(39 77 ))))(42 79 ))))))))*
(25 (33 ((0 (18 72 ))(24 (53 ((59 (((((6 ((((17 (1 75 ))((8 (38 (85 (36 89 ))))(34 76 )))(74 (((92 ((45 (((56 (93 (13 (3 ((68 (5 51 ))((57 86 )(58 78 )))))))(22 23 ))(91 (46 ((30 52 )(32 43 ))))))(55 (27 73 ))))(28 (11 31 )))(4 (37 88 )))))((9 10 )(96 (84 (82 83 ))))))(49 (60 (95 (61 ((50 ((80 (2 (21 94 )))(7 (47 (19 (12 54 ))))))(20 48 )))))))(((29 44 )(81 (65 (66 67 ))))(64 (41 63 ))))(70 90 ))(16 (14 15 ))))((69 ((87 (26 62 ))((40 (35 71 ))(39 77 ))))(42 79 ))))))))*
(25 (33 ((0 (18 72 ))(24 (53 ((59 (((((6 ((((17 (1 75 ))((8 (38 (85 (36 89 ))))(34 76 )))(74 ((28 ((92 ((45 (((56 (93 (13 (3 ((68 (5 51 ))((57 86 )(58 78 )))))))(91 (22 23 )))(46 ((30 52 )(32 43 )))))(55 (27 73 ))))(11 31 )))(4 (37 88 )))))((9 10 )(96 (84 (82 83 ))))))(49 ((95 (61 (((80 (2 (21 94 )))(7 (47 (19 (12 54 )))))(20 50 ))))(48 60 ))))(((29 44 )(64 (41 63 )))(81 (65 (66 67 )))))(70 90 ))(16 (14 15 ))))((87 (26 62 ))((69 ((40 (35 71 ))(39 77 )))(42 79 )))))))))*
(25 (33 ((0 (18 72 ))(24 (53 ((59 (((((6 ((((17 (1 75 ))((36 (89 (8 (38 85 ))))(34 76 )))(74 ((28 ((92 (((45 ((56 (93 ((3 13 )((68 (5 51 ))((57 86 )(58 78 ))))))(46 ((30 52 )(32 43 )))))(91 (22 23 )))(27 (55 73 ))))(11 31 )))(4 (37 88 )))))((9 10 )(96 (84 (82 83 ))))))(49 (60 (95 (61 ((50 ((80 (2 (21 94 )))(7 (47 (19 (12 54 ))))))(20 48 )))))))(((29 44 )(64 (41 63 )))(81 (65 (66 67 )))))(70 90 ))(16 (14 15 ))))((69 ((87 (26 62 ))((40 (35 71 ))(39 77 ))))(42 79 ))))))))*
(25 (33 ((0 (18 72 ))(24 (53 ((59 (((((6 ((((17 (1 75 ))((8 (38 (89 (36 85 ))))(34 76 )))(74 (((92 ((45 ((56 (93 (13 (3 ((68 (5 51 ))((57 86 )(58 78 )))))))((91 (22 23 ))(46 ((30 52 )(32 43 ))))))(27 (55 73 ))))(28 (11 31 )))(4 (37 88 )))))((9 10 )(96 (84 (82 83 ))))))(49 ((95 (61 (50 (20 ((80 (2 (21 94 )))(7 (47 (19 (12 54 )))))))))(48 60 ))))(((29 44 )(64 (41 63 )))(81 (67 (65 66 )))))(70 90 ))(16 (14 15 ))))((87 (26 62 ))((69 ((40 (35 71 ))(39 77 )))(42 79 )))))))))*
(25 (33 ((0 (18 72 ))(24 (53 ((59 (((((6 ((((17 (1 75 ))((89 (36 (8 (38 85 ))))(34 76 )))(74 (((92 ((45 ((56 (93 ((3 13 )((68 (5 51 ))((57 86 )(58 78 ))))))((91 (22 23 ))(46 ((30 52 )(32 43 ))))))(27 (55 73 ))))(28 (11 31 )))(4 (37 88 )))))((9 10 )(96 (84 (82 83 ))))))((48 (95 (61 (50 (20 ((80 (2 (21 94 )))(7 (47 (19 (12 54 ))))))))))(49 60 )))(((29 44 )(81 (65 (66 67 ))))(64 (41 63 ))))(70 90 ))(16 (14 15 ))))((69 ((87 (26 62 ))((40 (35 71 ))(39 77 ))))(42 79 ))))))))*
(25 (33 ((0 (18 72 ))(24 (53 ((59 (((((6 ((((17 (1 75 ))(((8 (38 85 ))(36 89 ))(34 76 )))(74 (((92 ((45 (((56 (93 (13 (3 ((68 (5 51 ))((57 86 )(58 78 )))))))(91 (22 23 )))(46 ((30 52 )(32 43 )))))(27 (55 73 ))))(28 (11 31 )))(4 (37 88 )))))((9 10 )(96 (84 (82 83 ))))))(49 (60 (48 (95 (61 (50 (20 ((80 (2 (21 94 )))(7 (47 (19 (12 54 )))))))))))))(((29 44 )(64 (41 63 )))(81 (66 (65 67 )))))(70 90 ))(16 (14 15 ))))((87 (26 62 ))((69 ((40 (35 71 ))(39 77 )))(42 79 )))))))))*
(25 (33 ((0 (18 72 ))(24 (53 ((59 (((((6 ((((17 (1 75 ))((36 (8 (85 (38 89 ))))(34 76 )))(74 ((28 ((92 ((45 ((56 (93 (13 (3 ((68 (5 51 ))((57 86 )(58 78 )))))))((91 (22 23 ))(46 ((30 52 )(32 43 ))))))(27 (55 73 ))))(11 31 )))(4 (37 88 )))))((9 10 )(96 (84 (82 83 ))))))(49 (48 (60 (95 (61 (((80 (2 (21 94 )))(7 (47 (19 (12 54 )))))(20 50 ))))))))(((29 44 )(64 (41 63 )))(81 (65 (66 67 )))))(70 90 ))(16 (14 15 ))))((69 ((87 (26 62 ))((40 (35 71 ))(39 77 ))))(42 79 ))))))))*
(25 (33 ((0 (18 72 ))(24 (53 ((59 (((((6 ((((17 (1 75 ))((36 (8 (38 (85 89 ))))(34 76 )))(74 (((92 (((45 ((56 (93 (13 (3 ((68 (5 51 ))((57 86 )(58 78 )))))))(46 ((30 52 )(32 43 )))))(91 (22 23 )))(27 (55 73 ))))(28 (11 31 )))(4 (37 88 )))))((9 10 )(96 (84 (82 83 ))))))(49 ((95 (61 (((80 (2 (21 94 )))(7 (47 (19 (12 54 )))))(20 50 ))))(48 60 ))))(((29 44 )(64 (41 63 )))(81 (66 (65 67 )))))(70 90 ))(16 (14 15 ))))((69 ((87 (26 62 ))((40 (35 71 ))(39 77 ))))(42 79 ))))))))*
(25 (33 ((0 (18 72 ))(24 (53 ((59 (((((6 ((((17 (1 75 ))((36 (8 (38 (85 89 ))))(34 76 )))(74 (((92 ((45 ((56 (93 ((3 13 )((68 (5 51 ))((57 86 )(58 78 ))))))((91 (22 23 ))(46 ((30 52 )(32 43 ))))))(27 (55 73 ))))(28 (11 31 )))(4 (37 88 )))))((9 10 )(96 (84 (82 83 ))))))(60 (49 (95 (61 ((50 ((80 (2 (21 94 )))(7 (47 (19 (12 54 ))))))(20 48 )))))))(((29 44 )(64 (41 63 )))(81 (65 (66 67 )))))(70 90 ))(16 (14 15 ))))((87 (26 62 ))((69 ((40 (35 71 ))(39 77 )))(42 79 )))))))))*
(25 (33 ((0 (18 72 ))(24 (53 ((59 (((((6 ((((17 (1 75 ))((8 (38 (85 (36 89 ))))(34 76 )))(74 (((92 (((45 ((56 (93 (13 (3 ((68 (5 51 ))((57 86 )(58 78 )))))))(46 ((30 52 )(32 43 )))))(91 (22 23 )))(55 (27 73 ))))(28 (11 31 )))(4 (37 88 )))))((9 10 )(96 (84 (82 83 ))))))(49 (60 (95 (61 ((50 ((80 (2 (21 94 )))(7 (47 (19 (12 54 ))))))(20 48 )))))))(((29 44 )(81 (65 (66 67 ))))(64 (41 63 ))))(70 90 ))(16 (14 15 ))))((69 ((87 (26 62 ))((40 (35 71 ))(39 77 ))))(42 79 ))))))))*
(25 (33 ((0 (18 72 ))(24 (53 ((59 (((((6 ((((17 (1 75 ))((8 (38 (85 (36 89 ))))(34 76 )))(74 ((28 ((92 ((45 (((56 (93 ((3 13 )((68 (5 51 ))((57 86 )(58 78 ))))))(91 (22 23 )))(46 ((30 52 )(32 43 )))))(27 (55 73 ))))(11 31 )))(4 (37 88 )))))((9 10 )(96 (84 (82 83 ))))))(49 (60 (48 (95 (61 (50 (20 ((80 (2 (21 94 )))(7 (47 (19 (12 54 )))))))))))))(((29 44 )(64 (41 63 )))(81 (65 (66 67 )))))(70 90 ))(16 (14 15 ))))((87 (26 62 ))((69 ((40 (35 71 ))(39 77 )))(42 79 )))))))))*
(25 (33 ((0 (18 72 ))(24 (53 ((59 (((((6 ((((17 (1 75 ))((36 (8 (85 (38 89 ))))(34 76 )))(74 (((92 ((45 (((56 (93 ((3 13 )((68 (5 51 ))((57 86 )(58 78 ))))))(91 (22 23 )))(46 ((30 52 )(32 43 )))))(27 (55 73 ))))(28 (11 31 )))(4 (37 88 )))))((9 10 )(96 (84 (82 83 ))))))(49 ((95 (61 (50 (20 ((80 (2 (21 94 )))(7 (47 (19 (12 54 )))))))))(48 60 ))))(((29 44 )(64 (41 63 )))(81 (65 (66 67 )))))(70 90 ))(16 (14 15 ))))((87 (26 62 ))((69 ((40 (35 71 ))(39 77 )))(42 79 )))))))))*
(25 (33 ((0 (18 72 ))(24 (53 ((59 (((((6 ((((17 (1 75 ))((36 (89 (8 (38 85 ))))(34 76 )))(74 ((28 ((92 ((45 (((56 (93 (13 (3 ((68 (5 51 ))((57 86 )(58 78 )))))))(91 (22 23 )))(46 ((30 52 )(32 43 )))))(55 (27 73 ))))(11 31 )))(4 (37 88 )))))((9 10 )(96 (84 (82 83 ))))))((95 (61 ((50 ((80 (2 (21 94 )))(7 (47 (19 (12 54 ))))))(20 48 ))))(49 60 )))(((29 44 )(64 (41 63 )))(81 (67 (65 66 )))))(70 90 ))(16 (14 15 ))))((87 (26 62 ))((69 ((40 (35 71 ))(39 77 )))(42 79 )))))))))*
(25 (33 ((0 (18 72 ))(24 (53 ((59 (((((6 ((((17 (1 75 ))((8 (38 (89 (36 85 ))))(34 76 )))(74 ((28 ((92 ((45 ((56 (93 ((3 13 )((68 (5 51 ))((57 86 )(58 78 ))))))((91 (22 23 ))(46 ((30 52 )(32 43 ))))))(27 (55 73 ))))(11 31 )))(4 (37 88 )))))((9 10 )(96 (84 (82 83 ))))))(60 (49 (48 (95 (61 (50 (20 ((80 (2 (21 94 )))(7 (47 (19 (12 54 )))))))))))))(((29 44 )(81 (65 (66 67 ))))(64 (41 63 ))))(70 90 ))(16 (14 15 ))))((69 ((87 (26 62 ))((40 (35 71 ))(39 77 ))))(42 79 ))))))))*
(25 (33 ((0 (18 72 ))(24 (53 ((59 (((((6 ((((17 (1 75 ))((36 (89 (8 (38 85 ))))(34 76 )))(74 (((92 ((45 ((56 (93 (13 (3 ((68 (5 51 ))((57 86 )(58 78 )))))))((91 (22 23 ))(46 ((30 52 )(32 43 ))))))(55 (27 73 ))))(28 (11 31 )))(4 (37 88 )))))((9 10 )(96 (84 (82 83 ))))))(60 (49 (95 (61 ((50 ((80 (2 (21 94 )))(7 (47 (19 (12 54 ))))))(20 48 )))))))(((29 44 )(64 (41 63 )))(81 (67 (65 66 )))))(70 90 ))(16 (14 15 ))))((87 (26 62 ))((69 ((40 (35 71 ))(39 77 )))(42 79 )))))))))*
(25 (33 ((0 (18 72 ))(24 (53 ((59 (((((6 ((((17 (1 75 ))(((8 (38 85 ))(36 89 ))(34 76 )))(74 (((92 (((45 ((56 (93 ((3 13 )((68 (5 51 ))((57 86 )(58 78 ))))))(46 ((30 52 )(32 43 )))))(91 (22 23 )))(27 (55 73 ))))(28 (11 31 )))(4 (37 88 )))))((9 10 )(96 (84 (82 83 ))))))((48 (95 (61 (((80 (2 (21 94 )))(7 (47 (19 (12 54 )))))(20 50 )))))(49 60 )))(((29 44 )(64 (41 63 )))(81 (67 (65 66 )))))(70 90 ))(16 (14 15 ))))((87 (26 62 ))((69 ((40 (35 71 ))(39 77 )))(42 79 )))))))))*
(25 (33 ((0 (18 72 ))(24 (53 ((59 (((((6 ((((17 (1 75 ))((36 (8 (85 (38 89 ))))(34 76 )))(74 ((28 ((92 ((45 (((56 (93 ((3 13 )((68 (5 51 ))((57 86 )(58 78 ))))))(91 (22 23 )))(46 ((30 52 )(32 43 )))))(55 (27 73 ))))(11 31 )))(4 (37 88 )))))((9 10 )(96 (84 (82 83 ))))))(49 (48 (60 (95 (61 (50 (20 ((80 (2 (21 94 )))(7 (47 (19 (12 54 )))))))))))))(((29 44 )(64 (41 63 )))(81 (65 (66 67 )))))(70 90 ))(16 (14 15 ))))((87 (26 62 ))((69 ((40 (35 71 ))(39 77 )))(42 79 )))))))))*
(25 (33 ((0 (18 72 ))(24 (53 ((59 (((((6 ((((17 (1 75 ))((8 (38 (36 (85 89 ))))(34 76 )))(74 (((92 (((45 ((56 (93 ((3 13 )((68 (5 51 ))((57 86 )(58 78 ))))))(46 ((30 52 )(32 43 )))))(91 (22 23 )))(55 (27 73 ))))(28 (11 31 )))(4 (37 88 )))))((9 10 )(96 (84 (82 83 ))))))(49 ((95 (61 (((80 (2 (21 94 )))(7 (47 (19 (12 54 )))))(20 50 ))))(48 60 ))))(((29 44 )(64 (41 63 )))(81 (65 (66 67 )))))(70 90 ))(16 (14 15 ))))((69 ((87 (26 62 ))((40 (35 71 ))(39 77 ))))(42 79 ))))))))*
(25 (33 ((0 (18 72 ))(24 (53 ((59 (((((6 ((((17 (1 75 ))((8 (38 (89 (36 85 ))))(34 76 )))(74 (((92 ((45 (((56 (93 ((3 13 )((68 (5 51 ))((57 86 )(58 78 ))))))(22 23 ))(91 (46 ((30 52 )(32 43 ))))))(27 (55 73 ))))(28 (11 31 )))(4 (37 88 )))))((9 10 )(96 (84 (82 83 ))))))((48 (95 (61 (50 (20 ((80 (2 (21 94 )))(7 (47 (19 (12 54 ))))))))))(49 60 )))(((29 44 )(81 (65 (66 67 ))))(64 (41 63 ))))(70 90 ))(16 (14 15 ))))((69 ((87 (26 62 ))((40 (35 71 ))(39 77 ))))(42 79 ))))))))*
(25 (33 ((0 (18 72 ))(24 (53 ((59 (((((6 ((((17 (1 75 ))((89 (36 (8 (38 85 ))))(34 76 )))(74 (((92 ((45 (((56 (93 ((3 13 )((68 (5 51 ))((57 86 )(58 78 ))))))(91 (22 23 )))(46 ((30 52 )(32 43 )))))(27 (55 73 ))))(28 (11 31 )))(4 (37 88 )))))((9 10 )(96 (84 (82 83 ))))))(60 (49 (48 (95 (61 (((80 (2 (21 94 )))(7 (47 (19 (12 54 )))))(20 50 ))))))))(((29 44 )(64 (41 63 )))(81 (67 (65 66 )))))(70 90 ))(16 (14 15 ))))((69 ((87 (26 62 ))((40 (35 71 ))(39 77 ))))(42 79 ))))))))*
(25 (33 ((0 (18 72 ))(24 (53 ((59 (((((6 ((((17 (1 75 ))((36 (8 (85 (38 89 ))))(34 76 )))(74 (((92 (((45 ((56 (93 (13 (3 ((68 (5 51 ))((57 86 )(58 78 )))))))(46 ((30 52 )(32 43 )))))(91 (22 23 )))(27 (55 73 ))))(28 (11 31 )))(4 (37 88 )))))((9 10 )(96 (84 (82 83 ))))))((48 (95 (61 (50 (20 ((80 (2 (21 94 )))(7 (47 (19 (12 54 ))))))))))(49 60 )))(((29 44 )(64 (41 63 )))(81 (67 (65 66 )))))(70 90 ))(16 (14 15 ))))((87 (26 62 ))((69 ((40 (35 71 ))(39 77 )))(42 79 )))))))))*
(25 (33 ((0 (18 72 ))(24 (53 ((59 (((((6 ((((17 (1 75 ))((36 (8 (89 (38 85 ))))(34 76 )))(74 (((92 ((45 ((56 (93 (13 (3 ((68 (5 51 ))((57 86 )(58 78 )))))))((91 (22 23 ))(46 ((30 52 )(32 43 ))))))(27 (55 73 ))))(28 (11 31 )))(4 (37 88 )))))((9 10 )(96 (84 (82 83 ))))))(49 ((95 (61 (50 (20 ((80 (2 (21 94 )))(7 (47 (19 (12 54 )))))))))(48 60 ))))(((29 44 )(81 (65 (66 67 ))))(64 (41 63 ))))(70 90 ))(16 (14 15 ))))((69 ((87 (26 62 ))((40 (35 71 ))(39 77 ))))(42 79 ))))))))*
(25 (33 ((0 (18 72 ))(24 (53 ((59 (((((6 ((((17 (1 75 ))((89 (36 (8 (38 85 ))))(34 76 )))(74 ((28 ((92 ((45 (((56 (93 (13 (3 ((68 (5 51 ))((57 86 )(58 78 )))))))(91 (22 23 )))(46 ((30 52 )(32 43 )))))(27 (55 73 ))))(11 31 )))(4 (37 88 )))))((9 10 )(96 (84 (82 83 ))))))(60 (49 (48 (95 (61 (((80 (2 (21 94 )))(7 (47 (19 (12 54 )))))(20 50 ))))))))(((29 44 )(64 (41 63 )))(81 (65 (66 67 )))))(70 90 ))(16 (14 15 ))))((87 (26 62 ))((69 ((40 (35 71 ))(39 77 )))(42 79 )))))))))*
(25 (33 ((0 (18 72 ))(24 (53 ((59 (((((6 ((((17 (1 75 ))((36 ((8 89 )(38 85 )))(34 76 )))(74 (((92 (((45 ((56 (93 (13 (3 ((68 (5 51 ))((57 86 )(58 78 )))))))(46 ((30 52 )(32 43 )))))(91 (22 23 )))(27 (55 73 ))))(28 (11 31 )))(4 (37 88 )))))((9 10 )(96 (84 (82 83 ))))))(49 (60 (48 (95 (61 (20 (50 ((80 (2 (21 94 )))(7 (47 (19 (12 54 )))))))))))))(((29 44 )(64 (41 63 )))(81 (67 (65 66 )))))(70 90 ))(16 (14 15 ))))((87 (26 62 ))((69 ((40 (35 71 ))(39 77 )))(42 79 )))))))))*
(25 (33 ((0 (18 72 ))(24 (53 ((59 (((((6 ((((17 (1 75 ))((36 ((8 89 )(38 85 )))(34 76 )))(74 ((28 ((92 ((45 (((56 (93 ((3 13 )((68 (5 51 ))((57 86 )(58 78 ))))))(91 (22 23 )))(46 ((30 52 )(32 43 )))))(27 (55 73 ))))(11 31 )))(4 (37 88 )))))((9 10 )(96 (84 (82 83 ))))))(49 ((95 (61 (50 (20 ((80 (2 (21 94 )))(7 (47 (19 (12 54 )))))))))(48 60 ))))(((29 44 )(64 (41 63 )))(81 (67 (65 66 )))))(70 90 ))(16 (14 15 ))))((87 (26 62 ))((69 ((40 (35 71 ))(39 77 )))(42 79 )))))))))*
(25 (33 ((0 (18 72 ))(24 (53 ((59 (((((6 ((((17 (1 75 ))((89 (36 (8 (38 85 ))))(34 76 )))(74 (((92 (((45 ((56 (93 ((3 13 )((68 (5 51 ))((57 86 )(58 78 ))))))(46 ((30 52 )(32 43 )))))(91 (22 23 )))(55 (27 73 ))))(28 (11 31 )))(4 (37 88 )))))((9 10 )(96 (84 (82 83 ))))))(49 ((95 (61 (20 (50 ((80 (2 (21 94 )))(7 (47 (19 (12 54 )))))))))(48 60 ))))(((29 44 )(64 (41 63 )))(81 (66 (65 67 )))))(70 90 ))(16 (14 15 ))))((87 (26 62 ))((69 ((40 (35 71 ))(39 77 )))(42 79 )))))))))*
(25 (33 ((0 (18 72 ))(24 (53 ((59 (((((6 ((((17 (1 75 ))((36 (8 (89 (38 85 ))))(34 76 )))(74 (((92 (((45 ((56 (93 ((3 13 )((68 (5 51 ))((57 86 )(58 78 ))))))(46 ((30 52 )(32 43 )))))(91 (22 23 )))(27 (55 73 ))))(28 (11 31 )))(4 (37 88 )))))((9 10 )(96 (84 (82 83 ))))))(60 (49 (48 (95 (61 (((80 (2 (21 94 )))(7 (47 (19 (12 54 )))))(20 50 ))))))))(((29 44 )(64 (41 63 )))(81 (65 (66 67 )))))(70 90 ))(16 (14 15 ))))((87 (26 62 ))((69 ((40 (35 71 ))(39 77 )))(42 79 )))))))))*
(25 (33 ((0 (18 72 ))(24 (53 ((59 (((((6 ((((17 (1 75 ))((89 (36 (8 (38 85 ))))(34 76 )))(74 (((92 (((45 ((56 (93 (13 (3 ((68 (5 51 ))((57 86 )(58 78 )))))))(46 ((30 52 )(32 43 )))))(91 (22 23 )))(55 (27 73 ))))(28 (11 31 )))(4 (37 88 )))))((9 10 )(96 (84 (82 83 ))))))(49 (48 (60 (95 (61 (((80 (2 (21 94 )))(7 (47 (19 (12 54 )))))(20 50 ))))))))(((29 44 )(64 (41 63 )))(81 (65 (66 67 )))))(70 90 ))(16 (14 15 ))))((87 (26 62 ))((69 ((40 (35 71 ))(39 77 )))(42 79 )))))))))*
(25 (33 ((0 (18 72 ))(24 (53 ((59 (((((6 ((((17 (1 75 ))((8 (38 (89 (36 85 ))))(34 76 )))(74 (((92 ((45 (((56 (93 ((3 13 )((68 (5 51 ))((57 86 )(58 78 ))))))(91 (22 23 )))(46 ((30 52 )(32 43 )))))(27 (55 73 ))))(28 (11 31 )))(4 (37 88 )))))((9 10 )(96 (84 (82 83 ))))))((48 (95 (61 (((80 (2 (21 94 )))(7 (47 (19 (12 54 )))))(20 50 )))))(49 60 )))(((29 44 )(64 (41 63 )))(81 (67 (65 66 )))))(70 90 ))(16 (14 15 ))))((69 ((87 (26 62 ))((40 (35 71 ))(39 77 ))))(42 79 ))))))))*
(25 (33 ((0 (18 72 ))(24 (53 ((59 (((((6 ((((17 (1 75 ))((89 (36 (8 (38 85 ))))(34 76 )))(74 ((28 ((92 (((45 ((56 (93 ((3 13 )((68 (5 51 ))((57 86 )(58 78 ))))))(46 ((30 52 )(32 43 )))))(91 (22 23 )))(55 (27 73 ))))(11 31 )))(4 (37 88 )))))((9 10 )(96 (84 (82 83 ))))))(60 (49 (48 (95 (61 (((80 (2 (21 94 )))(7 (47 (19 (12 54 )))))(20 50 ))))))))(((29 44 )(81 (65 (66 67 ))))(64 (41 63 ))))(70 90 ))(16 (14 15 ))))((69 ((87 (26 62 ))((40 (35 71 ))(39 77 ))))(42 79 ))))))))*
(25 (33 ((0 (18 72 ))(24 (53 ((59 (((((6 ((((17 (1 75 ))((8 (38 (89 (36 85 ))))(34 76 )))(74 ((28 ((92 ((45 (((56 (93 (13 (3 ((68 (5 51 ))((57 86 )(58 78 )))))))(22 23 ))(91 (46 ((30 52 )(32 43 ))))))(27 (55 73 ))))(11 31 )))(4 (37 88 )))))((9 10 )(96 (84 (82 83 ))))))(60 (49 (95 (61 ((50 ((80 (2 (21 94 )))(7 (47 (19 (12 54 ))))))(20 48 )))))))(((29 44 )(64 (41 63 )))(81 (65 (66 67 )))))(70 90 ))(16 (14 15 ))))((87 (26 62 ))((69 ((40 (35 71 ))(39 77 )))(42 79 )))))))))*
(25 (33 ((0 (18 72 ))(24 (53 ((59 (((((6 ((((17 (1 75 ))((36 (89 (8 (38 85 ))))(34 76 )))(74 (((92 ((45 ((56 (93 ((3 13 )((68 (5 51 ))((57 86 )(58 78 ))))))((91 (22 23 ))(46 ((30 52 )(32 43 ))))))(55 (27 73 ))))(28 (11 31 )))(4 (37 88 )))))((9 10 )(96 (84 (82 83 ))))))(49 (48 (60 (95 (61 (50 (20 ((80 (2 (21 94 )))(7 (47 (19 (12 54 )))))))))))))(((29 44 )(64 (41 63 )))(81 (65 (66 67 )))))(70 90 ))(16 (14 15 ))))((87 (26 62 ))((69 ((40 (35 71 ))(39 77 )))(42 79 )))))))))*
(25 (33 ((0 (18 72 ))(24 (53 ((59 (((((6 ((((17 (1 75 ))((36 (8 (89 (38 85 ))))(34 76 )))(74 (((92 (((45 ((56 (93 ((3 13 )((68 (5 51 ))((57 86 )(58 78 ))))))(46 ((30 52 )(32 43 )))))(91 (22 23 )))(27 (55 73 ))))(28 (11 31 )))(4 (37 88 )))))((9 10 )(96 (84 (82 83 ))))))(60 (49 (48 (95 (61 (50 (20 ((80 (2 (21 94 )))(7 (47 (19 (12 54 )))))))))))))(((29 44 )(64 (41 63 )))(81 (65 (66 67 )))))(70 90 ))(16 (14 15 ))))((87 (26 62 ))((69 ((40 (35 71 ))(39 77 )))(42 79 )))))))))*
(25 (33 ((0 (18 72 ))(24 (53 ((59 (((((6 ((((17 (1 75 ))((36 (8 (89 (38 85 ))))(34 76 )))(74 ((28 ((92 (((45 ((56 (93 (13 (3 ((68 (5 51 ))((57 86 )(58 78 )))))))(46 ((30 52 )(32 43 )))))(91 (22 23 )))(27 (55 73 ))))(11 31 )))(4 (37 88 )))))((9 10 )(96 (84 (82 83 ))))))(49 ((95 (61 (50 (20 ((80 (2 (21 94 )))(7 (47 (19 (12 54 )))))))))(48 60 ))))(((29 44 )(64 (41 63 )))(81 (67 (65 66 )))))(70 90 ))(16 (14 15 ))))((87 (26 62 ))((69 ((40 (35 71 ))(39 77 )))(42 79 )))))))))*
(25 (33 ((0 (18 72 ))(24 (53 ((59 (((((6 ((((17 (1 75 ))((36 ((8 89 )(38 85 )))(34 76 )))(74 (((92 (((45 ((56 (93 (13 (3 ((68 (5 51 ))((57 86 )(58 78 )))))))(46 ((30 52 )(32 43 )))))(91 (22 23 )))(55 (27 73 ))))(28 (11 31 )))(4 (37 88 )))))((9 10 )(96 (84 (82 83 ))))))(49 (60 (95 (61 ((50 ((80 (2 (21 94 )))(7 (47 (19 (12 54 ))))))(20 48 )))))))(((29 44 )(64 (41 63 )))(81 (67 (65 66 )))))(70 90 ))(16 (14 15 ))))((87 (26 62 ))((69 ((40 (35 71 ))(39 77 )))(42 79 )))))))))*
(25 (33 ((0 (18 72 ))(24 (53 ((59 (((((6 ((((17 (1 75 ))((89 (36 (8 (38 85 ))))(34 76 )))(74 (((92 (((45 ((56 (93 ((3 13 )((68 (5 51 ))((57 86 )(58 78 ))))))(46 ((30 52 )(32 43 )))))(91 (22 23 )))(55 (27 73 ))))(28 (11 31 )))(4 (37 88 )))))((9 10 )(96 (84 (82 83 ))))))(49 (60 (95 (61 ((50 ((80 (2 (21 94 )))(7 (47 (19 (12 54 ))))))(20 48 )))))))(((29 44 )(64 (41 63 )))(81 (65 (66 67 )))))(70 90 ))(16 (14 15 ))))((87 (26 62 ))((69 ((40 (35 71 ))(39 77 )))(42 79 )))))))))*
(25 (33 ((0 (18 72 ))(24 (53 ((59 (((((6 ((((17 (1 75 ))((36 (8 (85 (38 89 ))))(34 76 )))(74 (((92 ((45 (((56 (93 (13 (3 ((68 (5 51 ))((57 86 )(58 78 )))))))(91 (22 23 )))(46 ((30 52 )(32 43 )))))(27 (55 73 ))))(28 (11 31 )))(4 (37 88 )))))((9 10 )(96 (84 (82 83 ))))))(60 (49 (48 (95 (61 (((80 (2 (21 94 )))(7 (47 (19 (12 54 )))))(20 50 ))))))))(((29 44 )(81 (65 (66 67 ))))(64 (41 63 ))))(70 90 ))(16 (14 15 ))))((87 (26 62 ))((69 ((40 (35 71 ))(39 77 )))(42 79 )))))))))*
(25 (33 ((0 (18 72 ))(24 (53 ((59 (((((6 ((((17 (1 75 ))((36 (89 (8 (38 85 ))))(34 76 )))(74 (((92 ((45 ((56 (93 (13 (3 ((68 (5 51 ))((57 86 )(58 78 )))))))((91 (22 23 ))(46 ((30 52 )(32 43 ))))))(27 (55 73 ))))(28 (11 31 )))(4 (37 88 )))))((9 10 )(96 (84 (82 83 ))))))(49 (60 (95 (61 ((50 ((80 (2 (21 94 )))(7 (47 (19 (12 54 ))))))(20 48 )))))))(((29 44 )(64 (41 63 )))(81 (66 (65 67 )))))(70 90 ))(16 (14 15 ))))((87 (26 62 ))((69 ((40 (35 71 ))(39 77 )))(42 79 )))))))))*
(25 (33 ((0 (18 72 ))(24 (53 ((59 (((((6 ((((17 (1 75 ))((8 (38 (85 (36 89 ))))(34 76 )))(74 (((92 ((45 ((56 (93 ((3 13 )((68 (5 51 ))((57 86 )(58 78 ))))))((91 (22 23 ))(46 ((30 52 )(32 43 ))))))(27 (55 73 ))))(28 (11 31 )))(4 (37 88 )))))((9 10 )(96 (84 (82 83 ))))))(49 ((95 (61 (50 (20 ((80 (2 (21 94 )))(7 (47 (19 (12 54 )))))))))(48 60 ))))(((29 44 )(64 (41 63 )))(81 (66 (65 67 )))))(70 90 ))(16 (14 15 ))))((87 (26 62 ))((69 ((40 (35 71 ))(39 77 )))(42 79 )))))))))*
(25 (33 ((0 (18 72 ))(24 (53 ((59 (((((6 ((((17 (1 75 ))((8 (38 (89 (36 85 ))))(34 76 )))(74 (((92 ((45 (((56 (93 ((3 13 )((68 (5 51 ))((57 86 )(58 78 ))))))(22 23 ))(91 (46 ((30 52 )(32 43 ))))))(27 (55 73 ))))(28 (11 31 )))(4 (37 88 )))))((9 10 )(96 (84 (82 83 ))))))(60 (49 (48 (95 (61 (50 (20 ((80 (2 (21 94 )))(7 (47 (19 (12 54 )))))))))))))(((29 44 )(81 (65 (66 67 ))))(64 (41 63 ))))(70 90 ))(16 (14 15 ))))((87 (26 62 ))((69 ((40 (35 71 ))(39 77 )))(42 79 )))))))))*
(25 (33 ((0 (18 72 ))(24 (53 ((59 (((((6 ((((17 (1 75 ))((8 (38 (85 (36 89 ))))(34 76 )))(74 (((92 ((45 (((56 (93 ((3 13 )((68 (5 51 ))((57 86 )(58 78 ))))))(91 (22 23 )))(46 ((30 52 )(32 43 )))))(55 (27 73 ))))(28 (11 31 )))(4 (37 88 )))))((9 10 )(96 (84 (82 83 ))))))(60 (49 (95 (61 ((50 ((80 (2 (21 94 )))(7 (47 (19 (12 54 ))))))(20 48 )))))))(((29 44 )(64 (41 63 )))(81 (65 (66 67 )))))(70 90 ))(16 (14 15 ))))((87 (26 62 ))((69 ((40 (35 71 ))(39 77 )))(42 79 )))))))))*
(25 (33 ((0 (18 72 ))(24 (53 ((59 (((((6 ((((17 (1 75 ))((89 (36 (8 (38 85 ))))(34 76 )))(74 (((92 ((45 ((56 (93 (13 (3 ((68 (5 51 ))((57 86 )(58 78 )))))))((91 (22 23 ))(46 ((30 52 )(32 43 ))))))(27 (55 73 ))))(28 (11 31 )))(4 (37 88 )))))((9 10 )(96 (84 (82 83 ))))))(49 (60 (48 (95 (61 (((80 (2 (21 94 )))(7 (47 (19 (12 54 )))))(20 50 ))))))))(((29 44 )(64 (41 63 )))(81 (66 (65 67 )))))(70 90 ))(16 (14 15 ))))((69 ((87 (26 62 ))((40 (35 71 ))(39 77 ))))(42 79 ))))))))*
(25 (33 ((0 (18 72 ))(24 (53 ((59 (((((6 ((((17 (1 75 ))((36 ((8 89 )(38 85 )))(34 76 )))(74 (((92 ((45 (((56 (93 ((3 13 )((68 (5 51 ))((57 86 )(58 78 ))))))(91 (22 23 )))(46 ((30 52 )(32 43 )))))(27 (55 73 ))))(28 (11 31 )))(4 (37 88 )))))((9 10 )(96 (84 (82 83 ))))))(49 ((95 (61 (50 (20 ((80 (2 (21 94 )))(7 (47 (19 (12 54 )))))))))(48 60 ))))(((29 44 )(64 (41 63 )))(81 (66 (65 67 )))))(70 90 ))(16 (14 15 ))))((87 (26 62 ))((69 ((40 (35 71 ))(39 77 )))(42 79 )))))))))*
(25 (33 ((0 (18 72 ))(24 (53 ((59 (((((6 ((((17 (1 75 ))((89 (36 (8 (38 85 ))))(34 76 )))(74 (((92 ((45 ((56 (93 (13 (3 ((68 (5 51 ))((57 86 )(58 78 )))))))((91 (22 23 ))(46 ((30 52 )(32 43 ))))))(27 (55 73 ))))(28 (11 31 )))(4 (37 88 )))))((9 10 )(96 (84 (82 83 ))))))(49 (60 (48 (95 (61 (50 (20 ((80 (2 (21 94 )))(7 (47 (19 (12 54 )))))))))))))(((29 44 )(64 (41 63 )))(81 (66 (65 67 )))))(70 90 ))(16 (14 15 ))))((87 (26 62 ))((69 ((40 (35 71 ))(39 77 )))(42 79 )))))))))*
(25 (33 ((0 (18 72 ))(24 (53 ((59 (((((6 ((((17 (1 75 ))((8 (38 (89 (36 85 ))))(34 76 )))(74 (((92 ((45 (((56 (93 ((3 13 )((68 (5 51 ))((57 86 )(58 78 ))))))(91 (22 23 )))(46 ((30 52 )(32 43 )))))(27 (55 73 ))))(28 (11 31 )))(4 (37 88 )))))((9 10 )(96 (84 (82 83 ))))))(49 (48 (60 (95 (61 (50 (20 ((80 (2 (21 94 )))(7 (47 (19 (12 54 )))))))))))))(((29 44 )(64 (41 63 )))(81 (66 (65 67 )))))(70 90 ))(16 (14 15 ))))((69 ((87 (26 62 ))((40 (35 71 ))(39 77 ))))(42 79 ))))))))*
(25 (33 ((0 (18 72 ))(24 (53 ((59 (((((6 ((((17 (1 75 ))((36 (8 (38 (85 89 ))))(34 76 )))(74 ((28 ((92 ((45 ((56 (93 ((3 13 )((68 (5 51 ))((57 86 )(58 78 ))))))((91 (22 23 ))(46 ((30 52 )(32 43 ))))))(27 (55 73 ))))(11 31 )))(4 (37 88 )))))((9 10 )(96 (84 (82 83 ))))))(60 (49 (95 (61 ((50 ((80 (2 (21 94 )))(7 (47 (19 (12 54 ))))))(20 48 )))))))(((29 44 )(81 (65 (66 67 ))))(64 (41 63 ))))(70 90 ))(16 (14 15 ))))((69 ((87 (26 62 ))((40 (35 71 ))(39 77 ))))(42 79 ))))))))*
(25 (33 ((0 (18 72 ))(24 (53 ((59 (((((6 ((((17 (1 75 ))((36 (89 (8 (38 85 ))))(34 76 )))(74 ((28 ((92 ((45 (((56 (93 ((3 13 )((68 (5 51 ))((57 86 )(58 78 ))))))(22 23 ))(91 (46 ((30 52 )(32 43 ))))))(27 (55 73 ))))(11 31 )))(4 (37 88 )))))((9 10 )(96 (84 (82 83 ))))))(60 (49 (48 (95 (61 (50 (20 ((80 (2 (21 94 )))(7 (47 (19 (12 54 )))))))))))))(((29 44 )(64 (41 63 )))(81 (67 (65 66 )))))(70 90 ))(16 (14 15 ))))((87 (26 62 ))((69 ((40 (35 71 ))(39 77 )))(42 79 )))))))))*
(25 (33 ((0 (18 72 ))(24 (53 ((59 (((((6 ((((17 (1 75 ))((36 (89 (8 (38 85 ))))(34 76 )))(74 (((92 ((45 ((56 (93 ((3 13 )((68 (5 51 ))((57 86 )(58 78 ))))))((91 (22 23 ))(46 ((30 52 )(32 43 ))))))(55 (27 73 ))))(28 (11 31 )))(4 (37 88 )))))((9 10 )(96 (84 (82 83 ))))))(60 (49 (95 (61 ((50 ((80 (2 (21 94 )))(7 (47 (19 (12 54 ))))))(20 48 )))))))(((29 44 )(64 (41 63 )))(81 (65 (66 67 )))))(70 90 ))(16 (14 15 ))))((87 (26 62 ))((69 ((40 (35 71 ))(39 77 )))(42 79 )))))))))*
(25 (33 ((0 (18 72 ))(24 (53 ((59 (((((6 ((((17 (1 75 ))((36 (8 (85 (38 89 ))))(34 76 )))(74 (((92 (((45 ((56 (93 (13 (3 ((68 (5 51 ))((57 86 )(58 78 )))))))(46 ((30 52 )(32 43 )))))(91 (22 23 )))(27 (55 73 ))))(28 (11 31 )))(4 (37 88 )))))((9 10 )(96 (84 (82 83 ))))))((95 (61 ((50 ((80 (2 (21 94 )))(7 (47 (19 (12 54 ))))))(20 48 ))))(49 60 )))(((29 44 )(81 (65 (66 67 ))))(64 (41 63 ))))(70 90 ))(16 (14 15 ))))((69 ((87 (26 62 ))((40 (35 71 ))(39 77 ))))(42 79 ))))))))*
(25 (33 ((0 (18 72 ))(24 (53 ((59 (((((6 ((((17 (1 75 ))(((8 (38 85 ))(36 89 ))(34 76 )))(74 (((92 (((45 ((56 (93 ((3 13 )((68 (5 51 ))((57 86 )(58 78 ))))))(46 ((30 52 )(32 43 )))))(91 (22 23 )))(55 (27 73 ))))(28 (11 31 )))(4 (37 88 )))))((9 10 )(96 (84 (82 83 ))))))(49 (60 (48 (95 (61 (50 (20 ((80 (2 (21 94 )))(7 (47 (19 (12 54 )))))))))))))(((29 44 )(81 (65 (66 67 ))))(64 (41 63 ))))(70 90 ))(16 (14 15 ))))((87 (26 62 ))((69 ((40 (35 71 ))(39 77 )))(42 79 )))))))))*
(25 (33 ((0 (18 72 ))(24 (53 ((59 (((((6 ((((17 (1 75 ))((89 (36 (8 (38 85 ))))(34 76 )))(74 (((92 (((45 ((56 (93 ((3 13 )((68 (5 51 ))((57 86 )(58 78 ))))))(46 ((30 52 )(32 43 )))))(91 (22 23 )))(27 (55 73 ))))(28 (11 31 )))(4 (37 88 )))))((9 10 )(96 (84 (82 83 ))))))(49 (60 (48 (95 (61 (20 (50 ((80 (2 (21 94 )))(7 (47 (19 (12 54 )))))))))))))(((29 44 )(81 (65 (66 67 ))))(64 (41 63 ))))(70 90 ))(16 (14 15 ))))((87 (26 62 ))((69 ((40 (35 71 ))(39 77 )))(42 79 )))))))))*
(25 (33 ((0 (18 72 ))(24 (53 ((59 (((((6 ((((17 (1 75 ))((8 (38 (85 (36 89 ))))(34 76 )))(74 ((28 ((92 (((45 ((56 (93 (13 (3 ((68 (5 51 ))((57 86 )(58 78 )))))))(46 ((30 52 )(32 43 )))))(91 (22 23 )))(55 (27 73 ))))(11 31 )))(4 (37 88 )))))((9 10 )(96 (84 (82 83 ))))))(49 ((95 (61 (50 (20 ((80 (2 (21 94 )))(7 (47 (19 (12 54 )))))))))(48 60 ))))(((29 44 )(64 (41 63 )))(81 (65 (66 67 )))))(70 90 ))(16 (14 15 ))))((87 (26 62 ))((69 ((40 (35 71 ))(39 77 )))(42 79 )))))))))*
(25 (33 ((0 (18 72 ))(24 (53 ((59 (((((6 ((((17 (1 75 ))((8 (38 (85 (36 89 ))))(34 76 )))(74 (((92 ((45 (((56 (93 ((3 13 )((68 (5 51 ))((57 86 )(58 78 ))))))(91 (22 23 )))(46 ((30 52 )(32 43 )))))(27 (55 73 ))))(28 (11 31 )))(4 (37 88 )))))((9 10 )(96 (84 (82 83 ))))))(49 (60 (95 (61 ((50 ((80 (2 (21 94 )))(7 (47 (19 (12 54 ))))))(20 48 )))))))(((29 44 )(81 (65 (66 67 ))))(64 (41 63 ))))(70 90 ))(16 (14 15 ))))((87 (26 62 ))((69 ((40 (35 71 ))(39 77 )))(42 79 )))))))))*
(25 (33 ((0 (18 72 ))(24 (53 ((59 (((((6 ((((17 (1 75 ))((8 (38 (89 (36 85 ))))(34 76 )))(74 (((92 (((45 ((56 (93 (13 (3 ((68 (5 51 ))((57 86 )(58 78 )))))))(46 ((30 52 )(32 43 )))))(91 (22 23 )))(27 (55 73 ))))(28 (11 31 )))(4 (37 88 )))))((9 10 )(96 (84 (82 83 ))))))(49 ((95 (61 (50 (20 ((80 (2 (21 94 )))(7 (47 (19 (12 54 )))))))))(48 60 ))))(((29 44 )(64 (41 63 )))(81 (65 (66 67 )))))(70 90 ))(16 (14 15 ))))((69 ((87 (26 62 ))((40 (35 71 ))(39 77 ))))(42 79 ))))))))*
(25 (33 ((0 (18 72 ))(24 (53 ((59 (((((6 ((((17 (1 75 ))((8 (38 (89 (36 85 ))))(34 76 )))(74 ((28 ((92 (((45 ((56 (93 (13 (3 ((68 (5 51 ))((57 86 )(58 78 )))))))(46 ((30 52 )(32 43 )))))(91 (22 23 )))(27 (55 73 ))))(11 31 )))(4 (37 88 )))))((9 10 )(96 (84 (82 83 ))))))(49 (48 (60 (95 (61 (50 (20 ((80 (2 (21 94 )))(7 (47 (19 (12 54 )))))))))))))(((29 44 )(64 (41 63 )))(81 (66 (65 67 )))))(70 90 ))(16 (14 15 ))))((87 (26 62 ))((69 ((40 (35 71 ))(39 77 )))(42 79 )))))))))*
(25 (33 ((0 (18 72 ))(24 (53 ((59 (((((6 ((((17 (1 75 ))((89 (36 (8 (38 85 ))))(34 76 )))(74 (((92 ((45 (((56 (93 ((3 13 )((68 (5 51 ))((57 86 )(58 78 ))))))(22 23 ))(91 (46 ((30 52 )(32 43 ))))))(27 (55 73 ))))(28 (11 31 )))(4 (37 88 )))))((9 10 )(96 (84 (82 83 ))))))(49 (48 (60 (95 (61 (((80 (2 (21 94 )))(7 (47 (19 (12 54 )))))(20 50 ))))))))(((29 44 )(64 (41 63 )))(81 (67 (65 66 )))))(70 90 ))(16 (14 15 ))))((87 (26 62 ))((69 ((40 (35 71 ))(39 77 )))(42 79 )))))))))*
(25 (33 ((0 (18 72 ))(24 (53 ((59 (((((6 ((((17 (1 75 ))((36 (89 (8 (38 85 ))))(34 76 )))(74 (((92 (((45 ((56 (93 ((3 13 )((68 (5 51 ))((57 86 )(58 78 ))))))(46 ((30 52 )(32 43 )))))(91 (22 23 )))(27 (55 73 ))))(28 (11 31 )))(4 (37 88 )))))((9 10 )(96 (84 (82 83 ))))))(49 ((95 (61 (20 (50 ((80 (2 (21 94 )))(7 (47 (19 (12 54 )))))))))(48 60 ))))(((29 44 )(64 (41 63 )))(81 (65 (66 67 )))))(70 90 ))(16 (14 15 ))))((69 ((87 (26 62 ))((40 (35 71 ))(39 77 ))))(42 79 ))))))))*
(25 (33 ((0 (18 72 ))(24 (53 ((59 (((((6 ((((17 (1 75 ))((36 (8 (85 (38 89 ))))(34 76 )))(74 ((28 ((92 (((45 ((56 (93 (13 (3 ((68 (5 51 ))((57 86 )(58 78 )))))))(46 ((30 52 )(32 43 )))))(91 (22 23 )))(27 (55 73 ))))(11 31 )))(4 (37 88 )))))((9 10 )(96 (84 (82 83 ))))))((95 (61 ((50 ((80 (2 (21 94 )))(7 (47 (19 (12 54 ))))))(20 48 ))))(49 60 )))(((29 44 )(64 (41 63 )))(81 (67 (65 66 )))))(70 90 ))(16 (14 15 ))))((87 (26 62 ))((69 ((40 (35 71 ))(39 77 )))(42 79 )))))))))*
(25 (33 ((0 (18 72 ))(24 (53 ((59 (((((6 ((((17 (1 75 ))((8 (38 (89 (36 85 ))))(34 76 )))(74 ((28 ((92 (((45 ((56 (93 (13 (3 ((68 (5 51 ))((57 86 )(58 78 )))))))(46 ((30 52 )(32 43 )))))(91 (22 23 )))(27 (55 73 ))))(11 31 )))(4 (37 88 )))))((9 10 )(96 (84 (82 83 ))))))(49 (48 (60 (95 (61 (((80 (2 (21 94 )))(7 (47 (19 (12 54 )))))(20 50 ))))))))(((29 44 )(64 (41 63 )))(81 (66 (65 67 )))))(70 90 ))(16 (14 15 ))))((69 ((87 (26 62 ))((40 (35 71 ))(39 77 ))))(42 79 ))))))))*
(25 (33 ((0 (18 72 ))(24 (53 ((59 (((((6 ((((17 (1 75 ))((8 (38 (36 (85 89 ))))(34 76 )))(74 ((28 ((92 (((45 ((56 (93 ((3 13 )((68 (5 51 ))((57 86 )(58 78 ))))))(46 ((30 52 )(32 43 )))))(91 (22 23 )))(27 (55 73 ))))(11 31 )))(4 (37 88 )))))((9 10 )(96 (84 (82 83 ))))))(60 (49 (95 (61 ((50 ((80 (2 (21 94 )))(7 (47 (19 (12 54 ))))))(20 48 )))))))(((29 44 )(64 (41 63 )))(81 (65 (66 67 )))))(70 90 ))(16 (14 15 ))))((69 ((87 (26 62 ))((40 (35 71 ))(39 77 ))))(42 79 ))))))))*
(25 (33 ((0 (18 72 ))(24 (53 ((59 (((((6 ((((17 (1 75 ))((36 (8 (38 (85 89 ))))(34 76 )))(74 ((28 ((92 ((45 (((56 (93 (13 (3 ((68 (5 51 ))((57 86 )(58 78 )))))))(22 23 ))(91 (46 ((30 52 )(32 43 ))))))(55 (27 73 ))))(11 31 )))(4 (37 88 )))))((9 10 )(96 (84 (82 83 ))))))(60 (49 (95 (61 ((50 ((80 (2 (21 94 )))(7 (47 (19 (12 54 ))))))(20 48 )))))))(((29 44 )(64 (41 63 )))(81 (65 (66 67 )))))(70 90 ))(16 (14 15 ))))((69 ((87 (26 62 ))((40 (35 71 ))(39 77 ))))(42 79 ))))))))*
(25 (33 ((0 (18 72 ))(24 (53 ((59 (((((6 ((((17 (1 75 ))((36 (8 (85 (38 89 ))))(34 76 )))(74 (((92 (((45 ((56 (93 (13 (3 ((68 (5 51 ))((57 86 )(58 78 )))))))(46 ((30 52 )(32 43 )))))(91 (22 23 )))(27 (55 73 ))))(28 (11 31 )))(4 (37 88 )))))((9 10 )(96 (84 (82 83 ))))))((48 (95 (61 (20 (50 ((80 (2 (21 94 )))(7 (47 (19 (12 54 ))))))))))(49 60 )))(((29 44 )(81 (65 (66 67 ))))(64 (41 63 ))))(70 90 ))(16 (14 15 ))))((69 ((87 (26 62 ))((40 (35 71 ))(39 77 ))))(42 79 ))))))))*
(25 (33 ((0 (18 72 ))(24 (53 ((59 (((((6 ((((17 (1 75 ))((89 (36 (8 (38 85 ))))(34 76 )))(74 ((28 ((92 (((45 ((56 (93 (13 (3 ((68 (5 51 ))((57 86 )(58 78 )))))))(46 ((30 52 )(32 43 )))))(91 (22 23 )))(27 (55 73 ))))(11 31 )))(4 (37 88 )))))((9 10 )(96 (84 (82 83 ))))))(49 ((95 (61 (20 (50 ((80 (2 (21 94 )))(7 (47 (19 (12 54 )))))))))(48 60 ))))(((29 44 )(81 (65 (66 67 ))))(64 (41 63 ))))(70 90 ))(16 (14 15 ))))((87 (26 62 ))((69 ((40 (35 71 ))(39 77 )))(42 79 )))))))))*
(25 (33 ((0 (18 72 ))(24 (53 ((59 (((((6 ((((17 (1 75 ))((8 (38 (85 (36 89 ))))(34 76 )))(74 (((92 ((45 (((56 (93 ((3 13 )((68 (5 51 ))((57 86 )(58 78 ))))))(91 (22 23 )))(46 ((30 52 )(32 43 )))))(27 (55 73 ))))(28 (11 31 )))(4 (37 88 )))))((9 10 )(96 (84 (82 83 ))))))(49 ((95 (61 (((80 (2 (21 94 )))(7 (47 (19 (12 54 )))))(20 50 ))))(48 60 ))))(((29 44 )(64 (41 63 )))(81 (65 (66 67 )))))(70 90 ))(16 (14 15 ))))((87 (26 62 ))((69 ((40 (35 71 ))(39 77 )))(42 79 )))))))))*
(25 (33 ((0 (18 72 ))(24 (53 ((59 (((((6 ((((17 (1 75 ))((8 (38 (85 (36 89 ))))(34 76 )))(74 (((92 ((45 (((56 (93 (13 (3 ((68 (5 51 ))((57 86 )(58 78 )))))))(22 23 ))(91 (46 ((30 52 )(32 43 ))))))(55 (27 73 ))))(28 (11 31 )))(4 (37 88 )))))((9 10 )(96 (84 (82 83 ))))))(49 (60 (95 (61 ((50 ((80 (2 (21 94 )))(7 (47 (19 (12 54 ))))))(20 48 )))))))(((29 44 )(64 (41 63 )))(81 (67 (65 66 )))))(70 90 ))(16 (14 15 ))))((87 (26 62 ))((69 ((40 (35 71 ))(39 77 )))(42 79 )))))))))*
(25 (33 ((0 (18 72 ))(24 (53 ((59 (((((6 ((((17 (1 75 ))((89 (36 (8 (38 85 ))))(34 76 )))(74 ((28 ((92 ((45 (((56 (93 ((3 13 )((68 (5 51 ))((57 86 )(58 78 ))))))(91 (22 23 )))(46 ((30 52 )(32 43 )))))(27 (55 73 ))))(11 31 )))(4 (37 88 )))))((9 10 )(96 (84 (82 83 ))))))(49 ((95 (61 (50 (20 ((80 (2 (21 94 )))(7 (47 (19 (12 54 )))))))))(48 60 ))))(((29 44 )(64 (41 63 )))(81 (65 (66 67 )))))(70 90 ))(16 (14 15 ))))((87 (26 62 ))((69 ((40 (35 71 ))(39 77 )))(42 79 )))))))))*
(25 (33 ((0 (18 72 ))(24 (53 ((59 (((((6 ((((17 (1 75 ))((36 (89 (8 (38 85 ))))(34 76 )))(74 ((28 ((92 ((45 (((56 (93 ((3 13 )((68 (5 51 ))((57 86 )(58 78 ))))))(22 23 ))(91 (46 ((30 52 )(32 43 ))))))(27 (55 73 ))))(11 31 )))(4 (37 88 )))))((9 10 )(96 (84 (82 83 ))))))(60 (49 (48 (95 (61 (50 (20 ((80 (2 (21 94 )))(7 (47 (19 (12 54 )))))))))))))(((29 44 )(64 (41 63 )))(81 (65 (66 67 )))))(70 90 ))(16 (14 15 ))))((87 (26 62 ))((69 ((40 (35 71 ))(39 77 )))(42 79 )))))))))*
(25 (33 ((0 (18 72 ))(24 (53 ((59 (((((6 ((((17 (1 75 ))((36 ((8 89 )(38 85 )))(34 76 )))(74 ((28 ((92 ((45 (((56 (93 ((3 13 )((68 (5 51 ))((57 86 )(58 78 ))))))(22 23 ))(91 (46 ((30 52 )(32 43 ))))))(27 (55 73 ))))(11 31 )))(4 (37 88 )))))((9 10 )(96 (84 (82 83 ))))))(60 (49 (95 (61 ((50 ((80 (2 (21 94 )))(7 (47 (19 (12 54 ))))))(20 48 )))))))(((29 44 )(81 (65 (66 67 ))))(64 (41 63 ))))(70 90 ))(16 (14 15 ))))((87 (26 62 ))((69 ((40 (35 71 ))(39 77 )))(42 79 )))))))))*
(25 (33 ((0 (18 72 ))(24 (53 ((59 (((((6 ((((17 (1 75 ))(((8 (38 85 ))(36 89 ))(34 76 )))(74 ((28 ((92 (((45 ((56 (93 ((3 13 )((68 (5 51 ))((57 86 )(58 78 ))))))(46 ((30 52 )(32 43 )))))(91 (22 23 )))(27 (55 73 ))))(11 31 )))(4 (37 88 )))))((9 10 )(96 (84 (82 83 ))))))((48 (95 (61 (((80 (2 (21 94 )))(7 (47 (19 (12 54 )))))(20 50 )))))(49 60 )))(((29 44 )(64 (41 63 )))(81 (67 (65 66 )))))(70 90 ))(16 (14 15 ))))((69 ((87 (26 62 ))((40 (35 71 ))(39 77 ))))(42 79 ))))))))*
(25 (33 ((0 (18 72 ))(24 (53 ((59 (((((6 ((((17 (1 75 ))((89 (36 (8 (38 85 ))))(34 76 )))(74 (((92 (((45 ((56 (93 (13 (3 ((68 (5 51 ))((57 86 )(58 78 )))))))(46 ((30 52 )(32 43 )))))(91 (22 23 )))(27 (55 73 ))))(28 (11 31 )))(4 (37 88 )))))((9 10 )(96 (84 (82 83 ))))))(49 ((95 (61 (20 (50 ((80 (2 (21 94 )))(7 (47 (19 (12 54 )))))))))(48 60 ))))(((29 44 )(81 (65 (66 67 ))))(64 (41 63 ))))(70 90 ))(16 (14 15 ))))((87 (26 62 ))((69 ((40 (35 71 ))(39 77 )))(42 79 )))))))))*
(25 (33 ((0 (18 72 ))(24 (53 ((59 (((((6 ((((17 (1 75 ))((36 (8 (85 (38 89 ))))(34 76 )))(74 ((28 ((92 ((45 ((56 (93 ((3 13 )((68 (5 51 ))((57 86 )(58 78 ))))))((91 (22 23 ))(46 ((30 52 )(32 43 ))))))(55 (27 73 ))))(11 31 )))(4 (37 88 )))))((9 10 )(96 (84 (82 83 ))))))((48 (95 (61 (50 (20 ((80 (2 (21 94 )))(7 (47 (19 (12 54 ))))))))))(49 60 )))(((29 44 )(64 (41 63 )))(81 (65 (66 67 )))))(70 90 ))(16 (14 15 ))))((69 ((87 (26 62 ))((40 (35 71 ))(39 77 ))))(42 79 ))))))))*
(25 (33 ((0 (18 72 ))(24 (53 ((59 (((((6 ((((17 (1 75 ))((89 (36 (8 (38 85 ))))(34 76 )))(74 (((92 ((45 ((56 (93 ((3 13 )((68 (5 51 ))((57 86 )(58 78 ))))))((91 (22 23 ))(46 ((30 52 )(32 43 ))))))(27 (55 73 ))))(28 (11 31 )))(4 (37 88 )))))((9 10 )(96 (84 (82 83 ))))))(60 (49 (95 (61 ((50 ((80 (2 (21 94 )))(7 (47 (19 (12 54 ))))))(20 48 )))))))(((29 44 )(64 (41 63 )))(81 (65 (66 67 )))))(70 90 ))(16 (14 15 ))))((69 ((87 (26 62 ))((40 (35 71 ))(39 77 ))))(42 79 ))))))))*
(25 (33 ((0 (18 72 ))(24 (53 ((59 (((((6 ((((17 (1 75 ))((36 (8 (89 (38 85 ))))(34 76 )))(74 ((28 ((92 ((45 ((56 (93 (13 (3 ((68 (5 51 ))((57 86 )(58 78 )))))))((91 (22 23 ))(46 ((30 52 )(32 43 ))))))(27 (55 73 ))))(11 31 )))(4 (37 88 )))))((9 10 )(96 (84 (82 83 ))))))(49 (48 (60 (95 (61 (((80 (2 (21 94 )))(7 (47 (19 (12 54 )))))(20 50 ))))))))(((29 44 )(64 (41 63 )))(81 (65 (66 67 )))))(70 90 ))(16 (14 15 ))))((69 ((87 (26 62 ))((40 (35 71 ))(39 77 ))))(42 79 ))))))))*
(25 (33 ((0 (18 72 ))(24 (53 ((59 (((((6 ((((17 (1 75 ))((36 (89 (8 (38 85 ))))(34 76 )))(74 ((28 ((92 ((45 (((56 (93 ((3 13 )((68 (5 51 ))((57 86 )(58 78 ))))))(22 23 ))(91 (46 ((30 52 )(32 43 ))))))(27 (55 73 ))))(11 31 )))(4 (37 88 )))))((9 10 )(96 (84 (82 83 ))))))(60 (49 (95 (61 ((50 ((80 (2 (21 94 )))(7 (47 (19 (12 54 ))))))(20 48 )))))))(((29 44 )(64 (41 63 )))(81 (65 (66 67 )))))(70 90 ))(16 (14 15 ))))((69 ((87 (26 62 ))((40 (35 71 ))(39 77 ))))(42 79 ))))))))*
(25 (33 ((0 (18 72 ))(24 (53 ((59 (((((6 ((((17 (1 75 ))((89 (36 (8 (38 85 ))))(34 76 )))(74 (((92 ((45 ((56 (93 ((3 13 )((68 (5 51 ))((57 86 )(58 78 ))))))((91 (22 23 ))(46 ((30 52 )(32 43 ))))))(27 (55 73 ))))(28 (11 31 )))(4 (37 88 )))))((9 10 )(96 (84 (82 83 ))))))(49 (60 (48 (95 (61 (50 (20 ((80 (2 (21 94 )))(7 (47 (19 (12 54 )))))))))))))(((29 44 )(81 (65 (66 67 ))))(64 (41 63 ))))(70 90 ))(16 (14 15 ))))((69 ((87 (26 62 ))((40 (35 71 ))(39 77 ))))(42 79 ))))))))*
(25 (33 ((0 (18 72 ))(24 (53 ((59 (((((6 ((((17 (1 75 ))((8 (38 (85 (36 89 ))))(34 76 )))(74 (((92 ((45 (((56 (93 (13 (3 ((68 (5 51 ))((57 86 )(58 78 )))))))(91 (22 23 )))(46 ((30 52 )(32 43 )))))(27 (55 73 ))))(28 (11 31 )))(4 (37 88 )))))((9 10 )(96 (84 (82 83 ))))))(60 (49 (48 (95 (61 (((80 (2 (21 94 )))(7 (47 (19 (12 54 )))))(20 50 ))))))))(((29 44 )(64 (41 63 )))(81 (65 (66 67 )))))(70 90 ))(16 (14 15 ))))((87 (26 62 ))((69 ((40 (35 71 ))(39 77 )))(42 79 )))))))))*
(25 (33 ((0 (18 72 ))(24 (53 ((59 (((((6 ((((17 (1 75 ))((36 (8 (85 (38 89 ))))(34 76 )))(74 (((92 ((45 ((56 (93 ((3 13 )((68 (5 51 ))((57 86 )(58 78 ))))))((91 (22 23 ))(46 ((30 52 )(32 43 ))))))(27 (55 73 ))))(28 (11 31 )))(4 (37 88 )))))((9 10 )(96 (84 (82 83 ))))))(49 (48 (60 (95 (61 (20 (50 ((80 (2 (21 94 )))(7 (47 (19 (12 54 )))))))))))))(((29 44 )(64 (41 63 )))(81 (66 (65 67 )))))(70 90 ))(16 (14 15 ))))((87 (26 62 ))((69 ((40 (35 71 ))(39 77 )))(42 79 )))))))))*
(25 (33 ((0 (18 72 ))(24 (53 ((59 (((((6 ((((17 (1 75 ))(((8 (38 85 ))(36 89 ))(34 76 )))(74 ((28 ((92 ((45 ((56 (93 ((3 13 )((68 (5 51 ))((57 86 )(58 78 ))))))((91 (22 23 ))(46 ((30 52 )(32 43 ))))))(27 (55 73 ))))(11 31 )))(4 (37 88 )))))((9 10 )(96 (84 (82 83 ))))))(60 (49 (48 (95 (61 (50 (20 ((80 (2 (21 94 )))(7 (47 (19 (12 54 )))))))))))))(((29 44 )(64 (41 63 )))(81 (67 (65 66 )))))(70 90 ))(16 (14 15 ))))((87 (26 62 ))((69 ((40 (35 71 ))(39 77 )))(42 79 )))))))))*
(25 (33 ((0 (18 72 ))(24 (53 ((59 (((((6 ((((17 (1 75 ))((8 (38 (85 (36 89 ))))(34 76 )))(74 (((92 ((45 (((56 (93 ((3 13 )((68 (5 51 ))((57 86 )(58 78 ))))))(22 23 ))(91 (46 ((30 52 )(32 43 ))))))(27 (55 73 ))))(28 (11 31 )))(4 (37 88 )))))((9 10 )(96 (84 (82 83 ))))))((48 (95 (61 (((80 (2 (21 94 )))(7 (47 (19 (12 54 )))))(20 50 )))))(49 60 )))(((29 44 )(81 (65 (66 67 ))))(64 (41 63 ))))(70 90 ))(16 (14 15 ))))((87 (26 62 ))((69 ((40 (35 71 ))(39 77 )))(42 79 )))))))))*
(25 (33 ((0 (18 72 ))(24 (53 ((59 (((((6 ((((17 (1 75 ))((8 (38 (89 (36 85 ))))(34 76 )))(74 ((28 ((92 ((45 ((56 (93 (13 (3 ((68 (5 51 ))((57 86 )(58 78 )))))))((91 (22 23 ))(46 ((30 52 )(32 43 ))))))(27 (55 73 ))))(11 31 )))(4 (37 88 )))))((9 10 )(96 (84 (82 83 ))))))((95 (61 ((50 ((80 (2 (21 94 )))(7 (47 (19 (12 54 ))))))(20 48 ))))(49 60 )))(((29 44 )(64 (41 63 )))(81 (65 (66 67 )))))(70 90 ))(16 (14 15 ))))((87 (26 62 ))((69 ((40 (35 71 ))(39 77 )))(42 79 )))))))))*
(25 (33 ((0 (18 72 ))(24 (53 ((59 (((((6 ((((17 (1 75 ))((8 (38 (89 (36 85 ))))(34 76 )))(74 ((28 ((92 (((45 ((56 (93 (13 (3 ((68 (5 51 ))((57 86 )(58 78 )))))))(46 ((30 52 )(32 43 )))))(91 (22 23 )))(27 (55 73 ))))(11 31 )))(4 (37 88 )))))((9 10 )(96 (84 (82 83 ))))))((48 (95 (61 (50 (20 ((80 (2 (21 94 )))(7 (47 (19 (12 54 ))))))))))(49 60 )))(((29 44 )(64 (41 63 )))(81 (67 (65 66 )))))(70 90 ))(16 (14 15 ))))((87 (26 62 ))((69 ((40 (35 71 ))(39 77 )))(42 79 )))))))))*
(25 (33 ((0 (18 72 ))(24 (53 ((59 (((((6 ((((17 (1 75 ))((36 (8 (38 (85 89 ))))(34 76 )))(74 ((28 ((92 ((45 ((56 (93 (13 (3 ((68 (5 51 ))((57 86 )(58 78 )))))))((91 (22 23 ))(46 ((30 52 )(32 43 ))))))(55 (27 73 ))))(11 31 )))(4 (37 88 )))))((9 10 )(96 (84 (82 83 ))))))(49 (48 (60 (95 (61 (((80 (2 (21 94 )))(7 (47 (19 (12 54 )))))(20 50 ))))))))(((29 44 )(64 (41 63 )))(81 (67 (65 66 )))))(70 90 ))(16 (14 15 ))))((69 ((87 (26 62 ))((40 (35 71 ))(39 77 ))))(42 79 ))))))))*
(25 (33 ((0 (18 72 ))(24 (53 ((59 (((((6 ((((17 (1 75 ))((8 (38 (85 (36 89 ))))(34 76 )))(74 (((92 ((45 (((56 (93 ((3 13 )((68 (5 51 ))((57 86 )(58 78 ))))))(91 (22 23 )))(46 ((30 52 )(32 43 )))))(27 (55 73 ))))(28 (11 31 )))(4 (37 88 )))))((9 10 )(96 (84 (82 83 ))))))(49 (48 (60 (95 (61 (((80 (2 (21 94 )))(7 (47 (19 (12 54 )))))(20 50 ))))))))(((29 44 )(64 (41 63 )))(81 (65 (66 67 )))))(70 90 ))(16 (14 15 ))))((87 (26 62 ))((69 ((40 (35 71 ))(39 77 )))(42 79 )))))))))*
(25 (33 ((0 (18 72 ))(24 (53 ((59 (((((6 ((((17 (1 75 ))(((8 (38 85 ))(36 89 ))(34 76 )))(74 ((28 ((92 (((45 ((56 (93 ((3 13 )((68 (5 51 ))((57 86 )(58 78 ))))))(46 ((30 52 )(32 43 )))))(91 (22 23 )))(27 (55 73 ))))(11 31 )))(4 (37 88 )))))((9 10 )(96 (84 (82 83 ))))))(60 (49 (48 (95 (61 (50 (20 ((80 (2 (21 94 )))(7 (47 (19 (12 54 )))))))))))))(((29 44 )(64 (41 63 )))(81 (67 (65 66 )))))(70 90 ))(16 (14 15 ))))((87 (26 62 ))((69 ((40 (35 71 ))(39 77 )))(42 79 )))))))))*
(25 (33 ((0 (18 72 ))(24 (53 ((59 (((((6 ((((17 (1 75 ))((89 (36 (8 (38 85 ))))(34 76 )))(74 ((28 ((92 ((45 (((56 (93 ((3 13 )((68 (5 51 ))((57 86 )(58 78 ))))))(91 (22 23 )))(46 ((30 52 )(32 43 )))))(27 (55 73 ))))(11 31 )))(4 (37 88 )))))((9 10 )(96 (84 (82 83 ))))))(49 ((95 (61 (20 (50 ((80 (2 (21 94 )))(7 (47 (19 (12 54 )))))))))(48 60 ))))(((29 44 )(64 (41 63 )))(81 (65 (66 67 )))))(70 90 ))(16 (14 15 ))))((87 (26 62 ))((69 ((40 (35 71 ))(39 77 )))(42 79 )))))))))*
(25 (33 ((0 (18 72 ))(24 (53 ((59 (((((6 ((((17 (1 75 ))((36 (89 (8 (38 85 ))))(34 76 )))(74 ((28 ((92 (((45 ((56 (93 ((3 13 )((68 (5 51 ))((57 86 )(58 78 ))))))(46 ((30 52 )(32 43 )))))(91 (22 23 )))(55 (27 73 ))))(11 31 )))(4 (37 88 )))))((9 10 )(96 (84 (82 83 ))))))(49 (60 (48 (95 (61 (((80 (2 (21 94 )))(7 (47 (19 (12 54 )))))(20 50 ))))))))(((29 44 )(64 (41 63 )))(81 (65 (66 67 )))))(70 90 ))(16 (14 15 ))))((69 ((87 (26 62 ))((40 (35 71 ))(39 77 ))))(42 79 ))))))))*
(25 (33 ((0 (18 72 ))(24 (53 ((59 (((((6 ((((17 (1 75 ))((36 ((8 89 )(38 85 )))(34 76 )))(74 (((92 ((45 (((56 (93 (13 (3 ((68 (5 51 ))((57 86 )(58 78 )))))))(22 23 ))(91 (46 ((30 52 )(32 43 ))))))(55 (27 73 ))))(28 (11 31 )))(4 (37 88 )))))((9 10 )(96 (84 (82 83 ))))))(60 (49 (95 (61 ((50 ((80 (2 (21 94 )))(7 (47 (19 (12 54 ))))))(20 48 )))))))(((29 44 )(64 (41 63 )))(81 (67 (65 66 )))))(70 90 ))(16 (14 15 ))))((69 ((87 (26 62 ))((40 (35 71 ))(39 77 ))))(42 79 ))))))))*
(25 (33 ((0 (18 72 ))(24 (53 ((59 (((((6 ((((17 (1 75 ))((8 (38 (89 (36 85 ))))(34 76 )))(74 (((92 ((45 (((56 (93 (13 (3 ((68 (5 51 ))((57 86 )(58 78 )))))))(91 (22 23 )))(46 ((30 52 )(32 43 )))))(55 (27 73 ))))(28 (11 31 )))(4 (37 88 )))))((9 10 )(96 (84 (82 83 ))))))(60 (49 (48 (95 (61 (((80 (2 (21 94 )))(7 (47 (19 (12 54 )))))(20 50 ))))))))(((29 44 )(64 (41 63 )))(81 (65 (66 67 )))))(70 90 ))(16 (14 15 ))))((69 ((87 (26 62 ))((40 (35 71 ))(39 77 ))))(42 79 ))))))))*
(25 (33 ((0 (18 72 ))(24 (53 ((59 (((((6 ((((17 (1 75 ))((36 (8 (85 (38 89 ))))(34 76 )))(74 (((92 ((45 (((56 (93 ((3 13 )((68 (5 51 ))((57 86 )(58 78 ))))))(91 (22 23 )))(46 ((30 52 )(32 43 )))))(55 (27 73 ))))(28 (11 31 )))(4 (37 88 )))))((9 10 )(96 (84 (82 83 ))))))(60 (49 (95 (61 ((50 ((80 (2 (21 94 )))(7 (47 (19 (12 54 ))))))(20 48 )))))))(((29 44 )(64 (41 63 )))(81 (65 (66 67 )))))(70 90 ))(16 (14 15 ))))((69 ((87 (26 62 ))((40 (35 71 ))(39 77 ))))(42 79 ))))))))*
(25 (33 ((0 (18 72 ))(24 (53 ((59 (((((6 ((((17 (1 75 ))((8 (38 (89 (36 85 ))))(34 76 )))(74 (((92 (((45 ((56 (93 (13 (3 ((68 (5 51 ))((57 86 )(58 78 )))))))(46 ((30 52 )(32 43 )))))(91 (22 23 )))(27 (55 73 ))))(28 (11 31 )))(4 (37 88 )))))((9 10 )(96 (84 (82 83 ))))))(60 (49 (95 (61 ((50 ((80 (2 (21 94 )))(7 (47 (19 (12 54 ))))))(20 48 )))))))(((29 44 )(64 (41 63 )))(81 (67 (65 66 )))))(70 90 ))(16 (14 15 ))))((87 (26 62 ))((69 ((40 (35 71 ))(39 77 )))(42 79 )))))))))*
(25 (33 ((0 (18 72 ))(24 (53 ((59 (((((6 ((((17 (1 75 ))((36 ((8 89 )(38 85 )))(34 76 )))(74 (((92 (((45 ((56 (93 (13 (3 ((68 (5 51 ))((57 86 )(58 78 )))))))(46 ((30 52 )(32 43 )))))(91 (22 23 )))(27 (55 73 ))))(28 (11 31 )))(4 (37 88 )))))((9 10 )(96 (84 (82 83 ))))))(49 (48 (60 (95 (61 (50 (20 ((80 (2 (21 94 )))(7 (47 (19 (12 54 )))))))))))))(((29 44 )(81 (65 (66 67 ))))(64 (41 63 ))))(70 90 ))(16 (14 15 ))))((87 (26 62 ))((69 ((40 (35 71 ))(39 77 )))(42 79 )))))))))*
(25 (33 ((0 (18 72 ))(24 (53 ((59 (((((6 ((((17 (1 75 ))((36 (8 (38 (85 89 ))))(34 76 )))(74 ((28 ((92 ((45 (((56 (93 ((3 13 )((68 (5 51 ))((57 86 )(58 78 ))))))(91 (22 23 )))(46 ((30 52 )(32 43 )))))(27 (55 73 ))))(11 31 )))(4 (37 88 )))))((9 10 )(96 (84 (82 83 ))))))(49 ((95 (61 (20 (50 ((80 (2 (21 94 )))(7 (47 (19 (12 54 )))))))))(48 60 ))))(((29 44 )(64 (41 63 )))(81 (67 (65 66 )))))(70 90 ))(16 (14 15 ))))((69 ((87 (26 62 ))((40 (35 71 ))(39 77 ))))(42 79 ))))))))*
(25 (33 ((0 (18 72 ))(24 (53 ((59 (((((6 ((((17 (1 75 ))((8 (38 (85 (36 89 ))))(34 76 )))(74 (((92 ((45 (((56 (93 (13 (3 ((68 (5 51 ))((57 86 )(58 78 )))))))(91 (22 23 )))(46 ((30 52 )(32 43 )))))(55 (27 73 ))))(28 (11 31 )))(4 (37 88 )))))((9 10 )(96 (84 (82 83 ))))))(49 (60 (48 (95 (61 (50 (20 ((80 (2 (21 94 )))(7 (47 (19 (12 54 )))))))))))))(((29 44 )(81 (65 (66 67 ))))(64 (41 63 ))))(70 90 ))(16 (14 15 ))))((69 ((87 (26 62 ))((40 (35 71 ))(39 77 ))))(42 79 ))))))))*
(25 (33 ((0 (18 72 ))(24 (53 ((59 (((((6 ((((17 (1 75 ))((8 (38 (36 (85 89 ))))(34 76 )))(74 ((28 ((92 (((45 ((56 (93 ((3 13 )((68 (5 51 ))((57 86 )(58 78 ))))))(46 ((30 52 )(32 43 )))))(91 (22 23 )))(27 (55 73 ))))(11 31 )))(4 (37 88 )))))((9 10 )(96 (84 (82 83 ))))))(49 (48 (60 (95 (61 (50 (20 ((80 (2 (21 94 )))(7 (47 (19 (12 54 )))))))))))))(((29 44 )(64 (41 63 )))(81 (65 (66 67 )))))(70 90 ))(16 (14 15 ))))((69 ((87 (26 62 ))((40 (35 71 ))(39 77 ))))(42 79 ))))))))*
(25 (33 ((0 (18 72 ))(24 (53 ((59 (((((6 ((((17 (1 75 ))((89 (36 (8 (38 85 ))))(34 76 )))(74 ((28 ((92 ((45 ((56 (93 ((3 13 )((68 (5 51 ))((57 86 )(58 78 ))))))((91 (22 23 ))(46 ((30 52 )(32 43 ))))))(27 (55 73 ))))(11 31 )))(4 (37 88 )))))((9 10 )(96 (84 (82 83 ))))))(49 (60 (48 (95 (61 (50 (20 ((80 (2 (21 94 )))(7 (47 (19 (12 54 )))))))))))))(((29 44 )(64 (41 63 )))(81 (65 (66 67 )))))(70 90 ))(16 (14 15 ))))((69 ((87 (26 62 ))((40 (35 71 ))(39 77 ))))(42 79 ))))))))*
(25 (33 ((0 (18 72 ))(24 (53 ((59 (((((6 ((((17 (1 75 ))((8 (38 (85 (36 89 ))))(34 76 )))(74 (((92 ((45 (((56 (93 (13 (3 ((68 (5 51 ))((57 86 )(58 78 )))))))(91 (22 23 )))(46 ((30 52 )(32 43 )))))(55 (27 73 ))))(28 (11 31 )))(4 (37 88 )))))((9 10 )(96 (84 (82 83 ))))))(60 (49 (95 (61 ((50 ((80 (2 (21 94 )))(7 (47 (19 (12 54 ))))))(20 48 )))))))(((29 44 )(64 (41 63 )))(81 (65 (66 67 )))))(70 90 ))(16 (14 15 ))))((87 (26 62 ))((69 ((40 (35 71 ))(39 77 )))(42 79 )))))))))*
(25 (33 ((0 (18 72 ))(24 (53 ((59 (((((6 ((((17 (1 75 ))((8 (38 (85 (36 89 ))))(34 76 )))(74 ((28 ((92 (((45 ((56 (93 (13 (3 ((68 (5 51 ))((57 86 )(58 78 )))))))(46 ((30 52 )(32 43 )))))(91 (22 23 )))(27 (55 73 ))))(11 31 )))(4 (37 88 )))))((9 10 )(96 (84 (82 83 ))))))(49 (48 (60 (95 (61 (50 (20 ((80 (2 (21 94 )))(7 (47 (19 (12 54 )))))))))))))(((29 44 )(64 (41 63 )))(81 (66 (65 67 )))))(70 90 ))(16 (14 15 ))))((87 (26 62 ))((69 ((40 (35 71 ))(39 77 )))(42 79 )))))))))*
(25 (33 ((0 (18 72 ))(24 (53 ((59 (((((6 ((((17 (1 75 ))((36 ((8 89 )(38 85 )))(34 76 )))(74 ((28 ((92 ((45 (((56 (93 ((3 13 )((68 (5 51 ))((57 86 )(58 78 ))))))(22 23 ))(91 (46 ((30 52 )(32 43 ))))))(55 (27 73 ))))(11 31 )))(4 (37 88 )))))((9 10 )(96 (84 (82 83 ))))))(60 (49 (48 (95 (61 (50 (20 ((80 (2 (21 94 )))(7 (47 (19 (12 54 )))))))))))))(((29 44 )(64 (41 63 )))(81 (65 (66 67 )))))(70 90 ))(16 (14 15 ))))((87 (26 62 ))((69 ((40 (35 71 ))(39 77 )))(42 79 )))))))))*
(25 (33 ((0 (18 72 ))(24 (53 ((59 (((((6 ((((17 (1 75 ))((8 (38 (89 (36 85 ))))(34 76 )))(74 (((92 ((45 (((56 (93 ((3 13 )((68 (5 51 ))((57 86 )(58 78 ))))))(22 23 ))(91 (46 ((30 52 )(32 43 ))))))(55 (27 73 ))))(28 (11 31 )))(4 (37 88 )))))((9 10 )(96 (84 (82 83 ))))))(49 (60 (95 (61 ((50 ((80 (2 (21 94 )))(7 (47 (19 (12 54 ))))))(20 48 )))))))(((29 44 )(64 (41 63 )))(81 (65 (66 67 )))))(70 90 ))(16 (14 15 ))))((87 (26 62 ))((69 ((40 (35 71 ))(39 77 )))(42 79 )))))))))*
(25 (33 ((0 (18 72 ))(24 (53 ((59 (((((6 ((((17 (1 75 ))((89 (36 (8 (38 85 ))))(34 76 )))(74 (((92 ((45 ((56 (93 ((3 13 )((68 (5 51 ))((57 86 )(58 78 ))))))((91 (22 23 ))(46 ((30 52 )(32 43 ))))))(27 (55 73 ))))(28 (11 31 )))(4 (37 88 )))))((9 10 )(96 (84 (82 83 ))))))(49 ((95 (61 (20 (50 ((80 (2 (21 94 )))(7 (47 (19 (12 54 )))))))))(48 60 ))))(((29 44 )(81 (65 (66 67 ))))(64 (41 63 ))))(70 90 ))(16 (14 15 ))))((87 (26 62 ))((69 ((40 (35 71 ))(39 77 )))(42 79 )))))))))*
(25 (33 ((0 (18 72 ))(24 (53 ((59 (((((6 ((((17 (1 75 ))((36 (8 (85 (38 89 ))))(34 76 )))(74 ((28 ((92 ((45 (((56 (93 ((3 13 )((68 (5 51 ))((57 86 )(58 78 ))))))(91 (22 23 )))(46 ((30 52 )(32 43 )))))(27 (55 73 ))))(11 31 )))(4 (37 88 )))))((9 10 )(96 (84 (82 83 ))))))(49 (48 (60 (95 (61 (20 (50 ((80 (2 (21 94 )))(7 (47 (19 (12 54 )))))))))))))(((29 44 )(64 (41 63 )))(81 (65 (66 67 )))))(70 90 ))(16 (14 15 ))))((69 ((87 (26 62 ))((40 (35 71 ))(39 77 ))))(42 79 ))))))))*
(25 (33 ((0 (18 72 ))(24 (53 ((59 (((((6 ((((17 (1 75 ))((89 (36 (8 (38 85 ))))(34 76 )))(74 ((28 ((92 ((45 ((56 (93 ((3 13 )((68 (5 51 ))((57 86 )(58 78 ))))))((91 (22 23 ))(46 ((30 52 )(32 43 ))))))(27 (55 73 ))))(11 31 )))(4 (37 88 )))))((9 10 )(96 (84 (82 83 ))))))(60 (49 (48 (95 (61 (((80 (2 (21 94 )))(7 (47 (19 (12 54 )))))(20 50 ))))))))(((29 44 )(64 (41 63 )))(81 (67 (65 66 )))))(70 90 ))(16 (14 15 ))))((87 (26 62 ))((69 ((40 (35 71 ))(39 77 )))(42 79 )))))))))*
(25 (33 ((0 (18 72 ))(24 (53 ((59 (((((6 ((((17 (1 75 ))(((8 (38 85 ))(36 89 ))(34 76 )))(74 ((28 ((92 ((45 (((56 (93 ((3 13 )((68 (5 51 ))((57 86 )(58 78 ))))))(22 23 ))(91 (46 ((30 52 )(32 43 ))))))(55 (27 73 ))))(11 31 )))(4 (37 88 )))))((9 10 )(96 (84 (82 83 ))))))(49 (60 (48 (95 (61 (20 (50 ((80 (2 (21 94 )))(7 (47 (19 (12 54 )))))))))))))(((29 44 )(64 (41 63 )))(81 (67 (65 66 )))))(70 90 ))(16 (14 15 ))))((87 (26 62 ))((69 ((40 (35 71 ))(39 77 )))(42 79 )))))))))*
(25 (33 ((0 (18 72 ))(24 (53 ((59 (((((6 ((((17 (1 75 ))((36 (8 (89 (38 85 ))))(34 76 )))(74 (((92 ((45 ((56 (93 (13 (3 ((68 (5 51 ))((57 86 )(58 78 )))))))((91 (22 23 ))(46 ((30 52 )(32 43 ))))))(27 (55 73 ))))(28 (11 31 )))(4 (37 88 )))))((9 10 )(96 (84 (82 83 ))))))(49 (60 (48 (95 (61 (((80 (2 (21 94 )))(7 (47 (19 (12 54 )))))(20 50 ))))))))(((29 44 )(64 (41 63 )))(81 (66 (65 67 )))))(70 90 ))(16 (14 15 ))))((87 (26 62 ))((69 ((40 (35 71 ))(39 77 )))(42 79 )))))))))*
(25 (33 ((0 (18 72 ))(24 (53 ((59 (((((6 ((((17 (1 75 ))((89 (36 (8 (38 85 ))))(34 76 )))(74 ((28 ((92 (((45 ((56 (93 (13 (3 ((68 (5 51 ))((57 86 )(58 78 )))))))(46 ((30 52 )(32 43 )))))(91 (22 23 )))(55 (27 73 ))))(11 31 )))(4 (37 88 )))))((9 10 )(96 (84 (82 83 ))))))(60 (49 (48 (95 (61 (50 (20 ((80 (2 (21 94 )))(7 (47 (19 (12 54 )))))))))))))(((29 44 )(64 (41 63 )))(81 (67 (65 66 )))))(70 90 ))(16 (14 15 ))))((87 (26 62 ))((69 ((40 (35 71 ))(39 77 )))(42 79 )))))))))*
(25 (33 ((0 (18 72 ))(24 (53 ((59 (((((6 ((((17 (1 75 ))((36 (8 (89 (38 85 ))))(34 76 )))(74 (((92 ((45 ((56 (93 (13 (3 ((68 (5 51 ))((57 86 )(58 78 )))))))((91 (22 23 ))(46 ((30 52 )(32 43 ))))))(27 (55 73 ))))(28 (11 31 )))(4 (37 88 )))))((9 10 )(96 (84 (82 83 ))))))(49 (60 (95 (61 ((50 ((80 (2 (21 94 )))(7 (47 (19 (12 54 ))))))(20 48 )))))))(((29 44 )(64 (41 63 )))(81 (66 (65 67 )))))(70 90 ))(16 (14 15 ))))((87 (26 62 ))((69 ((40 (35 71 ))(39 77 )))(42 79 )))))))))*
(25 (33 ((0 (18 72 ))(24 (53 ((59 (((((6 ((((17 (1 75 ))((89 (36 (8 (38 85 ))))(34 76 )))(74 ((28 ((92 (((45 ((56 (93 (13 (3 ((68 (5 51 ))((57 86 )(58 78 )))))))(46 ((30 52 )(32 43 )))))(91 (22 23 )))(27 (55 73 ))))(11 31 )))(4 (37 88 )))))((9 10 )(96 (84 (82 83 ))))))((48 (95 (61 (((80 (2 (21 94 )))(7 (47 (19 (12 54 )))))(20 50 )))))(49 60 )))(((29 44 )(81 (65 (66 67 ))))(64 (41 63 ))))(70 90 ))(16 (14 15 ))))((87 (26 62 ))((69 ((40 (35 71 ))(39 77 )))(42 79 )))))))))*
(25 (33 ((0 (18 72 ))(24 (53 ((59 (((((6 ((((17 (1 75 ))(((8 (38 85 ))(36 89 ))(34 76 )))(74 (((92 (((45 ((56 (93 ((3 13 )((68 (5 51 ))((57 86 )(58 78 ))))))(46 ((30 52 )(32 43 )))))(91 (22 23 )))(27 (55 73 ))))(28 (11 31 )))(4 (37 88 )))))((9 10 )(96 (84 (82 83 ))))))(49 (60 (48 (95 (61 (((80 (2 (21 94 )))(7 (47 (19 (12 54 )))))(20 50 ))))))))(((29 44 )(81 (65 (66 67 ))))(64 (41 63 ))))(70 90 ))(16 (14 15 ))))((69 ((87 (26 62 ))((40 (35 71 ))(39 77 ))))(42 79 ))))))))*
(25 (33 ((0 (18 72 ))(24 (53 ((59 (((((6 ((((17 (1 75 ))((36 ((8 89 )(38 85 )))(34 76 )))(74 (((92 ((45 (((56 (93 ((3 13 )((68 (5 51 ))((57 86 )(58 78 ))))))(91 (22 23 )))(46 ((30 52 )(32 43 )))))(27 (55 73 ))))(28 (11 31 )))(4 (37 88 )))))((9 10 )(96 (84 (82 83 ))))))(49 (60 (95 (61 ((50 ((80 (2 (21 94 )))(7 (47 (19 (12 54 ))))))(20 48 )))))))(((29 44 )(64 (41 63 )))(81 (66 (65 67 )))))(70 90 ))(16 (14 15 ))))((87 (26 62 ))((69 ((40 (35 71 ))(39 77 )))(42 79 )))))))))*
(25 (33 ((0 (18 72 ))(24 (53 ((59 (((((6 ((((17 (1 75 ))((89 (36 (8 (38 85 ))))(34 76 )))(74 (((92 (((45 ((56 (93 (13 (3 ((68 (5 51 ))((57 86 )(58 78 )))))))(46 ((30 52 )(32 43 )))))(91 (22 23 )))(27 (55 73 ))))(28 (11 31 )))(4 (37 88 )))))((9 10 )(96 (84 (82 83 ))))))(60 (49 (48 (95 (61 (20 (50 ((80 (2 (21 94 )))(7 (47 (19 (12 54 )))))))))))))(((29 44 )(81 (65 (66 67 ))))(64 (41 63 ))))(70 90 ))(16 (14 15 ))))((69 ((87 (26 62 ))((40 (35 71 ))(39 77 ))))(42 79 ))))))))*
(25 (33 ((0 (18 72 ))(24 (53 ((59 (((((6 ((((17 (1 75 ))((89 (36 (8 (38 85 ))))(34 76 )))(74 ((28 ((92 ((45 (((56 (93 ((3 13 )((68 (5 51 ))((57 86 )(58 78 ))))))(91 (22 23 )))(46 ((30 52 )(32 43 )))))(55 (27 73 ))))(11 31 )))(4 (37 88 )))))((9 10 )(96 (84 (82 83 ))))))(49 (60 (95 (61 ((50 ((80 (2 (21 94 )))(7 (47 (19 (12 54 ))))))(20 48 )))))))(((29 44 )(81 (65 (66 67 ))))(64 (41 63 ))))(70 90 ))(16 (14 15 ))))((69 ((87 (26 62 ))((40 (35 71 ))(39 77 ))))(42 79 ))))))))*
(25 (33 ((0 (18 72 ))(24 (53 ((59 (((((6 ((((17 (1 75 ))((36 (8 (38 (85 89 ))))(34 76 )))(74 (((92 (((45 ((56 (93 ((3 13 )((68 (5 51 ))((57 86 )(58 78 ))))))(46 ((30 52 )(32 43 )))))(91 (22 23 )))(27 (55 73 ))))(28 (11 31 )))(4 (37 88 )))))((9 10 )(96 (84 (82 83 ))))))(49 ((95 (61 (50 (20 ((80 (2 (21 94 )))(7 (47 (19 (12 54 )))))))))(48 60 ))))(((29 44 )(64 (41 63 )))(81 (65 (66 67 )))))(70 90 ))(16 (14 15 ))))((69 ((87 (26 62 ))((40 (35 71 ))(39 77 ))))(42 79 ))))))))*
(25 (33 ((0 (18 72 ))(24 (53 ((59 (((((6 ((((17 (1 75 ))((36 (8 (89 (38 85 ))))(34 76 )))(74 (((92 ((45 ((56 (93 (13 (3 ((68 (5 51 ))((57 86 )(58 78 )))))))((91 (22 23 ))(46 ((30 52 )(32 43 ))))))(27 (55 73 ))))(28 (11 31 )))(4 (37 88 )))))((9 10 )(96 (84 (82 83 ))))))(60 (49 (95 (61 ((50 ((80 (2 (21 94 )))(7 (47 (19 (12 54 ))))))(20 48 )))))))(((29 44 )(64 (41 63 )))(81 (67 (65 66 )))))(70 90 ))(16 (14 15 ))))((87 (26 62 ))((69 ((40 (35 71 ))(39 77 )))(42 79 )))))))))*
(25 (33 ((0 (18 72 ))(24 (53 ((59 (((((6 ((((17 (1 75 ))((36 (8 (85 (38 89 ))))(34 76 )))(74 (((92 ((45 ((56 (93 ((3 13 )((68 (5 51 ))((57 86 )(58 78 ))))))((91 (22 23 ))(46 ((30 52 )(32 43 ))))))(27 (55 73 ))))(28 (11 31 )))(4 (37 88 )))))((9 10 )(96 (84 (82 83 ))))))((95 (61 ((50 ((80 (2 (21 94 )))(7 (47 (19 (12 54 ))))))(20 48 ))))(49 60 )))(((29 44 )(64 (41 63 )))(81 (67 (65 66 )))))(70 90 ))(16 (14 15 ))))((87 (26 62 ))((69 ((40 (35 71 ))(39 77 )))(42 79 )))))))))*
(25 (33 ((0 (18 72 ))(24 (53 ((59 (((((6 ((((17 (1 75 ))((8 (38 (36 (85 89 ))))(34 76 )))(74 ((28 ((92 (((45 ((56 (93 ((3 13 )((68 (5 51 ))((57 86 )(58 78 ))))))(46 ((30 52 )(32 43 )))))(91 (22 23 )))(27 (55 73 ))))(11 31 )))(4 (37 88 )))))((9 10 )(96 (84 (82 83 ))))))(49 ((95 (61 (20 (50 ((80 (2 (21 94 )))(7 (47 (19 (12 54 )))))))))(48 60 ))))(((29 44 )(64 (41 63 )))(81 (65 (66 67 )))))(70 90 ))(16 (14 15 ))))((69 ((87 (26 62 ))((40 (35 71 ))(39 77 ))))(42 79 ))))))))*
(25 (33 ((0 (18 72 ))(24 (53 ((59 (((((6 ((((17 (1 75 ))(((8 (38 85 ))(36 89 ))(34 76 )))(74 (((92 (((45 ((56 (93 (13 (3 ((68 (5 51 ))((57 86 )(58 78 )))))))(46 ((30 52 )(32 43 )))))(91 (22 23 )))(27 (55 73 ))))(28 (11 31 )))(4 (37 88 )))))((9 10 )(96 (84 (82 83 ))))))(49 (60 (48 (95 (61 (((80 (2 (21 94 )))(7 (47 (19 (12 54 )))))(20 50 ))))))))(((29 44 )(64 (41 63 )))(81 (65 (66 67 )))))(70 90 ))(16 (14 15 ))))((87 (26 62 ))((69 ((40 (35 71 ))(39 77 )))(42 79 )))))))))*
(25 (33 ((0 (18 72 ))(24 (53 ((59 (((((6 ((((17 (1 75 ))(((8 (38 85 ))(36 89 ))(34 76 )))(74 ((28 ((92 ((45 ((56 (93 ((3 13 )((68 (5 51 ))((57 86 )(58 78 ))))))((91 (22 23 ))(46 ((30 52 )(32 43 ))))))(27 (55 73 ))))(11 31 )))(4 (37 88 )))))((9 10 )(96 (84 (82 83 ))))))(60 (49 (95 (61 ((50 ((80 (2 (21 94 )))(7 (47 (19 (12 54 ))))))(20 48 )))))))(((29 44 )(64 (41 63 )))(81 (67 (65 66 )))))(70 90 ))(16 (14 15 ))))((87 (26 62 ))((69 ((40 (35 71 ))(39 77 )))(42 79 )))))))))*
(25 (33 ((0 (18 72 ))(24 (53 ((59 (((((6 ((((17 (1 75 ))(((8 (38 85 ))(36 89 ))(34 76 )))(74 (((92 (((45 ((56 (93 ((3 13 )((68 (5 51 ))((57 86 )(58 78 ))))))(46 ((30 52 )(32 43 )))))(91 (22 23 )))(27 (55 73 ))))(28 (11 31 )))(4 (37 88 )))))((9 10 )(96 (84 (82 83 ))))))(60 (49 (95 (61 ((50 ((80 (2 (21 94 )))(7 (47 (19 (12 54 ))))))(20 48 )))))))(((29 44 )(64 (41 63 )))(81 (67 (65 66 )))))(70 90 ))(16 (14 15 ))))((69 ((87 (26 62 ))((40 (35 71 ))(39 77 ))))(42 79 ))))))))*
(25 (33 ((0 (18 72 ))(24 (53 ((59 (((((6 ((((17 (1 75 ))((36 (8 (85 (38 89 ))))(34 76 )))(74 (((92 ((45 (((56 (93 ((3 13 )((68 (5 51 ))((57 86 )(58 78 ))))))(91 (22 23 )))(46 ((30 52 )(32 43 )))))(27 (55 73 ))))(28 (11 31 )))(4 (37 88 )))))((9 10 )(96 (84 (82 83 ))))))((48 (95 (61 (50 (20 ((80 (2 (21 94 )))(7 (47 (19 (12 54 ))))))))))(49 60 )))(((29 44 )(64 (41 63 )))(81 (67 (65 66 )))))(70 90 ))(16 (14 15 ))))((87 (26 62 ))((69 ((40 (35 71 ))(39 77 )))(42 79 )))))))))*
(25 (33 ((0 (18 72 ))(24 (53 ((59 (((((6 ((((17 (1 75 ))(((8 (38 85 ))(36 89 ))(34 76 )))(74 ((28 ((92 ((45 (((56 (93 ((3 13 )((68 (5 51 ))((57 86 )(58 78 ))))))(22 23 ))(91 (46 ((30 52 )(32 43 ))))))(27 (55 73 ))))(11 31 )))(4 (37 88 )))))((9 10 )(96 (84 (82 83 ))))))(49 (60 (48 (95 (61 (50 (20 ((80 (2 (21 94 )))(7 (47 (19 (12 54 )))))))))))))(((29 44 )(81 (65 (66 67 ))))(64 (41 63 ))))(70 90 ))(16 (14 15 ))))((69 ((87 (26 62 ))((40 (35 71 ))(39 77 ))))(42 79 ))))))))*
(25 (33 ((0 (18 72 ))(24 (53 ((59 (((((6 ((((17 (1 75 ))((8 (38 (85 (36 89 ))))(34 76 )))(74 ((28 ((92 (((45 ((56 (93 (13 (3 ((68 (5 51 ))((57 86 )(58 78 )))))))(46 ((30 52 )(32 43 )))))(91 (22 23 )))(55 (27 73 ))))(11 31 )))(4 (37 88 )))))((9 10 )(96 (84 (82 83 ))))))((95 (61 ((50 ((80 (2 (21 94 )))(7 (47 (19 (12 54 ))))))(20 48 ))))(49 60 )))(((29 44 )(64 (41 63 )))(81 (65 (66 67 )))))(70 90 ))(16 (14 15 ))))((87 (26 62 ))((69 ((40 (35 71 ))(39 77 )))(42 79 )))))))))*
(25 (33 ((0 (18 72 ))(24 (53 ((59 (((((6 ((((17 (1 75 ))((8 (38 (89 (36 85 ))))(34 76 )))(74 (((92 ((45 (((56 (93 ((3 13 )((68 (5 51 ))((57 86 )(58 78 ))))))(22 23 ))(91 (46 ((30 52 )(32 43 ))))))(55 (27 73 ))))(28 (11 31 )))(4 (37 88 )))))((9 10 )(96 (84 (82 83 ))))))(49 ((95 (61 (((80 (2 (21 94 )))(7 (47 (19 (12 54 )))))(20 50 ))))(48 60 ))))(((29 44 )(64 (41 63 )))(81 (66 (65 67 )))))(70 90 ))(16 (14 15 ))))((87 (26 62 ))((69 ((40 (35 71 ))(39 77 )))(42 79 )))))))))*
(25 (33 ((0 (18 72 ))(24 (53 ((59 (((((6 ((((17 (1 75 ))((8 (38 (89 (36 85 ))))(34 76 )))(74 ((28 ((92 (((45 ((56 (93 ((3 13 )((68 (5 51 ))((57 86 )(58 78 ))))))(46 ((30 52 )(32 43 )))))(91 (22 23 )))(27 (55 73 ))))(11 31 )))(4 (37 88 )))))((9 10 )(96 (84 (82 83 ))))))(49 (48 (60 (95 (61 (20 (50 ((80 (2 (21 94 )))(7 (47 (19 (12 54 )))))))))))))(((29 44 )(81 (65 (66 67 ))))(64 (41 63 ))))(70 90 ))(16 (14 15 ))))((87 (26 62 ))((69 ((40 (35 71 ))(39 77 )))(42 79 )))))))))*
(25 (33 ((0 (18 72 ))(24 (53 ((59 (((((6 ((((17 (1 75 ))((89 (36 (8 (38 85 ))))(34 76 )))(74 ((28 ((92 ((45 (((56 (93 ((3 13 )((68 (5 51 ))((57 86 )(58 78 ))))))(91 (22 23 )))(46 ((30 52 )(32 43 )))))(55 (27 73 ))))(11 31 )))(4 (37 88 )))))((9 10 )(96 (84 (82 83 ))))))(49 (60 (48 (95 (61 (50 (20 ((80 (2 (21 94 )))(7 (47 (19 (12 54 )))))))))))))(((29 44 )(64 (41 63 )))(81 (66 (65 67 )))))(70 90 ))(16 (14 15 ))))((87 (26 62 ))((69 ((40 (35 71 ))(39 77 )))(42 79 )))))))))*
(25 (33 ((0 (18 72 ))(24 (53 ((59 (((((6 ((((17 (1 75 ))((8 (38 (85 (36 89 ))))(34 76 )))(74 (((92 (((45 ((56 (93 (13 (3 ((68 (5 51 ))((57 86 )(58 78 )))))))(46 ((30 52 )(32 43 )))))(91 (22 23 )))(55 (27 73 ))))(28 (11 31 )))(4 (37 88 )))))((9 10 )(96 (84 (82 83 ))))))(49 (60 (95 (61 ((50 ((80 (2 (21 94 )))(7 (47 (19 (12 54 ))))))(20 48 )))))))(((29 44 )(81 (65 (66 67 ))))(64 (41 63 ))))(70 90 ))(16 (14 15 ))))((87 (26 62 ))((69 ((40 (35 71 ))(39 77 )))(42 79 )))))))))*
(25 (33 ((0 (18 72 ))(24 (53 ((59 (((((6 ((((17 (1 75 ))((36 (8 (85 (38 89 ))))(34 76 )))(74 (((92 ((45 (((56 (93 ((3 13 )((68 (5 51 ))((57 86 )(58 78 ))))))(91 (22 23 )))(46 ((30 52 )(32 43 )))))(55 (27 73 ))))(28 (11 31 )))(4 (37 88 )))))((9 10 )(96 (84 (82 83 ))))))((95 (61 ((50 ((80 (2 (21 94 )))(7 (47 (19 (12 54 ))))))(20 48 ))))(49 60 )))(((29 44 )(64 (41 63 )))(81 (67 (65 66 )))))(70 90 ))(16 (14 15 ))))((87 (26 62 ))((69 ((40 (35 71 ))(39 77 )))(42 79 )))))))))*
(25 (33 ((0 (18 72 ))(24 (53 ((59 (((((6 ((((17 (1 75 ))((89 (36 (8 (38 85 ))))(34 76 )))(74 ((28 ((92 ((45 ((56 (93 (13 (3 ((68 (5 51 ))((57 86 )(58 78 )))))))((91 (22 23 ))(46 ((30 52 )(32 43 ))))))(27 (55 73 ))))(11 31 )))(4 (37 88 )))))((9 10 )(96 (84 (82 83 ))))))(49 (60 (95 (61 ((50 ((80 (2 (21 94 )))(7 (47 (19 (12 54 ))))))(20 48 )))))))(((29 44 )(64 (41 63 )))(81 (67 (65 66 )))))(70 90 ))(16 (14 15 ))))((69 ((87 (26 62 ))((40 (35 71 ))(39 77 ))))(42 79 ))))))))*
(25 (33 ((0 (18 72 ))(24 (53 ((59 (((((6 ((((17 (1 75 ))((8 (38 (85 (36 89 ))))(34 76 )))(74 (((92 ((45 (((56 (93 (13 (3 ((68 (5 51 ))((57 86 )(58 78 )))))))(91 (22 23 )))(46 ((30 52 )(32 43 )))))(55 (27 73 ))))(28 (11 31 )))(4 (37 88 )))))((9 10 )(96 (84 (82 83 ))))))(49 (48 (60 (95 (61 (50 (20 ((80 (2 (21 94 )))(7 (47 (19 (12 54 )))))))))))))(((29 44 )(64 (41 63 )))(81 (67 (65 66 )))))(70 90 ))(16 (14 15 ))))((87 (26 62 ))((69 ((40 (35 71 ))(39 77 )))(42 79 )))))))))*
(25 (33 ((0 (18 72 ))(24 (53 ((59 (((((6 ((((17 (1 75 ))((89 (36 (8 (38 85 ))))(34 76 )))(74 ((28 ((92 ((45 (((56 (93 ((3 13 )((68 (5 51 ))((57 86 )(58 78 ))))))(22 23 ))(91 (46 ((30 52 )(32 43 ))))))(27 (55 73 ))))(11 31 )))(4 (37 88 )))))((9 10 )(96 (84 (82 83 ))))))(49 (60 (48 (95 (61 (50 (20 ((80 (2 (21 94 )))(7 (47 (19 (12 54 )))))))))))))(((29 44 )(81 (65 (66 67 ))))(64 (41 63 ))))(70 90 ))(16 (14 15 ))))((69 ((87 (26 62 ))((40 (35 71 ))(39 77 ))))(42 79 ))))))))*
(25 (33 ((0 (18 72 ))(24 (53 ((59 (((((6 ((((17 (1 75 ))((89 (36 (8 (38 85 ))))(34 76 )))(74 ((28 ((92 ((45 (((56 (93 ((3 13 )((68 (5 51 ))((57 86 )(58 78 ))))))(91 (22 23 )))(46 ((30 52 )(32 43 )))))(55 (27 73 ))))(11 31 )))(4 (37 88 )))))((9 10 )(96 (84 (82 83 ))))))(49 (60 (48 (95 (61 (((80 (2 (21 94 )))(7 (47 (19 (12 54 )))))(20 50 ))))))))(((29 44 )(64 (41 63 )))(81 (66 (65 67 )))))(70 90 ))(16 (14 15 ))))((87 (26 62 ))((69 ((40 (35 71 ))(39 77 )))(42 79 )))))))))*
(25 (33 ((0 (18 72 ))(24 (53 ((59 (((((6 ((((17 (1 75 ))((36 ((8 89 )(38 85 )))(34 76 )))(74 ((28 ((92 ((45 ((56 (93 ((3 13 )((68 (5 51 ))((57 86 )(58 78 ))))))((91 (22 23 ))(46 ((30 52 )(32 43 ))))))(55 (27 73 ))))(11 31 )))(4 (37 88 )))))((9 10 )(96 (84 (82 83 ))))))(60 (49 (95 (61 ((50 ((80 (2 (21 94 )))(7 (47 (19 (12 54 ))))))(20 48 )))))))(((29 44 )(64 (41 63 )))(81 (65 (66 67 )))))(70 90 ))(16 (14 15 ))))((69 ((87 (26 62 ))((40 (35 71 ))(39 77 ))))(42 79 ))))))))*
(25 (33 ((0 (18 72 ))(24 (53 ((59 (((((6 ((((17 (1 75 ))((36 (89 (8 (38 85 ))))(34 76 )))(74 (((92 ((45 ((56 (93 ((3 13 )((68 (5 51 ))((57 86 )(58 78 ))))))((91 (22 23 ))(46 ((30 52 )(32 43 ))))))(55 (27 73 ))))(28 (11 31 )))(4 (37 88 )))))((9 10 )(96 (84 (82 83 ))))))(49 (60 (95 (61 ((50 ((80 (2 (21 94 )))(7 (47 (19 (12 54 ))))))(20 48 )))))))(((29 44 )(64 (41 63 )))(81 (65 (66 67 )))))(70 90 ))(16 (14 15 ))))((87 (26 62 ))((69 ((40 (35 71 ))(39 77 )))(42 79 )))))))))*
(25 (33 ((0 (18 72 ))(24 (53 ((59 (((((6 ((((17 (1 75 ))((8 (38 (85 (36 89 ))))(34 76 )))(74 ((28 ((92 (((45 ((56 (93 (13 (3 ((68 (5 51 ))((57 86 )(58 78 )))))))(46 ((30 52 )(32 43 )))))(91 (22 23 )))(55 (27 73 ))))(11 31 )))(4 (37 88 )))))((9 10 )(96 (84 (82 83 ))))))((48 (95 (61 (((80 (2 (21 94 )))(7 (47 (19 (12 54 )))))(20 50 )))))(49 60 )))(((29 44 )(64 (41 63 )))(81 (65 (66 67 )))))(70 90 ))(16 (14 15 ))))((87 (26 62 ))((69 ((40 (35 71 ))(39 77 )))(42 79 )))))))))*
(25 (33 ((0 (18 72 ))(24 (53 ((59 (((((6 ((((17 (1 75 ))((36 (8 (89 (38 85 ))))(34 76 )))(74 ((28 ((92 ((45 (((56 (93 (13 (3 ((68 (5 51 ))((57 86 )(58 78 )))))))(91 (22 23 )))(46 ((30 52 )(32 43 )))))(27 (55 73 ))))(11 31 )))(4 (37 88 )))))((9 10 )(96 (84 (82 83 ))))))(60 (49 (48 (95 (61 (20 (50 ((80 (2 (21 94 )))(7 (47 (19 (12 54 )))))))))))))(((29 44 )(64 (41 63 )))(81 (67 (65 66 )))))(70 90 ))(16 (14 15 ))))((87 (26 62 ))((69 ((40 (35 71 ))(39 77 )))(42 79 )))))))))*
(25 (33 ((0 (18 72 ))(24 (53 ((59 (((((6 ((((17 (1 75 ))((36 (8 (89 (38 85 ))))(34 76 )))(74 ((28 ((92 ((45 ((56 (93 ((3 13 )((68 (5 51 ))((57 86 )(58 78 ))))))((91 (22 23 ))(46 ((30 52 )(32 43 ))))))(27 (55 73 ))))(11 31 )))(4 (37 88 )))))((9 10 )(96 (84 (82 83 ))))))(60 (49 (48 (95 (61 (((80 (2 (21 94 )))(7 (47 (19 (12 54 )))))(20 50 ))))))))(((29 44 )(81 (65 (66 67 ))))(64 (41 63 ))))(70 90 ))(16 (14 15 ))))((87 (26 62 ))((69 ((40 (35 71 ))(39 77 )))(42 79 )))))))))*
(25 (33 ((0 (18 72 ))(24 (53 ((59 (((((6 ((((17 (1 75 ))((89 (36 (8 (38 85 ))))(34 76 )))(74 ((28 ((92 ((45 ((56 (93 (13 (3 ((68 (5 51 ))((57 86 )(58 78 )))))))((91 (22 23 ))(46 ((30 52 )(32 43 ))))))(27 (55 73 ))))(11 31 )))(4 (37 88 )))))((9 10 )(96 (84 (82 83 ))))))(49 (60 (95 (61 ((50 ((80 (2 (21 94 )))(7 (47 (19 (12 54 ))))))(20 48 )))))))(((29 44 )(64 (41 63 )))(81 (67 (65 66 )))))(70 90 ))(16 (14 15 ))))((87 (26 62 ))((69 ((40 (35 71 ))(39 77 )))(42 79 )))))))))*
(25 (33 ((0 (18 72 ))(24 (53 ((59 (((((6 ((((17 (1 75 ))((36 (8 (85 (38 89 ))))(34 76 )))(74 ((28 ((92 (((45 ((56 (93 (13 (3 ((68 (5 51 ))((57 86 )(58 78 )))))))(46 ((30 52 )(32 43 )))))(91 (22 23 )))(27 (55 73 ))))(11 31 )))(4 (37 88 )))))((9 10 )(96 (84 (82 83 ))))))(49 ((95 (61 (50 (20 ((80 (2 (21 94 )))(7 (47 (19 (12 54 )))))))))(48 60 ))))(((29 44 )(64 (41 63 )))(81 (67 (65 66 )))))(70 90 ))(16 (14 15 ))))((69 ((87 (26 62 ))((40 (35 71 ))(39 77 ))))(42 79 ))))))))*
(25 (33 ((0 (18 72 ))(24 (53 ((59 (((((6 ((((17 (1 75 ))(((8 (38 85 ))(36 89 ))(34 76 )))(74 (((92 ((45 (((56 (93 (13 (3 ((68 (5 51 ))((57 86 )(58 78 )))))))(91 (22 23 )))(46 ((30 52 )(32 43 )))))(27 (55 73 ))))(28 (11 31 )))(4 (37 88 )))))((9 10 )(96 (84 (82 83 ))))))(49 (60 (48 (95 (61 (20 (50 ((80 (2 (21 94 )))(7 (47 (19 (12 54 )))))))))))))(((29 44 )(81 (65 (66 67 ))))(64 (41 63 ))))(70 90 ))(16 (14 15 ))))((87 (26 62 ))((69 ((40 (35 71 ))(39 77 )))(42 79 )))))))))*
(25 (33 ((0 (18 72 ))(24 (53 ((59 (((((6 ((((17 (1 75 ))((8 (38 (89 (36 85 ))))(34 76 )))(74 (((92 ((45 (((56 (93 ((3 13 )((68 (5 51 ))((57 86 )(58 78 ))))))(22 23 ))(91 (46 ((30 52 )(32 43 ))))))(55 (27 73 ))))(28 (11 31 )))(4 (37 88 )))))((9 10 )(96 (84 (82 83 ))))))((95 (61 ((50 ((80 (2 (21 94 )))(7 (47 (19 (12 54 ))))))(20 48 ))))(49 60 )))(((29 44 )(64 (41 63 )))(81 (65 (66 67 )))))(70 90 ))(16 (14 15 ))))((87 (26 62 ))((69 ((40 (35 71 ))(39 77 )))(42 79 )))))))))*
(25 (33 ((0 (18 72 ))(24 (53 ((59 (((((6 ((((17 (1 75 ))((36 (8 (38 (85 89 ))))(34 76 )))(74 (((92 (((45 ((56 (93 ((3 13 )((68 (5 51 ))((57 86 )(58 78 ))))))(46 ((30 52 )(32 43 )))))(91 (22 23 )))(27 (55 73 ))))(28 (11 31 )))(4 (37 88 )))))((9 10 )(96 (84 (82 83 ))))))(49 ((95 (61 (50 (20 ((80 (2 (21 94 )))(7 (47 (19 (12 54 )))))))))(48 60 ))))(((29 44 )(64 (41 63 )))(81 (67 (65 66 )))))(70 90 ))(16 (14 15 ))))((69 ((87 (26 62 ))((40 (35 71 ))(39 77 ))))(42 79 ))))))))*
(25 (33 ((0 (18 72 ))(24 (53 ((59 (((((6 ((((17 (1 75 ))((36 (8 (38 (85 89 ))))(34 76 )))(74 ((28 ((92 ((45 (((56 (93 (13 (3 ((68 (5 51 ))((57 86 )(58 78 )))))))(22 23 ))(91 (46 ((30 52 )(32 43 ))))))(55 (27 73 ))))(11 31 )))(4 (37 88 )))))((9 10 )(96 (84 (82 83 ))))))((95 (61 ((50 ((80 (2 (21 94 )))(7 (47 (19 (12 54 ))))))(20 48 ))))(49 60 )))(((29 44 )(64 (41 63 )))(81 (67 (65 66 )))))(70 90 ))(16 (14 15 ))))((87 (26 62 ))((69 ((40 (35 71 ))(39 77 )))(42 79 )))))))))*
(25 (33 ((0 (18 72 ))(24 (53 ((59 (((((6 ((((17 (1 75 ))((36 (8 (38 (85 89 ))))(34 76 )))(74 (((92 (((45 ((56 (93 ((3 13 )((68 (5 51 ))((57 86 )(58 78 ))))))(46 ((30 52 )(32 43 )))))(91 (22 23 )))(55 (27 73 ))))(28 (11 31 )))(4 (37 88 )))))((9 10 )(96 (84 (82 83 ))))))(49 (60 (95 (61 ((50 ((80 (2 (21 94 )))(7 (47 (19 (12 54 ))))))(20 48 )))))))(((29 44 )(64 (41 63 )))(81 (67 (65 66 )))))(70 90 ))(16 (14 15 ))))((87 (26 62 ))((69 ((40 (35 71 ))(39 77 )))(42 79 )))))))))*
(25 (33 ((0 (18 72 ))(24 (53 ((59 (((((6 ((((17 (1 75 ))((89 (36 (8 (38 85 ))))(34 76 )))(74 (((92 (((45 ((56 (93 ((3 13 )((68 (5 51 ))((57 86 )(58 78 ))))))(46 ((30 52 )(32 43 )))))(91 (22 23 )))(55 (27 73 ))))(28 (11 31 )))(4 (37 88 )))))((9 10 )(96 (84 (82 83 ))))))(49 (60 (48 (95 (61 (50 (20 ((80 (2 (21 94 )))(7 (47 (19 (12 54 )))))))))))))(((29 44 )(64 (41 63 )))(81 (66 (65 67 )))))(70 90 ))(16 (14 15 ))))((69 ((87 (26 62 ))((40 (35 71 ))(39 77 ))))(42 79 ))))))))*
(25 (33 ((0 (18 72 ))(24 (53 ((59 (((((6 ((((17 (1 75 ))((89 (36 (8 (38 85 ))))(34 76 )))(74 ((28 ((92 (((45 ((56 (93 (13 (3 ((68 (5 51 ))((57 86 )(58 78 )))))))(46 ((30 52 )(32 43 )))))(91 (22 23 )))(27 (55 73 ))))(11 31 )))(4 (37 88 )))))((9 10 )(96 (84 (82 83 ))))))(49 (60 (48 (95 (61 (((80 (2 (21 94 )))(7 (47 (19 (12 54 )))))(20 50 ))))))))(((29 44 )(64 (41 63 )))(81 (66 (65 67 )))))(70 90 ))(16 (14 15 ))))((69 ((87 (26 62 ))((40 (35 71 ))(39 77 ))))(42 79 ))))))))*
(25 (33 ((0 (18 72 ))(24 (53 ((59 (((((6 ((((17 (1 75 ))(((8 (38 85 ))(36 89 ))(34 76 )))(74 (((92 ((45 (((56 (93 (13 (3 ((68 (5 51 ))((57 86 )(58 78 )))))))(91 (22 23 )))(46 ((30 52 )(32 43 )))))(27 (55 73 ))))(28 (11 31 )))(4 (37 88 )))))((9 10 )(96 (84 (82 83 ))))))(49 (60 (48 (95 (61 (50 (20 ((80 (2 (21 94 )))(7 (47 (19 (12 54 )))))))))))))(((29 44 )(64 (41 63 )))(81 (65 (66 67 )))))(70 90 ))(16 (14 15 ))))((69 ((87 (26 62 ))((40 (35 71 ))(39 77 ))))(42 79 ))))))))*
(25 (33 ((0 (18 72 ))(24 (53 ((59 (((((6 ((((17 (1 75 ))((36 (8 (38 (85 89 ))))(34 76 )))(74 ((28 ((92 ((45 ((56 (93 (13 (3 ((68 (5 51 ))((57 86 )(58 78 )))))))((91 (22 23 ))(46 ((30 52 )(32 43 ))))))(55 (27 73 ))))(11 31 )))(4 (37 88 )))))((9 10 )(96 (84 (82 83 ))))))(49 ((95 (61 (50 (20 ((80 (2 (21 94 )))(7 (47 (19 (12 54 )))))))))(48 60 ))))(((29 44 )(64 (41 63 )))(81 (67 (65 66 )))))(70 90 ))(16 (14 15 ))))((69 ((87 (26 62 ))((40 (35 71 ))(39 77 ))))(42 79 ))))))))*
(25 (33 ((0 (18 72 ))(24 (53 ((59 (((((6 ((((17 (1 75 ))((36 (8 (85 (38 89 ))))(34 76 )))(74 ((28 ((92 ((45 ((56 (93 (13 (3 ((68 (5 51 ))((57 86 )(58 78 )))))))((91 (22 23 ))(46 ((30 52 )(32 43 ))))))(27 (55 73 ))))(11 31 )))(4 (37 88 )))))((9 10 )(96 (84 (82 83 ))))))(49 (48 (60 (95 (61 (((80 (2 (21 94 )))(7 (47 (19 (12 54 )))))(20 50 ))))))))(((29 44 )(64 (41 63 )))(81 (65 (66 67 )))))(70 90 ))(16 (14 15 ))))((87 (26 62 ))((69 ((40 (35 71 ))(39 77 )))(42 79 )))))))))*
(25 (33 ((0 (18 72 ))(24 (53 ((59 (((((6 ((((17 (1 75 ))((36 (8 (38 (85 89 ))))(34 76 )))(74 ((28 ((92 ((45 (((56 (93 (13 (3 ((68 (5 51 ))((57 86 )(58 78 )))))))(22 23 ))(91 (46 ((30 52 )(32 43 ))))))(55 (27 73 ))))(11 31 )))(4 (37 88 )))))((9 10 )(96 (84 (82 83 ))))))(60 (49 (95 (61 ((50 ((80 (2 (21 94 )))(7 (47 (19 (12 54 ))))))(20 48 )))))))(((29 44 )(81 (65 (66 67 ))))(64 (41 63 ))))(70 90 ))(16 (14 15 ))))((87 (26 62 ))((69 ((40 (35 71 ))(39 77 )))(42 79 )))))))))*
(25 (33 ((0 (18 72 ))(24 (53 ((59 (((((6 ((((17 (1 75 ))((89 (36 (8 (38 85 ))))(34 76 )))(74 (((92 ((45 (((56 (93 ((3 13 )((68 (5 51 ))((57 86 )(58 78 ))))))(22 23 ))(91 (46 ((30 52 )(32 43 ))))))(27 (55 73 ))))(28 (11 31 )))(4 (37 88 )))))((9 10 )(96 (84 (82 83 ))))))(49 ((95 (61 (50 (20 ((80 (2 (21 94 )))(7 (47 (19 (12 54 )))))))))(48 60 ))))(((29 44 )(64 (41 63 )))(81 (66 (65 67 )))))(70 90 ))(16 (14 15 ))))((87 (26 62 ))((69 ((40 (35 71 ))(39 77 )))(42 79 )))))))))*
(25 (33 ((0 (18 72 ))(24 (53 ((59 (((((6 ((((17 (1 75 ))((8 (38 (36 (85 89 ))))(34 76 )))(74 ((28 ((92 (((45 ((56 (93 ((3 13 )((68 (5 51 ))((57 86 )(58 78 ))))))(46 ((30 52 )(32 43 )))))(91 (22 23 )))(27 (55 73 ))))(11 31 )))(4 (37 88 )))))((9 10 )(96 (84 (82 83 ))))))(60 (49 (48 (95 (61 (20 (50 ((80 (2 (21 94 )))(7 (47 (19 (12 54 )))))))))))))(((29 44 )(64 (41 63 )))(81 (65 (66 67 )))))(70 90 ))(16 (14 15 ))))((69 ((87 (26 62 ))((40 (35 71 ))(39 77 ))))(42 79 ))))))))*
(25 (33 ((0 (18 72 ))(24 (53 ((59 (((((6 ((((17 (1 75 ))((89 (36 (8 (38 85 ))))(34 76 )))(74 (((92 (((45 ((56 (93 (13 (3 ((68 (5 51 ))((57 86 )(58 78 )))))))(46 ((30 52 )(32 43 )))))(91 (22 23 )))(55 (27 73 ))))(28 (11 31 )))(4 (37 88 )))))((9 10 )(96 (84 (82 83 ))))))(49 ((95 (61 (20 (50 ((80 (2 (21 94 )))(7 (47 (19 (12 54 )))))))))(48 60 ))))(((29 44 )(81 (65 (66 67 ))))(64 (41 63 ))))(70 90 ))(16 (14 15 ))))((87 (26 62 ))((69 ((40 (35 71 ))(39 77 )))(42 79 )))))))))*
(25 (33 ((0 (18 72 ))(24 (53 ((59 (((((6 ((((17 (1 75 ))(((8 (38 85 ))(36 89 ))(34 76 )))(74 ((28 ((92 (((45 ((56 (93 ((3 13 )((68 (5 51 ))((57 86 )(58 78 ))))))(46 ((30 52 )(32 43 )))))(91 (22 23 )))(27 (55 73 ))))(11 31 )))(4 (37 88 )))))((9 10 )(96 (84 (82 83 ))))))((48 (95 (61 (20 (50 ((80 (2 (21 94 )))(7 (47 (19 (12 54 ))))))))))(49 60 )))(((29 44 )(64 (41 63 )))(81 (67 (65 66 )))))(70 90 ))(16 (14 15 ))))((69 ((87 (26 62 ))((40 (35 71 ))(39 77 ))))(42 79 ))))))))*
(25 (33 ((0 (18 72 ))(24 (53 ((59 (((((6 ((((17 (1 75 ))((8 (38 (85 (36 89 ))))(34 76 )))(74 (((92 ((45 (((56 (93 (13 (3 ((68 (5 51 ))((57 86 )(58 78 )))))))(91 (22 23 )))(46 ((30 52 )(32 43 )))))(55 (27 73 ))))(28 (11 31 )))(4 (37 88 )))))((9 10 )(96 (84 (82 83 ))))))(49 ((95 (61 (((80 (2 (21 94 )))(7 (47 (19 (12 54 )))))(20 50 ))))(48 60 ))))(((29 44 )(64 (41 63 )))(81 (67 (65 66 )))))(70 90 ))(16 (14 15 ))))((87 (26 62 ))((69 ((40 (35 71 ))(39 77 )))(42 79 )))))))))*
(25 (33 ((0 (18 72 ))(24 (53 ((59 (((((6 ((((17 (1 75 ))((36 (89 (8 (38 85 ))))(34 76 )))(74 ((28 ((92 ((45 (((56 (93 ((3 13 )((68 (5 51 ))((57 86 )(58 78 ))))))(22 23 ))(91 (46 ((30 52 )(32 43 ))))))(27 (55 73 ))))(11 31 )))(4 (37 88 )))))((9 10 )(96 (84 (82 83 ))))))(49 ((95 (61 (((80 (2 (21 94 )))(7 (47 (19 (12 54 )))))(20 50 ))))(48 60 ))))(((29 44 )(64 (41 63 )))(81 (67 (65 66 )))))(70 90 ))(16 (14 15 ))))((87 (26 62 ))((69 ((40 (35 71 ))(39 77 )))(42 79 )))))))))*
(25 (33 ((0 (18 72 ))(24 (53 ((59 (((((6 ((((17 (1 75 ))((89 (36 (8 (38 85 ))))(34 76 )))(74 (((92 (((45 ((56 (93 (13 (3 ((68 (5 51 ))((57 86 )(58 78 )))))))(46 ((30 52 )(32 43 )))))(91 (22 23 )))(55 (27 73 ))))(28 (11 31 )))(4 (37 88 )))))((9 10 )(96 (84 (82 83 ))))))(60 (49 (48 (95 (61 (50 (20 ((80 (2 (21 94 )))(7 (47 (19 (12 54 )))))))))))))(((29 44 )(64 (41 63 )))(81 (67 (65 66 )))))(70 90 ))(16 (14 15 ))))((87 (26 62 ))((69 ((40 (35 71 ))(39 77 )))(42 79 )))))))))*
(25 (33 ((0 (18 72 ))(24 (53 ((59 (((((6 ((((17 (1 75 ))((89 (36 (8 (38 85 ))))(34 76 )))(74 (((92 ((45 (((56 (93 ((3 13 )((68 (5 51 ))((57 86 )(58 78 ))))))(91 (22 23 )))(46 ((30 52 )(32 43 )))))(55 (27 73 ))))(28 (11 31 )))(4 (37 88 )))))((9 10 )(96 (84 (82 83 ))))))((48 (95 (61 (20 (50 ((80 (2 (21 94 )))(7 (47 (19 (12 54 ))))))))))(49 60 )))(((29 44 )(64 (41 63 )))(81 (65 (66 67 )))))(70 90 ))(16 (14 15 ))))((69 ((87 (26 62 ))((40 (35 71 ))(39 77 ))))(42 79 ))))))))*
(25 (33 ((0 (18 72 ))(24 (53 ((59 (((((6 ((((17 (1 75 ))((89 (36 (8 (38 85 ))))(34 76 )))(74 ((28 ((92 ((45 (((56 (93 ((3 13 )((68 (5 51 ))((57 86 )(58 78 ))))))(91 (22 23 )))(46 ((30 52 )(32 43 )))))(55 (27 73 ))))(11 31 )))(4 (37 88 )))))((9 10 )(96 (84 (82 83 ))))))(49 ((95 (61 (20 (50 ((80 (2 (21 94 )))(7 (47 (19 (12 54 )))))))))(48 60 ))))(((29 44 )(81 (65 (66 67 ))))(64 (41 63 ))))(70 90 ))(16 (14 15 ))))((69 ((87 (26 62 ))((40 (35 71 ))(39 77 ))))(42 79 ))))))))*
(25 (33 ((0 (18 72 ))(24 (53 ((59 (((((6 ((((17 (1 75 ))((36 (8 (38 (85 89 ))))(34 76 )))(74 (((92 ((45 ((56 (93 ((3 13 )((68 (5 51 ))((57 86 )(58 78 ))))))((91 (22 23 ))(46 ((30 52 )(32 43 ))))))(27 (55 73 ))))(28 (11 31 )))(4 (37 88 )))))((9 10 )(96 (84 (82 83 ))))))(49 (60 (48 (95 (61 (50 (20 ((80 (2 (21 94 )))(7 (47 (19 (12 54 )))))))))))))(((29 44 )(64 (41 63 )))(81 (66 (65 67 )))))(70 90 ))(16 (14 15 ))))((87 (26 62 ))((69 ((40 (35 71 ))(39 77 )))(42 79 )))))))))*
(25 (33 ((0 (18 72 ))(24 (53 ((59 (((((6 ((((17 (1 75 ))((8 (38 (85 (36 89 ))))(34 76 )))(74 (((92 ((45 (((56 (93 ((3 13 )((68 (5 51 ))((57 86 )(58 78 ))))))(91 (22 23 )))(46 ((30 52 )(32 43 )))))(27 (55 73 ))))(28 (11 31 )))(4 (37 88 )))))((9 10 )(96 (84 (82 83 ))))))((95 (61 ((50 ((80 (2 (21 94 )))(7 (47 (19 (12 54 ))))))(20 48 ))))(49 60 )))(((29 44 )(64 (41 63 )))(81 (65 (66 67 )))))(70 90 ))(16 (14 15 ))))((69 ((87 (26 62 ))((40 (35 71 ))(39 77 ))))(42 79 ))))))))*
(25 (33 ((0 (18 72 ))(24 (53 ((59 (((((6 ((((17 (1 75 ))((89 (36 (8 (38 85 ))))(34 76 )))(74 (((92 (((45 ((56 (93 (13 (3 ((68 (5 51 ))((57 86 )(58 78 )))))))(46 ((30 52 )(32 43 )))))(91 (22 23 )))(55 (27 73 ))))(28 (11 31 )))(4 (37 88 )))))((9 10 )(96 (84 (82 83 ))))))(49 (48 (60 (95 (61 (((80 (2 (21 94 )))(7 (47 (19 (12 54 )))))(20 50 ))))))))(((29 44 )(64 (41 63 )))(81 (66 (65 67 )))))(70 90 ))(16 (14 15 ))))((69 ((87 (26 62 ))((40 (35 71 ))(39 77 ))))(42 79 ))))))))*
(25 (33 ((0 (18 72 ))(24 (53 ((59 (((((6 ((((17 (1 75 ))((8 (38 (89 (36 85 ))))(34 76 )))(74 (((92 (((45 ((56 (93 ((3 13 )((68 (5 51 ))((57 86 )(58 78 ))))))(46 ((30 52 )(32 43 )))))(91 (22 23 )))(55 (27 73 ))))(28 (11 31 )))(4 (37 88 )))))((9 10 )(96 (84 (82 83 ))))))(49 (48 (60 (95 (61 (50 (20 ((80 (2 (21 94 )))(7 (47 (19 (12 54 )))))))))))))(((29 44 )(64 (41 63 )))(81 (65 (66 67 )))))(70 90 ))(16 (14 15 ))))((69 ((87 (26 62 ))((40 (35 71 ))(39 77 ))))(42 79 ))))))))*
(25 (33 ((0 (18 72 ))(24 (53 ((59 (((((6 ((((17 (1 75 ))((36 (89 (8 (38 85 ))))(34 76 )))(74 (((92 ((45 (((56 (93 ((3 13 )((68 (5 51 ))((57 86 )(58 78 ))))))(91 (22 23 )))(46 ((30 52 )(32 43 )))))(27 (55 73 ))))(28 (11 31 )))(4 (37 88 )))))((9 10 )(96 (84 (82 83 ))))))(49 (48 (60 (95 (61 (((80 (2 (21 94 )))(7 (47 (19 (12 54 )))))(20 50 ))))))))(((29 44 )(81 (65 (66 67 ))))(64 (41 63 ))))(70 90 ))(16 (14 15 ))))((87 (26 62 ))((69 ((40 (35 71 ))(39 77 )))(42 79 )))))))))*
(25 (33 ((0 (18 72 ))(24 (53 ((59 (((((6 ((((17 (1 75 ))((8 (38 (89 (36 85 ))))(34 76 )))(74 (((92 ((45 (((56 (93 ((3 13 )((68 (5 51 ))((57 86 )(58 78 ))))))(22 23 ))(91 (46 ((30 52 )(32 43 ))))))(55 (27 73 ))))(28 (11 31 )))(4 (37 88 )))))((9 10 )(96 (84 (82 83 ))))))(49 (60 (48 (95 (61 (((80 (2 (21 94 )))(7 (47 (19 (12 54 )))))(20 50 ))))))))(((29 44 )(64 (41 63 )))(81 (67 (65 66 )))))(70 90 ))(16 (14 15 ))))((87 (26 62 ))((69 ((40 (35 71 ))(39 77 )))(42 79 )))))))))*
(25 (33 ((0 (18 72 ))(24 (53 ((59 (((((6 ((((17 (1 75 ))((36 (8 (38 (85 89 ))))(34 76 )))(74 (((92 ((45 (((56 (93 ((3 13 )((68 (5 51 ))((57 86 )(58 78 ))))))(91 (22 23 )))(46 ((30 52 )(32 43 )))))(27 (55 73 ))))(28 (11 31 )))(4 (37 88 )))))((9 10 )(96 (84 (82 83 ))))))(49 (60 (48 (95 (61 (((80 (2 (21 94 )))(7 (47 (19 (12 54 )))))(20 50 ))))))))(((29 44 )(64 (41 63 )))(81 (66 (65 67 )))))(70 90 ))(16 (14 15 ))))((87 (26 62 ))((69 ((40 (35 71 ))(39 77 )))(42 79 )))))))))*
(25 (33 ((0 (18 72 ))(24 (53 ((59 (((((6 ((((17 (1 75 ))((36 (89 (8 (38 85 ))))(34 76 )))(74 ((28 ((92 (((45 ((56 (93 ((3 13 )((68 (5 51 ))((57 86 )(58 78 ))))))(46 ((30 52 )(32 43 )))))(91 (22 23 )))(27 (55 73 ))))(11 31 )))(4 (37 88 )))))((9 10 )(96 (84 (82 83 ))))))((95 (61 ((50 ((80 (2 (21 94 )))(7 (47 (19 (12 54 ))))))(20 48 ))))(49 60 )))(((29 44 )(64 (41 63 )))(81 (67 (65 66 )))))(70 90 ))(16 (14 15 ))))((87 (26 62 ))((69 ((40 (35 71 ))(39 77 )))(42 79 )))))))))*
(25 (33 ((0 (18 72 ))(24 (53 ((59 (((((6 ((((17 (1 75 ))((89 (36 (8 (38 85 ))))(34 76 )))(74 (((92 (((45 ((56 (93 (13 (3 ((68 (5 51 ))((57 86 )(58 78 )))))))(46 ((30 52 )(32 43 )))))(91 (22 23 )))(27 (55 73 ))))(28 (11 31 )))(4 (37 88 )))))((9 10 )(96 (84 (82 83 ))))))(60 (49 (95 (61 ((50 ((80 (2 (21 94 )))(7 (47 (19 (12 54 ))))))(20 48 )))))))(((29 44 )(81 (65 (66 67 ))))(64 (41 63 ))))(70 90 ))(16 (14 15 ))))((87 (26 62 ))((69 ((40 (35 71 ))(39 77 )))(42 79 )))))))))*
(25 (33 ((0 (18 72 ))(24 (53 ((59 (((((6 ((((17 (1 75 ))((36 (8 (38 (85 89 ))))(34 76 )))(74 ((28 ((92 ((45 (((56 (93 (13 (3 ((68 (5 51 ))((57 86 )(58 78 )))))))(91 (22 23 )))(46 ((30 52 )(32 43 )))))(55 (27 73 ))))(11 31 )))(4 (37 88 )))))((9 10 )(96 (84 (82 83 ))))))(60 (49 (95 (61 ((50 ((80 (2 (21 94 )))(7 (47 (19 (12 54 ))))))(20 48 )))))))(((29 44 )(64 (41 63 )))(81 (65 (66 67 )))))(70 90 ))(16 (14 15 ))))((87 (26 62 ))((69 ((40 (35 71 ))(39 77 )))(42 79 )))))))))*
(25 (33 ((0 (18 72 ))(24 (53 ((59 (((((6 ((((17 (1 75 ))((36 (8 (85 (38 89 ))))(34 76 )))(74 (((92 ((45 ((56 (93 ((3 13 )((68 (5 51 ))((57 86 )(58 78 ))))))((91 (22 23 ))(46 ((30 52 )(32 43 ))))))(27 (55 73 ))))(28 (11 31 )))(4 (37 88 )))))((9 10 )(96 (84 (82 83 ))))))(49 (60 (95 (61 ((50 ((80 (2 (21 94 )))(7 (47 (19 (12 54 ))))))(20 48 )))))))(((29 44 )(64 (41 63 )))(81 (66 (65 67 )))))(70 90 ))(16 (14 15 ))))((87 (26 62 ))((69 ((40 (35 71 ))(39 77 )))(42 79 )))))))))*
(25 (33 ((0 (18 72 ))(24 (53 ((59 (((((6 ((((17 (1 75 ))((8 (38 (85 (36 89 ))))(34 76 )))(74 (((92 ((45 (((56 (93 (13 (3 ((68 (5 51 ))((57 86 )(58 78 )))))))(91 (22 23 )))(46 ((30 52 )(32 43 )))))(27 (55 73 ))))(28 (11 31 )))(4 (37 88 )))))((9 10 )(96 (84 (82 83 ))))))(60 (49 (95 (61 ((50 ((80 (2 (21 94 )))(7 (47 (19 (12 54 ))))))(20 48 )))))))(((29 44 )(64 (41 63 )))(81 (65 (66 67 )))))(70 90 ))(16 (14 15 ))))((87 (26 62 ))((69 ((40 (35 71 ))(39 77 )))(42 79 )))))))))*
(25 (33 ((0 (18 72 ))(24 (53 ((59 (((((6 ((((17 (1 75 ))((8 (38 (89 (36 85 ))))(34 76 )))(74 (((92 (((45 ((56 (93 ((3 13 )((68 (5 51 ))((57 86 )(58 78 ))))))(46 ((30 52 )(32 43 )))))(91 (22 23 )))(55 (27 73 ))))(28 (11 31 )))(4 (37 88 )))))((9 10 )(96 (84 (82 83 ))))))(60 (49 (95 (61 ((50 ((80 (2 (21 94 )))(7 (47 (19 (12 54 ))))))(20 48 )))))))(((29 44 )(64 (41 63 )))(81 (65 (66 67 )))))(70 90 ))(16 (14 15 ))))((69 ((87 (26 62 ))((40 (35 71 ))(39 77 ))))(42 79 ))))))))*
(25 (33 ((0 (18 72 ))(24 (53 ((59 (((((6 ((((17 (1 75 ))((8 (38 (85 (36 89 ))))(34 76 )))(74 (((92 ((45 (((56 (93 ((3 13 )((68 (5 51 ))((57 86 )(58 78 ))))))(22 23 ))(91 (46 ((30 52 )(32 43 ))))))(27 (55 73 ))))(28 (11 31 )))(4 (37 88 )))))((9 10 )(96 (84 (82 83 ))))))(49 (48 (60 (95 (61 (20 (50 ((80 (2 (21 94 )))(7 (47 (19 (12 54 )))))))))))))(((29 44 )(81 (65 (66 67 ))))(64 (41 63 ))))(70 90 ))(16 (14 15 ))))((87 (26 62 ))((69 ((40 (35 71 ))(39 77 )))(42 79 )))))))))*
(25 (33 ((0 (18 72 ))(24 (53 ((59 (((((6 ((((17 (1 75 ))((36 (89 (8 (38 85 ))))(34 76 )))(74 (((92 ((45 (((56 (93 ((3 13 )((68 (5 51 ))((57 86 )(58 78 ))))))(91 (22 23 )))(46 ((30 52 )(32 43 )))))(27 (55 73 ))))(28 (11 31 )))(4 (37 88 )))))((9 10 )(96 (84 (82 83 ))))))(49 ((95 (61 (((80 (2 (21 94 )))(7 (47 (19 (12 54 )))))(20 50 ))))(48 60 ))))(((29 44 )(64 (41 63 )))(81 (65 (66 67 )))))(70 90 ))(16 (14 15 ))))((87 (26 62 ))((69 ((40 (35 71 ))(39 77 )))(42 79 )))))))))*
(25 (33 ((0 (18 72 ))(24 (53 ((59 (((((6 ((((17 (1 75 ))((36 ((8 89 )(38 85 )))(34 76 )))(74 (((92 ((45 (((56 (93 ((3 13 )((68 (5 51 ))((57 86 )(58 78 ))))))(91 (22 23 )))(46 ((30 52 )(32 43 )))))(27 (55 73 ))))(28 (11 31 )))(4 (37 88 )))))((9 10 )(96 (84 (82 83 ))))))(49 ((95 (61 (((80 (2 (21 94 )))(7 (47 (19 (12 54 )))))(20 50 ))))(48 60 ))))(((29 44 )(64 (41 63 )))(81 (66 (65 67 )))))(70 90 ))(16 (14 15 ))))((87 (26 62 ))((69 ((40 (35 71 ))(39 77 )))(42 79 )))))))))*
(25 (33 ((0 (18 72 ))(24 (53 ((59 (((((6 ((((17 (1 75 ))((89 (36 (8 (38 85 ))))(34 76 )))(74 (((92 ((45 ((56 (93 ((3 13 )((68 (5 51 ))((57 86 )(58 78 ))))))((91 (22 23 ))(46 ((30 52 )(32 43 ))))))(27 (55 73 ))))(28 (11 31 )))(4 (37 88 )))))((9 10 )(96 (84 (82 83 ))))))(49 (60 (95 (61 ((50 ((80 (2 (21 94 )))(7 (47 (19 (12 54 ))))))(20 48 )))))))(((29 44 )(81 (65 (66 67 ))))(64 (41 63 ))))(70 90 ))(16 (14 15 ))))((87 (26 62 ))((69 ((40 (35 71 ))(39 77 )))(42 79 )))))))))*
(25 (33 ((0 (18 72 ))(24 (53 ((59 (((((6 ((((17 (1 75 ))((36 (89 (8 (38 85 ))))(34 76 )))(74 ((28 ((92 ((45 (((56 (93 ((3 13 )((68 (5 51 ))((57 86 )(58 78 ))))))(22 23 ))(91 (46 ((30 52 )(32 43 ))))))(27 (55 73 ))))(11 31 )))(4 (37 88 )))))((9 10 )(96 (84 (82 83 ))))))(60 (49 (95 (61 ((50 ((80 (2 (21 94 )))(7 (47 (19 (12 54 ))))))(20 48 )))))))(((29 44 )(64 (41 63 )))(81 (67 (65 66 )))))(70 90 ))(16 (14 15 ))))((87 (26 62 ))((69 ((40 (35 71 ))(39 77 )))(42 79 )))))))))*
(25 (33 ((0 (18 72 ))(24 (53 ((59 (((((6 ((((17 (1 75 ))((89 (36 (8 (38 85 ))))(34 76 )))(74 (((92 ((45 (((56 (93 (13 (3 ((68 (5 51 ))((57 86 )(58 78 )))))))(91 (22 23 )))(46 ((30 52 )(32 43 )))))(27 (55 73 ))))(28 (11 31 )))(4 (37 88 )))))((9 10 )(96 (84 (82 83 ))))))(49 ((95 (61 (50 (20 ((80 (2 (21 94 )))(7 (47 (19 (12 54 )))))))))(48 60 ))))(((29 44 )(64 (41 63 )))(81 (66 (65 67 )))))(70 90 ))(16 (14 15 ))))((87 (26 62 ))((69 ((40 (35 71 ))(39 77 )))(42 79 )))))))))*
(25 (33 ((0 (18 72 ))(24 (53 ((59 (((((6 ((((17 (1 75 ))((8 (38 (89 (36 85 ))))(34 76 )))(74 (((92 ((45 (((56 (93 ((3 13 )((68 (5 51 ))((57 86 )(58 78 ))))))(91 (22 23 )))(46 ((30 52 )(32 43 )))))(27 (55 73 ))))(28 (11 31 )))(4 (37 88 )))))((9 10 )(96 (84 (82 83 ))))))(49 (60 (48 (95 (61 (((80 (2 (21 94 )))(7 (47 (19 (12 54 )))))(20 50 ))))))))(((29 44 )(64 (41 63 )))(81 (66 (65 67 )))))(70 90 ))(16 (14 15 ))))((69 ((87 (26 62 ))((40 (35 71 ))(39 77 ))))(42 79 ))))))))*
(25 (33 ((0 (18 72 ))(24 (53 ((59 (((((6 ((((17 (1 75 ))((36 (8 (85 (38 89 ))))(34 76 )))(74 ((28 ((92 ((45 (((56 (93 ((3 13 )((68 (5 51 ))((57 86 )(58 78 ))))))(91 (22 23 )))(46 ((30 52 )(32 43 )))))(27 (55 73 ))))(11 31 )))(4 (37 88 )))))((9 10 )(96 (84 (82 83 ))))))(60 (49 (95 (61 ((50 ((80 (2 (21 94 )))(7 (47 (19 (12 54 ))))))(20 48 )))))))(((29 44 )(64 (41 63 )))(81 (67 (65 66 )))))(70 90 ))(16 (14 15 ))))((87 (26 62 ))((69 ((40 (35 71 ))(39 77 )))(42 79 )))))))))*
(25 (33 ((0 (18 72 ))(24 (53 ((59 (((((6 ((((17 (1 75 ))((36 (8 (89 (38 85 ))))(34 76 )))(74 ((28 ((92 ((45 ((56 (93 (13 (3 ((68 (5 51 ))((57 86 )(58 78 )))))))((91 (22 23 ))(46 ((30 52 )(32 43 ))))))(27 (55 73 ))))(11 31 )))(4 (37 88 )))))((9 10 )(96 (84 (82 83 ))))))(60 (49 (48 (95 (61 (((80 (2 (21 94 )))(7 (47 (19 (12 54 )))))(20 50 ))))))))(((29 44 )(64 (41 63 )))(81 (67 (65 66 )))))(70 90 ))(16 (14 15 ))))((87 (26 62 ))((69 ((40 (35 71 ))(39 77 )))(42 79 )))))))))*
(25 (33 ((0 (18 72 ))(24 (53 ((59 (((((6 ((((17 (1 75 ))((36 (8 (38 (85 89 ))))(34 76 )))(74 (((92 (((45 ((56 (93 (13 (3 ((68 (5 51 ))((57 86 )(58 78 )))))))(46 ((30 52 )(32 43 )))))(91 (22 23 )))(27 (55 73 ))))(28 (11 31 )))(4 (37 88 )))))((9 10 )(96 (84 (82 83 ))))))(49 ((95 (61 (((80 (2 (21 94 )))(7 (47 (19 (12 54 )))))(20 50 ))))(48 60 ))))(((29 44 )(64 (41 63 )))(81 (66 (65 67 )))))(70 90 ))(16 (14 15 ))))((87 (26 62 ))((69 ((40 (35 71 ))(39 77 )))(42 79 )))))))))*
(25 (33 ((0 (18 72 ))(24 (53 ((59 (((((6 ((((17 (1 75 ))((89 (36 (8 (38 85 ))))(34 76 )))(74 (((92 ((45 ((56 (93 ((3 13 )((68 (5 51 ))((57 86 )(58 78 ))))))((91 (22 23 ))(46 ((30 52 )(32 43 ))))))(27 (55 73 ))))(28 (11 31 )))(4 (37 88 )))))((9 10 )(96 (84 (82 83 ))))))(60 (49 (95 (61 ((50 ((80 (2 (21 94 )))(7 (47 (19 (12 54 ))))))(20 48 )))))))(((29 44 )(81 (65 (66 67 ))))(64 (41 63 ))))(70 90 ))(16 (14 15 ))))((87 (26 62 ))((69 ((40 (35 71 ))(39 77 )))(42 79 )))))))))*
(25 (33 ((0 (18 72 ))(24 (53 ((59 (((((6 ((((17 (1 75 ))((36 (8 (38 (85 89 ))))(34 76 )))(74 ((28 ((92 ((45 ((56 (93 ((3 13 )((68 (5 51 ))((57 86 )(58 78 ))))))((91 (22 23 ))(46 ((30 52 )(32 43 ))))))(55 (27 73 ))))(11 31 )))(4 (37 88 )))))((9 10 )(96 (84 (82 83 ))))))(49 (60 (48 (95 (61 (((80 (2 (21 94 )))(7 (47 (19 (12 54 )))))(20 50 ))))))))(((29 44 )(64 (41 63 )))(81 (66 (65 67 )))))(70 90 ))(16 (14 15 ))))((87 (26 62 ))((69 ((40 (35 71 ))(39 77 )))(42 79 )))))))))*
(25 (33 ((0 (18 72 ))(24 (53 ((59 (((((6 ((((17 (1 75 ))(((8 (38 85 ))(36 89 ))(34 76 )))(74 (((92 ((45 ((56 (93 (13 (3 ((68 (5 51 ))((57 86 )(58 78 )))))))((91 (22 23 ))(46 ((30 52 )(32 43 ))))))(55 (27 73 ))))(28 (11 31 )))(4 (37 88 )))))((9 10 )(96 (84 (82 83 ))))))(49 ((95 (61 (50 (20 ((80 (2 (21 94 )))(7 (47 (19 (12 54 )))))))))(48 60 ))))(((29 44 )(64 (41 63 )))(81 (66 (65 67 )))))(70 90 ))(16 (14 15 ))))((69 ((87 (26 62 ))((40 (35 71 ))(39 77 ))))(42 79 ))))))))*
(25 (33 ((0 (18 72 ))(24 (53 ((59 (((((6 ((((17 (1 75 ))((36 (8 (38 (85 89 ))))(34 76 )))(74 (((92 ((45 ((56 (93 (13 (3 ((68 (5 51 ))((57 86 )(58 78 )))))))((91 (22 23 ))(46 ((30 52 )(32 43 ))))))(55 (27 73 ))))(28 (11 31 )))(4 (37 88 )))))((9 10 )(96 (84 (82 83 ))))))(60 (49 (95 (61 ((50 ((80 (2 (21 94 )))(7 (47 (19 (12 54 ))))))(20 48 )))))))(((29 44 )(64 (41 63 )))(81 (65 (66 67 )))))(70 90 ))(16 (14 15 ))))((87 (26 62 ))((69 ((40 (35 71 ))(39 77 )))(42 79 )))))))))*
(25 (33 ((0 (18 72 ))(24 (53 ((59 (((((6 ((((17 (1 75 ))((36 (8 (89 (38 85 ))))(34 76 )))(74 ((28 ((92 ((45 (((56 (93 (13 (3 ((68 (5 51 ))((57 86 )(58 78 )))))))(91 (22 23 )))(46 ((30 52 )(32 43 )))))(27 (55 73 ))))(11 31 )))(4 (37 88 )))))((9 10 )(96 (84 (82 83 ))))))(49 (60 (48 (95 (61 (50 (20 ((80 (2 (21 94 )))(7 (47 (19 (12 54 )))))))))))))(((29 44 )(64 (41 63 )))(81 (67 (65 66 )))))(70 90 ))(16 (14 15 ))))((87 (26 62 ))((69 ((40 (35 71 ))(39 77 )))(42 79 )))))))))*
(25 (33 ((0 (18 72 ))(24 (53 ((59 (((((6 ((((17 (1 75 ))((36 (8 (85 (38 89 ))))(34 76 )))(74 (((92 (((45 ((56 (93 ((3 13 )((68 (5 51 ))((57 86 )(58 78 ))))))(46 ((30 52 )(32 43 )))))(91 (22 23 )))(27 (55 73 ))))(28 (11 31 )))(4 (37 88 )))))((9 10 )(96 (84 (82 83 ))))))((48 (95 (61 (20 (50 ((80 (2 (21 94 )))(7 (47 (19 (12 54 ))))))))))(49 60 )))(((29 44 )(64 (41 63 )))(81 (67 (65 66 )))))(70 90 ))(16 (14 15 ))))((87 (26 62 ))((69 ((40 (35 71 ))(39 77 )))(42 79 )))))))))*
(25 (33 ((0 (18 72 ))(24 (53 ((59 (((((6 ((((17 (1 75 ))((8 (38 (85 (36 89 ))))(34 76 )))(74 ((28 ((92 (((45 ((56 (93 (13 (3 ((68 (5 51 ))((57 86 )(58 78 )))))))(46 ((30 52 )(32 43 )))))(91 (22 23 )))(55 (27 73 ))))(11 31 )))(4 (37 88 )))))((9 10 )(96 (84 (82 83 ))))))((48 (95 (61 (20 (50 ((80 (2 (21 94 )))(7 (47 (19 (12 54 ))))))))))(49 60 )))(((29 44 )(64 (41 63 )))(81 (65 (66 67 )))))(70 90 ))(16 (14 15 ))))((87 (26 62 ))((69 ((40 (35 71 ))(39 77 )))(42 79 )))))))))*
(25 (33 ((0 (18 72 ))(24 (53 ((59 (((((6 ((((17 (1 75 ))((36 (8 (89 (38 85 ))))(34 76 )))(74 ((28 ((92 ((45 (((56 (93 (13 (3 ((68 (5 51 ))((57 86 )(58 78 )))))))(22 23 ))(91 (46 ((30 52 )(32 43 ))))))(27 (55 73 ))))(11 31 )))(4 (37 88 )))))((9 10 )(96 (84 (82 83 ))))))(49 (60 (95 (61 ((50 ((80 (2 (21 94 )))(7 (47 (19 (12 54 ))))))(20 48 )))))))(((29 44 )(81 (65 (66 67 ))))(64 (41 63 ))))(70 90 ))(16 (14 15 ))))((87 (26 62 ))((69 ((40 (35 71 ))(39 77 )))(42 79 )))))))))*
(25 (33 ((0 (18 72 ))(24 (53 ((59 (((((6 ((((17 (1 75 ))(((8 (38 85 ))(36 89 ))(34 76 )))(74 (((92 (((45 ((56 (93 (13 (3 ((68 (5 51 ))((57 86 )(58 78 )))))))(46 ((30 52 )(32 43 )))))(91 (22 23 )))(27 (55 73 ))))(28 (11 31 )))(4 (37 88 )))))((9 10 )(96 (84 (82 83 ))))))(49 (60 (48 (95 (61 (((80 (2 (21 94 )))(7 (47 (19 (12 54 )))))(20 50 ))))))))(((29 44 )(81 (65 (66 67 ))))(64 (41 63 ))))(70 90 ))(16 (14 15 ))))((69 ((87 (26 62 ))((40 (35 71 ))(39 77 ))))(42 79 ))))))))*
(25 (33 ((0 (18 72 ))(24 (53 ((59 (((((6 ((((17 (1 75 ))(((8 (38 85 ))(36 89 ))(34 76 )))(74 (((92 (((45 ((56 (93 ((3 13 )((68 (5 51 ))((57 86 )(58 78 ))))))(46 ((30 52 )(32 43 )))))(91 (22 23 )))(27 (55 73 ))))(28 (11 31 )))(4 (37 88 )))))((9 10 )(96 (84 (82 83 ))))))(49 (48 (60 (95 (61 (50 (20 ((80 (2 (21 94 )))(7 (47 (19 (12 54 )))))))))))))(((29 44 )(64 (41 63 )))(81 (65 (66 67 )))))(70 90 ))(16 (14 15 ))))((87 (26 62 ))((69 ((40 (35 71 ))(39 77 )))(42 79 )))))))))*
(25 (33 ((0 (18 72 ))(24 (53 ((59 (((((6 ((((17 (1 75 ))((89 (36 (8 (38 85 ))))(34 76 )))(74 (((92 ((45 (((56 (93 (13 (3 ((68 (5 51 ))((57 86 )(58 78 )))))))(22 23 ))(91 (46 ((30 52 )(32 43 ))))))(27 (55 73 ))))(28 (11 31 )))(4 (37 88 )))))((9 10 )(96 (84 (82 83 ))))))(49 (60 (48 (95 (61 (20 (50 ((80 (2 (21 94 )))(7 (47 (19 (12 54 )))))))))))))(((29 44 )(64 (41 63 )))(81 (65 (66 67 )))))(70 90 ))(16 (14 15 ))))((87 (26 62 ))((69 ((40 (35 71 ))(39 77 )))(42 79 )))))))))*
(25 (33 ((0 (18 72 ))(24 (53 ((59 (((((6 ((((17 (1 75 ))((36 (8 (85 (38 89 ))))(34 76 )))(74 (((92 ((45 ((56 (93 ((3 13 )((68 (5 51 ))((57 86 )(58 78 ))))))((91 (22 23 ))(46 ((30 52 )(32 43 ))))))(27 (55 73 ))))(28 (11 31 )))(4 (37 88 )))))((9 10 )(96 (84 (82 83 ))))))(49 ((95 (61 (50 (20 ((80 (2 (21 94 )))(7 (47 (19 (12 54 )))))))))(48 60 ))))(((29 44 )(64 (41 63 )))(81 (66 (65 67 )))))(70 90 ))(16 (14 15 ))))((87 (26 62 ))((69 ((40 (35 71 ))(39 77 )))(42 79 )))))))))*
(25 (33 ((0 (18 72 ))(24 (53 ((59 (((((6 ((((17 (1 75 ))((8 (38 (85 (36 89 ))))(34 76 )))(74 (((92 ((45 (((56 (93 (13 (3 ((68 (5 51 ))((57 86 )(58 78 )))))))(91 (22 23 )))(46 ((30 52 )(32 43 )))))(27 (55 73 ))))(28 (11 31 )))(4 (37 88 )))))((9 10 )(96 (84 (82 83 ))))))(49 (60 (95 (61 ((50 ((80 (2 (21 94 )))(7 (47 (19 (12 54 ))))))(20 48 )))))))(((29 44 )(64 (41 63 )))(81 (65 (66 67 )))))(70 90 ))(16 (14 15 ))))((69 ((87 (26 62 ))((40 (35 71 ))(39 77 ))))(42 79 ))))))))*
(25 (33 ((0 (18 72 ))(24 (53 ((59 (((((6 ((((17 (1 75 ))((89 (36 (8 (38 85 ))))(34 76 )))(74 (((92 (((45 ((56 (93 (13 (3 ((68 (5 51 ))((57 86 )(58 78 )))))))(46 ((30 52 )(32 43 )))))(91 (22 23 )))(27 (55 73 ))))(28 (11 31 )))(4 (37 88 )))))((9 10 )(96 (84 (82 83 ))))))(49 (48 (60 (95 (61 (20 (50 ((80 (2 (21 94 )))(7 (47 (19 (12 54 )))))))))))))(((29 44 )(81 (65 (66 67 ))))(64 (41 63 ))))(70 90 ))(16 (14 15 ))))((87 (26 62 ))((69 ((40 (35 71 ))(39 77 )))(42 79 )))))))))*
(25 (33 ((0 (18 72 ))(24 (53 ((59 (((((6 ((((17 (1 75 ))(((8 (38 85 ))(36 89 ))(34 76 )))(74 (((92 (((45 ((56 (93 ((3 13 )((68 (5 51 ))((57 86 )(58 78 ))))))(46 ((30 52 )(32 43 )))))(91 (22 23 )))(55 (27 73 ))))(28 (11 31 )))(4 (37 88 )))))((9 10 )(96 (84 (82 83 ))))))(49 ((95 (61 (20 (50 ((80 (2 (21 94 )))(7 (47 (19 (12 54 )))))))))(48 60 ))))(((29 44 )(81 (65 (66 67 ))))(64 (41 63 ))))(70 90 ))(16 (14 15 ))))((87 (26 62 ))((69 ((40 (35 71 ))(39 77 )))(42 79 )))))))))*
(25 (33 ((0 (18 72 ))(24 (53 ((59 (((((6 ((((17 (1 75 ))((36 (89 (8 (38 85 ))))(34 76 )))(74 (((92 ((45 ((56 (93 ((3 13 )((68 (5 51 ))((57 86 )(58 78 ))))))((91 (22 23 ))(46 ((30 52 )(32 43 ))))))(55 (27 73 ))))(28 (11 31 )))(4 (37 88 )))))((9 10 )(96 (84 (82 83 ))))))(60 (49 (48 (95 (61 (50 (20 ((80 (2 (21 94 )))(7 (47 (19 (12 54 )))))))))))))(((29 44 )(64 (41 63 )))(81 (65 (66 67 )))))(70 90 ))(16 (14 15 ))))((87 (26 62 ))((69 ((40 (35 71 ))(39 77 )))(42 79 )))))))))*
(25 (33 ((0 (18 72 ))(24 (53 ((59 (((((6 ((((17 (1 75 ))((8 (38 (89 (36 85 ))))(34 76 )))(74 ((28 ((92 (((45 ((56 (93 (13 (3 ((68 (5 51 ))((57 86 )(58 78 )))))))(46 ((30 52 )(32 43 )))))(91 (22 23 )))(27 (55 73 ))))(11 31 )))(4 (37 88 )))))((9 10 )(96 (84 (82 83 ))))))(49 (60 (48 (95 (61 (50 (20 ((80 (2 (21 94 )))(7 (47 (19 (12 54 )))))))))))))(((29 44 )(64 (41 63 )))(81 (66 (65 67 )))))(70 90 ))(16 (14 15 ))))((87 (26 62 ))((69 ((40 (35 71 ))(39 77 )))(42 79 )))))))))*
(25 (33 ((0 (18 72 ))(24 (53 ((59 (((((6 ((((17 (1 75 ))((8 (38 (85 (36 89 ))))(34 76 )))(74 ((28 ((92 ((45 (((56 (93 ((3 13 )((68 (5 51 ))((57 86 )(58 78 ))))))(91 (22 23 )))(46 ((30 52 )(32 43 )))))(27 (55 73 ))))(11 31 )))(4 (37 88 )))))((9 10 )(96 (84 (82 83 ))))))(49 (60 (95 (61 ((50 ((80 (2 (21 94 )))(7 (47 (19 (12 54 ))))))(20 48 )))))))(((29 44 )(64 (41 63 )))(81 (65 (66 67 )))))(70 90 ))(16 (14 15 ))))((69 ((87 (26 62 ))((40 (35 71 ))(39 77 ))))(42 79 ))))))))*
(25 (33 ((0 (18 72 ))(24 (53 ((59 (((((6 ((((17 (1 75 ))(((8 (38 85 ))(36 89 ))(34 76 )))(74 ((28 ((92 ((45 (((56 (93 (13 (3 ((68 (5 51 ))((57 86 )(58 78 )))))))(22 23 ))(91 (46 ((30 52 )(32 43 ))))))(27 (55 73 ))))(11 31 )))(4 (37 88 )))))((9 10 )(96 (84 (82 83 ))))))((95 (61 ((50 ((80 (2 (21 94 )))(7 (47 (19 (12 54 ))))))(20 48 ))))(49 60 )))(((29 44 )(64 (41 63 )))(81 (67 (65 66 )))))(70 90 ))(16 (14 15 ))))((87 (26 62 ))((69 ((40 (35 71 ))(39 77 )))(42 79 )))))))))*
(25 (33 ((0 (18 72 ))(24 (53 ((59 (((((6 ((((17 (1 75 ))((89 (36 (8 (38 85 ))))(34 76 )))(74 ((28 ((92 ((45 (((56 (93 ((3 13 )((68 (5 51 ))((57 86 )(58 78 ))))))(91 (22 23 )))(46 ((30 52 )(32 43 )))))(55 (27 73 ))))(11 31 )))(4 (37 88 )))))((9 10 )(96 (84 (82 83 ))))))(60 (49 (95 (61 ((50 ((80 (2 (21 94 )))(7 (47 (19 (12 54 ))))))(20 48 )))))))(((29 44 )(81 (65 (66 67 ))))(64 (41 63 ))))(70 90 ))(16 (14 15 ))))((69 ((87 (26 62 ))((40 (35 71 ))(39 77 ))))(42 79 ))))))))*
(25 (33 ((0 (18 72 ))(24 (53 ((59 (((((6 ((((17 (1 75 ))(((8 (38 85 ))(36 89 ))(34 76 )))(74 (((92 ((45 (((56 (93 (13 (3 ((68 (5 51 ))((57 86 )(58 78 )))))))(22 23 ))(91 (46 ((30 52 )(32 43 ))))))(27 (55 73 ))))(28 (11 31 )))(4 (37 88 )))))((9 10 )(96 (84 (82 83 ))))))(49 (60 (48 (95 (61 (50 (20 ((80 (2 (21 94 )))(7 (47 (19 (12 54 )))))))))))))(((29 44 )(81 (65 (66 67 ))))(64 (41 63 ))))(70 90 ))(16 (14 15 ))))((69 ((87 (26 62 ))((40 (35 71 ))(39 77 ))))(42 79 ))))))))*
(25 (33 ((0 (18 72 ))(24 (53 ((59 (((((6 ((((17 (1 75 ))((8 (38 (89 (36 85 ))))(34 76 )))(74 (((92 ((45 (((56 (93 ((3 13 )((68 (5 51 ))((57 86 )(58 78 ))))))(22 23 ))(91 (46 ((30 52 )(32 43 ))))))(55 (27 73 ))))(28 (11 31 )))(4 (37 88 )))))((9 10 )(96 (84 (82 83 ))))))(49 (60 (48 (95 (61 (50 (20 ((80 (2 (21 94 )))(7 (47 (19 (12 54 )))))))))))))(((29 44 )(64 (41 63 )))(81 (67 (65 66 )))))(70 90 ))(16 (14 15 ))))((87 (26 62 ))((69 ((40 (35 71 ))(39 77 )))(42 79 )))))))))*
(25 (33 ((0 (18 72 ))(24 (53 ((59 (((((6 ((((17 (1 75 ))((89 (36 (8 (38 85 ))))(34 76 )))(74 ((28 ((92 ((45 (((56 (93 (13 (3 ((68 (5 51 ))((57 86 )(58 78 )))))))(22 23 ))(91 (46 ((30 52 )(32 43 ))))))(55 (27 73 ))))(11 31 )))(4 (37 88 )))))((9 10 )(96 (84 (82 83 ))))))(60 (49 (95 (61 ((50 ((80 (2 (21 94 )))(7 (47 (19 (12 54 ))))))(20 48 )))))))(((29 44 )(64 (41 63 )))(81 (67 (65 66 )))))(70 90 ))(16 (14 15 ))))((87 (26 62 ))((69 ((40 (35 71 ))(39 77 )))(42 79 )))))))))*
(25 (33 ((0 (18 72 ))(24 (53 ((59 (((((6 ((((17 (1 75 ))((36 ((8 89 )(38 85 )))(34 76 )))(74 ((28 ((92 ((45 (((56 (93 ((3 13 )((68 (5 51 ))((57 86 )(58 78 ))))))(22 23 ))(91 (46 ((30 52 )(32 43 ))))))(55 (27 73 ))))(11 31 )))(4 (37 88 )))))((9 10 )(96 (84 (82 83 ))))))(49 (60 (48 (95 (61 (((80 (2 (21 94 )))(7 (47 (19 (12 54 )))))(20 50 ))))))))(((29 44 )(64 (41 63 )))(81 (65 (66 67 )))))(70 90 ))(16 (14 15 ))))((87 (26 62 ))((69 ((40 (35 71 ))(39 77 )))(42 79 )))))))))*
(25 (33 ((0 (18 72 ))(24 (53 ((59 (((((6 ((((17 (1 75 ))((36 ((8 89 )(38 85 )))(34 76 )))(74 (((92 ((45 (((56 (93 ((3 13 )((68 (5 51 ))((57 86 )(58 78 ))))))(22 23 ))(91 (46 ((30 52 )(32 43 ))))))(27 (55 73 ))))(28 (11 31 )))(4 (37 88 )))))((9 10 )(96 (84 (82 83 ))))))(49 ((95 (61 (20 (50 ((80 (2 (21 94 )))(7 (47 (19 (12 54 )))))))))(48 60 ))))(((29 44 )(64 (41 63 )))(81 (65 (66 67 )))))(70 90 ))(16 (14 15 ))))((87 (26 62 ))((69 ((40 (35 71 ))(39 77 )))(42 79 )))))))))*
(25 (33 ((0 (18 72 ))(24 (53 ((59 (((((6 ((((17 (1 75 ))((89 (36 (8 (38 85 ))))(34 76 )))(74 (((92 ((45 ((56 (93 ((3 13 )((68 (5 51 ))((57 86 )(58 78 ))))))((91 (22 23 ))(46 ((30 52 )(32 43 ))))))(27 (55 73 ))))(28 (11 31 )))(4 (37 88 )))))((9 10 )(96 (84 (82 83 ))))))(49 ((95 (61 (20 (50 ((80 (2 (21 94 )))(7 (47 (19 (12 54 )))))))))(48 60 ))))(((29 44 )(64 (41 63 )))(81 (65 (66 67 )))))(70 90 ))(16 (14 15 ))))((69 ((87 (26 62 ))((40 (35 71 ))(39 77 ))))(42 79 ))))))))*
(25 (33 ((0 (18 72 ))(24 (53 ((59 (((((6 ((((17 (1 75 ))((36 (8 (38 (85 89 ))))(34 76 )))(74 (((92 ((45 ((56 (93 ((3 13 )((68 (5 51 ))((57 86 )(58 78 ))))))((91 (22 23 ))(46 ((30 52 )(32 43 ))))))(27 (55 73 ))))(28 (11 31 )))(4 (37 88 )))))((9 10 )(96 (84 (82 83 ))))))(49 (60 (48 (95 (61 (((80 (2 (21 94 )))(7 (47 (19 (12 54 )))))(20 50 ))))))))(((29 44 )(64 (41 63 )))(81 (66 (65 67 )))))(70 90 ))(16 (14 15 ))))((87 (26 62 ))((69 ((40 (35 71 ))(39 77 )))(42 79 )))))))))*
(25 (33 ((0 (18 72 ))(24 (53 ((59 (((((6 ((((17 (1 75 ))((36 (8 (38 (85 89 ))))(34 76 )))(74 ((28 ((92 ((45 ((56 (93 ((3 13 )((68 (5 51 ))((57 86 )(58 78 ))))))((91 (22 23 ))(46 ((30 52 )(32 43 ))))))(27 (55 73 ))))(11 31 )))(4 (37 88 )))))((9 10 )(96 (84 (82 83 ))))))(60 (49 (95 (61 ((50 ((80 (2 (21 94 )))(7 (47 (19 (12 54 ))))))(20 48 )))))))(((29 44 )(81 (65 (66 67 ))))(64 (41 63 ))))(70 90 ))(16 (14 15 ))))((87 (26 62 ))((69 ((40 (35 71 ))(39 77 )))(42 79 )))))))))*
(25 (33 ((0 (18 72 ))(24 (53 ((59 (((((6 ((((17 (1 75 ))((36 (8 (85 (38 89 ))))(34 76 )))(74 (((92 ((45 ((56 (93 ((3 13 )((68 (5 51 ))((57 86 )(58 78 ))))))((91 (22 23 ))(46 ((30 52 )(32 43 ))))))(27 (55 73 ))))(28 (11 31 )))(4 (37 88 )))))((9 10 )(96 (84 (82 83 ))))))(49 (60 (48 (95 (61 (((80 (2 (21 94 )))(7 (47 (19 (12 54 )))))(20 50 ))))))))(((29 44 )(64 (41 63 )))(81 (66 (65 67 )))))(70 90 ))(16 (14 15 ))))((87 (26 62 ))((69 ((40 (35 71 ))(39 77 )))(42 79 )))))))))*
(25 (33 ((0 (18 72 ))(24 (53 ((59 (((((6 ((((17 (1 75 ))((36 ((8 89 )(38 85 )))(34 76 )))(74 ((28 ((92 (((45 ((56 (93 ((3 13 )((68 (5 51 ))((57 86 )(58 78 ))))))(46 ((30 52 )(32 43 )))))(91 (22 23 )))(55 (27 73 ))))(11 31 )))(4 (37 88 )))))((9 10 )(96 (84 (82 83 ))))))(60 (49 (48 (95 (61 (50 (20 ((80 (2 (21 94 )))(7 (47 (19 (12 54 )))))))))))))(((29 44 )(64 (41 63 )))(81 (65 (66 67 )))))(70 90 ))(16 (14 15 ))))((87 (26 62 ))((69 ((40 (35 71 ))(39 77 )))(42 79 )))))))))*
(25 (33 ((0 (18 72 ))(24 (53 ((59 (((((6 ((((17 (1 75 ))((36 (8 (89 (38 85 ))))(34 76 )))(74 ((28 ((92 ((45 ((56 (93 (13 (3 ((68 (5 51 ))((57 86 )(58 78 )))))))((91 (22 23 ))(46 ((30 52 )(32 43 ))))))(27 (55 73 ))))(11 31 )))(4 (37 88 )))))((9 10 )(96 (84 (82 83 ))))))(60 (49 (95 (61 ((50 ((80 (2 (21 94 )))(7 (47 (19 (12 54 ))))))(20 48 )))))))(((29 44 )(81 (65 (66 67 ))))(64 (41 63 ))))(70 90 ))(16 (14 15 ))))((87 (26 62 ))((69 ((40 (35 71 ))(39 77 )))(42 79 )))))))))*
(25 (33 ((0 (18 72 ))(24 (53 ((59 (((((6 ((((17 (1 75 ))((36 (8 (89 (38 85 ))))(34 76 )))(74 (((92 ((45 (((56 (93 ((3 13 )((68 (5 51 ))((57 86 )(58 78 ))))))(22 23 ))(91 (46 ((30 52 )(32 43 ))))))(27 (55 73 ))))(28 (11 31 )))(4 (37 88 )))))((9 10 )(96 (84 (82 83 ))))))(60 (49 (95 (61 ((50 ((80 (2 (21 94 )))(7 (47 (19 (12 54 ))))))(20 48 )))))))(((29 44 )(81 (65 (66 67 ))))(64 (41 63 ))))(70 90 ))(16 (14 15 ))))((69 ((87 (26 62 ))((40 (35 71 ))(39 77 ))))(42 79 ))))))))*
(25 (33 ((0 (18 72 ))(24 (53 ((59 (((((6 ((((17 (1 75 ))((8 (38 (89 (36 85 ))))(34 76 )))(74 (((92 (((45 ((56 (93 (13 (3 ((68 (5 51 ))((57 86 )(58 78 )))))))(46 ((30 52 )(32 43 )))))(91 (22 23 )))(55 (27 73 ))))(28 (11 31 )))(4 (37 88 )))))((9 10 )(96 (84 (82 83 ))))))(49 (48 (60 (95 (61 (50 (20 ((80 (2 (21 94 )))(7 (47 (19 (12 54 )))))))))))))(((29 44 )(64 (41 63 )))(81 (67 (65 66 )))))(70 90 ))(16 (14 15 ))))((87 (26 62 ))((69 ((40 (35 71 ))(39 77 )))(42 79 )))))))))*
(25 (33 ((0 (18 72 ))(24 (53 ((59 (((((6 ((((17 (1 75 ))(((8 (38 85 ))(36 89 ))(34 76 )))(74 ((28 ((92 (((45 ((56 (93 ((3 13 )((68 (5 51 ))((57 86 )(58 78 ))))))(46 ((30 52 )(32 43 )))))(91 (22 23 )))(27 (55 73 ))))(11 31 )))(4 (37 88 )))))((9 10 )(96 (84 (82 83 ))))))(49 (60 (48 (95 (61 (50 (20 ((80 (2 (21 94 )))(7 (47 (19 (12 54 )))))))))))))(((29 44 )(64 (41 63 )))(81 (67 (65 66 )))))(70 90 ))(16 (14 15 ))))((69 ((87 (26 62 ))((40 (35 71 ))(39 77 ))))(42 79 ))))))))*
(25 (33 ((0 (18 72 ))(24 (53 ((59 (((((6 ((((17 (1 75 ))((36 (8 (38 (85 89 ))))(34 76 )))(74 (((92 (((45 ((56 (93 ((3 13 )((68 (5 51 ))((57 86 )(58 78 ))))))(46 ((30 52 )(32 43 )))))(91 (22 23 )))(27 (55 73 ))))(28 (11 31 )))(4 (37 88 )))))((9 10 )(96 (84 (82 83 ))))))(49 (60 (48 (95 (61 (((80 (2 (21 94 )))(7 (47 (19 (12 54 )))))(20 50 ))))))))(((29 44 )(64 (41 63 )))(81 (65 (66 67 )))))(70 90 ))(16 (14 15 ))))((69 ((87 (26 62 ))((40 (35 71 ))(39 77 ))))(42 79 ))))))))*
(25 (33 ((0 (18 72 ))(24 (53 ((59 (((((6 ((((17 (1 75 ))(((8 (38 85 ))(36 89 ))(34 76 )))(74 ((28 ((92 (((45 ((56 (93 ((3 13 )((68 (5 51 ))((57 86 )(58 78 ))))))(46 ((30 52 )(32 43 )))))(91 (22 23 )))(27 (55 73 ))))(11 31 )))(4 (37 88 )))))((9 10 )(96 (84 (82 83 ))))))(49 ((95 (61 (50 (20 ((80 (2 (21 94 )))(7 (47 (19 (12 54 )))))))))(48 60 ))))(((29 44 )(64 (41 63 )))(81 (67 (65 66 )))))(70 90 ))(16 (14 15 ))))((69 ((87 (26 62 ))((40 (35 71 ))(39 77 ))))(42 79 ))))))))*
(25 (33 ((0 (18 72 ))(24 (53 ((59 (((((6 ((((17 (1 75 ))((89 (36 (8 (38 85 ))))(34 76 )))(74 (((92 ((45 ((56 (93 ((3 13 )((68 (5 51 ))((57 86 )(58 78 ))))))((91 (22 23 ))(46 ((30 52 )(32 43 ))))))(27 (55 73 ))))(28 (11 31 )))(4 (37 88 )))))((9 10 )(96 (84 (82 83 ))))))(49 (60 (48 (95 (61 (50 (20 ((80 (2 (21 94 )))(7 (47 (19 (12 54 )))))))))))))(((29 44 )(64 (41 63 )))(81 (67 (65 66 )))))(70 90 ))(16 (14 15 ))))((87 (26 62 ))((69 ((40 (35 71 ))(39 77 )))(42 79 )))))))))*
(25 (33 ((0 (18 72 ))(24 (53 ((59 (((((6 ((((17 (1 75 ))((36 (8 (38 (85 89 ))))(34 76 )))(74 ((28 ((92 ((45 ((56 (93 (13 (3 ((68 (5 51 ))((57 86 )(58 78 )))))))((91 (22 23 ))(46 ((30 52 )(32 43 ))))))(55 (27 73 ))))(11 31 )))(4 (37 88 )))))((9 10 )(96 (84 (82 83 ))))))((48 (95 (61 (20 (50 ((80 (2 (21 94 )))(7 (47 (19 (12 54 ))))))))))(49 60 )))(((29 44 )(64 (41 63 )))(81 (67 (65 66 )))))(70 90 ))(16 (14 15 ))))((87 (26 62 ))((69 ((40 (35 71 ))(39 77 )))(42 79 )))))))))*
(25 (33 ((0 (18 72 ))(24 (53 ((59 (((((6 ((((17 (1 75 ))((36 ((8 89 )(38 85 )))(34 76 )))(74 ((28 ((92 (((45 ((56 (93 ((3 13 )((68 (5 51 ))((57 86 )(58 78 ))))))(46 ((30 52 )(32 43 )))))(91 (22 23 )))(55 (27 73 ))))(11 31 )))(4 (37 88 )))))((9 10 )(96 (84 (82 83 ))))))((95 (61 ((50 ((80 (2 (21 94 )))(7 (47 (19 (12 54 ))))))(20 48 ))))(49 60 )))(((29 44 )(81 (65 (66 67 ))))(64 (41 63 ))))(70 90 ))(16 (14 15 ))))((87 (26 62 ))((69 ((40 (35 71 ))(39 77 )))(42 79 )))))))))*
(25 (33 ((0 (18 72 ))(24 (53 ((59 (((((6 ((((17 (1 75 ))((8 (38 (36 (85 89 ))))(34 76 )))(74 ((28 ((92 (((45 ((56 (93 ((3 13 )((68 (5 51 ))((57 86 )(58 78 ))))))(46 ((30 52 )(32 43 )))))(91 (22 23 )))(27 (55 73 ))))(11 31 )))(4 (37 88 )))))((9 10 )(96 (84 (82 83 ))))))(49 (60 (48 (95 (61 (((80 (2 (21 94 )))(7 (47 (19 (12 54 )))))(20 50 ))))))))(((29 44 )(64 (41 63 )))(81 (65 (66 67 )))))(70 90 ))(16 (14 15 ))))((69 ((87 (26 62 ))((40 (35 71 ))(39 77 ))))(42 79 ))))))))*
(25 (33 ((0 (18 72 ))(24 (53 ((59 (((((6 ((((17 (1 75 ))((8 (38 (89 (36 85 ))))(34 76 )))(74 (((92 (((45 ((56 (93 ((3 13 )((68 (5 51 ))((57 86 )(58 78 ))))))(46 ((30 52 )(32 43 )))))(91 (22 23 )))(55 (27 73 ))))(28 (11 31 )))(4 (37 88 )))))((9 10 )(96 (84 (82 83 ))))))(49 (60 (48 (95 (61 (((80 (2 (21 94 )))(7 (47 (19 (12 54 )))))(20 50 ))))))))(((29 44 )(64 (41 63 )))(81 (65 (66 67 )))))(70 90 ))(16 (14 15 ))))((87 (26 62 ))((69 ((40 (35 71 ))(39 77 )))(42 79 )))))))))*
(25 (33 ((0 (18 72 ))(24 (53 ((59 (((((6 ((((17 (1 75 ))((8 (38 (89 (36 85 ))))(34 76 )))(74 (((92 ((45 (((56 (93 ((3 13 )((68 (5 51 ))((57 86 )(58 78 ))))))(91 (22 23 )))(46 ((30 52 )(32 43 )))))(27 (55 73 ))))(28 (11 31 )))(4 (37 88 )))))((9 10 )(96 (84 (82 83 ))))))((95 (61 ((50 ((80 (2 (21 94 )))(7 (47 (19 (12 54 ))))))(20 48 ))))(49 60 )))(((29 44 )(64 (41 63 )))(81 (67 (65 66 )))))(70 90 ))(16 (14 15 ))))((87 (26 62 ))((69 ((40 (35 71 ))(39 77 )))(42 79 )))))))))*
(25 (33 ((0 (18 72 ))(24 (53 ((59 (((((6 ((((17 (1 75 ))((8 (38 (89 (36 85 ))))(34 76 )))(74 (((92 (((45 ((56 (93 ((3 13 )((68 (5 51 ))((57 86 )(58 78 ))))))(46 ((30 52 )(32 43 )))))(91 (22 23 )))(55 (27 73 ))))(28 (11 31 )))(4 (37 88 )))))((9 10 )(96 (84 (82 83 ))))))(60 (49 (95 (61 ((50 ((80 (2 (21 94 )))(7 (47 (19 (12 54 ))))))(20 48 )))))))(((29 44 )(64 (41 63 )))(81 (67 (65 66 )))))(70 90 ))(16 (14 15 ))))((69 ((87 (26 62 ))((40 (35 71 ))(39 77 ))))(42 79 ))))))))*
(25 (33 ((0 (18 72 ))(24 (53 ((59 (((((6 ((((17 (1 75 ))((36 (8 (38 (85 89 ))))(34 76 )))(74 (((92 ((45 ((56 (93 ((3 13 )((68 (5 51 ))((57 86 )(58 78 ))))))((91 (22 23 ))(46 ((30 52 )(32 43 ))))))(27 (55 73 ))))(28 (11 31 )))(4 (37 88 )))))((9 10 )(96 (84 (82 83 ))))))(49 (48 (60 (95 (61 (((80 (2 (21 94 )))(7 (47 (19 (12 54 )))))(20 50 ))))))))(((29 44 )(64 (41 63 )))(81 (65 (66 67 )))))(70 90 ))(16 (14 15 ))))((87 (26 62 ))((69 ((40 (35 71 ))(39 77 )))(42 79 )))))))))*
(25 (33 ((0 (18 72 ))(24 (53 ((59 (((((6 ((((17 (1 75 ))((89 (36 (8 (38 85 ))))(34 76 )))(74 (((92 (((45 ((56 (93 ((3 13 )((68 (5 51 ))((57 86 )(58 78 ))))))(46 ((30 52 )(32 43 )))))(91 (22 23 )))(55 (27 73 ))))(28 (11 31 )))(4 (37 88 )))))((9 10 )(96 (84 (82 83 ))))))(49 (48 (60 (95 (61 (50 (20 ((80 (2 (21 94 )))(7 (47 (19 (12 54 )))))))))))))(((29 44 )(64 (41 63 )))(81 (66 (65 67 )))))(70 90 ))(16 (14 15 ))))((69 ((87 (26 62 ))((40 (35 71 ))(39 77 ))))(42 79 ))))))))*
(25 (33 ((0 (18 72 ))(24 (53 ((59 (((((6 ((((17 (1 75 ))((36 (8 (38 (85 89 ))))(34 76 )))(74 ((28 ((92 ((45 (((56 (93 (13 (3 ((68 (5 51 ))((57 86 )(58 78 )))))))(22 23 ))(91 (46 ((30 52 )(32 43 ))))))(55 (27 73 ))))(11 31 )))(4 (37 88 )))))((9 10 )(96 (84 (82 83 ))))))(60 (49 (95 (61 ((50 ((80 (2 (21 94 )))(7 (47 (19 (12 54 ))))))(20 48 )))))))(((29 44 )(64 (41 63 )))(81 (67 (65 66 )))))(70 90 ))(16 (14 15 ))))((87 (26 62 ))((69 ((40 (35 71 ))(39 77 )))(42 79 )))))))))*
(25 (33 ((0 (18 72 ))(24 (53 ((59 (((((6 ((((17 (1 75 ))((8 (38 (85 (36 89 ))))(34 76 )))(74 ((28 ((92 (((45 ((56 (93 (13 (3 ((68 (5 51 ))((57 86 )(58 78 )))))))(46 ((30 52 )(32 43 )))))(91 (22 23 )))(55 (27 73 ))))(11 31 )))(4 (37 88 )))))((9 10 )(96 (84 (82 83 ))))))(49 ((95 (61 (((80 (2 (21 94 )))(7 (47 (19 (12 54 )))))(20 50 ))))(48 60 ))))(((29 44 )(64 (41 63 )))(81 (65 (66 67 )))))(70 90 ))(16 (14 15 ))))((87 (26 62 ))((69 ((40 (35 71 ))(39 77 )))(42 79 )))))))))*
(25 (33 ((0 (18 72 ))(24 (53 ((59 (((((6 ((((17 (1 75 ))((36 (89 (8 (38 85 ))))(34 76 )))(74 (((92 ((45 ((56 (93 (13 (3 ((68 (5 51 ))((57 86 )(58 78 )))))))((91 (22 23 ))(46 ((30 52 )(32 43 ))))))(27 (55 73 ))))(28 (11 31 )))(4 (37 88 )))))((9 10 )(96 (84 (82 83 ))))))((95 (61 ((50 ((80 (2 (21 94 )))(7 (47 (19 (12 54 ))))))(20 48 ))))(49 60 )))(((29 44 )(81 (65 (66 67 ))))(64 (41 63 ))))(70 90 ))(16 (14 15 ))))((87 (26 62 ))((69 ((40 (35 71 ))(39 77 )))(42 79 )))))))))*
(25 (33 ((0 (18 72 ))(24 (53 ((59 (((((6 ((((17 (1 75 ))((8 (38 (89 (36 85 ))))(34 76 )))(74 (((92 ((45 (((56 (93 ((3 13 )((68 (5 51 ))((57 86 )(58 78 ))))))(22 23 ))(91 (46 ((30 52 )(32 43 ))))))(55 (27 73 ))))(28 (11 31 )))(4 (37 88 )))))((9 10 )(96 (84 (82 83 ))))))(49 ((95 (61 (((80 (2 (21 94 )))(7 (47 (19 (12 54 )))))(20 50 ))))(48 60 ))))(((29 44 )(64 (41 63 )))(81 (66 (65 67 )))))(70 90 ))(16 (14 15 ))))((69 ((87 (26 62 ))((40 (35 71 ))(39 77 ))))(42 79 ))))))))*
(25 (33 ((0 (18 72 ))(24 (53 ((59 (((((6 ((((17 (1 75 ))(((8 (38 85 ))(36 89 ))(34 76 )))(74 ((28 ((92 (((45 ((56 (93 (13 (3 ((68 (5 51 ))((57 86 )(58 78 )))))))(46 ((30 52 )(32 43 )))))(91 (22 23 )))(55 (27 73 ))))(11 31 )))(4 (37 88 )))))((9 10 )(96 (84 (82 83 ))))))(49 ((95 (61 (((80 (2 (21 94 )))(7 (47 (19 (12 54 )))))(20 50 ))))(48 60 ))))(((29 44 )(64 (41 63 )))(81 (66 (65 67 )))))(70 90 ))(16 (14 15 ))))((69 ((87 (26 62 ))((40 (35 71 ))(39 77 ))))(42 79 ))))))))*
(25 (33 ((0 (18 72 ))(24 (53 ((59 (((((6 ((((17 (1 75 ))((36 (8 (38 (85 89 ))))(34 76 )))(74 ((28 ((92 ((45 (((56 (93 (13 (3 ((68 (5 51 ))((57 86 )(58 78 )))))))(91 (22 23 )))(46 ((30 52 )(32 43 )))))(27 (55 73 ))))(11 31 )))(4 (37 88 )))))((9 10 )(96 (84 (82 83 ))))))(49 ((95 (61 (50 (20 ((80 (2 (21 94 )))(7 (47 (19 (12 54 )))))))))(48 60 ))))(((29 44 )(64 (41 63 )))(81 (66 (65 67 )))))(70 90 ))(16 (14 15 ))))((87 (26 62 ))((69 ((40 (35 71 ))(39 77 )))(42 79 )))))))))*
(25 (33 ((0 (18 72 ))(24 (53 ((59 (((((6 ((((17 (1 75 ))(((8 (38 85 ))(36 89 ))(34 76 )))(74 (((92 (((45 ((56 (93 (13 (3 ((68 (5 51 ))((57 86 )(58 78 )))))))(46 ((30 52 )(32 43 )))))(91 (22 23 )))(27 (55 73 ))))(28 (11 31 )))(4 (37 88 )))))((9 10 )(96 (84 (82 83 ))))))(49 (60 (48 (95 (61 (((80 (2 (21 94 )))(7 (47 (19 (12 54 )))))(20 50 ))))))))(((29 44 )(64 (41 63 )))(81 (65 (66 67 )))))(70 90 ))(16 (14 15 ))))((69 ((87 (26 62 ))((40 (35 71 ))(39 77 ))))(42 79 ))))))))*
(25 (33 ((0 (18 72 ))(24 (53 ((59 (((((6 ((((17 (1 75 ))(((8 (38 85 ))(36 89 ))(34 76 )))(74 (((92 ((45 (((56 (93 ((3 13 )((68 (5 51 ))((57 86 )(58 78 ))))))(22 23 ))(91 (46 ((30 52 )(32 43 ))))))(55 (27 73 ))))(28 (11 31 )))(4 (37 88 )))))((9 10 )(96 (84 (82 83 ))))))((48 (95 (61 (50 (20 ((80 (2 (21 94 )))(7 (47 (19 (12 54 ))))))))))(49 60 )))(((29 44 )(64 (41 63 )))(81 (65 (66 67 )))))(70 90 ))(16 (14 15 ))))((87 (26 62 ))((69 ((40 (35 71 ))(39 77 )))(42 79 )))))))))*
(25 (33 ((0 (18 72 ))(24 (53 ((59 (((((6 ((((17 (1 75 ))((8 (38 (85 (36 89 ))))(34 76 )))(74 (((92 ((45 (((56 (93 ((3 13 )((68 (5 51 ))((57 86 )(58 78 ))))))(91 (22 23 )))(46 ((30 52 )(32 43 )))))(27 (55 73 ))))(28 (11 31 )))(4 (37 88 )))))((9 10 )(96 (84 (82 83 ))))))(49 (48 (60 (95 (61 (((80 (2 (21 94 )))(7 (47 (19 (12 54 )))))(20 50 ))))))))(((29 44 )(81 (65 (66 67 ))))(64 (41 63 ))))(70 90 ))(16 (14 15 ))))((87 (26 62 ))((69 ((40 (35 71 ))(39 77 )))(42 79 )))))))))*
(25 (33 ((0 (18 72 ))(24 (53 ((59 (((((6 ((((17 (1 75 ))((36 (8 (85 (38 89 ))))(34 76 )))(74 (((92 (((45 ((56 (93 ((3 13 )((68 (5 51 ))((57 86 )(58 78 ))))))(46 ((30 52 )(32 43 )))))(91 (22 23 )))(27 (55 73 ))))(28 (11 31 )))(4 (37 88 )))))((9 10 )(96 (84 (82 83 ))))))(49 ((95 (61 (20 (50 ((80 (2 (21 94 )))(7 (47 (19 (12 54 )))))))))(48 60 ))))(((29 44 )(81 (65 (66 67 ))))(64 (41 63 ))))(70 90 ))(16 (14 15 ))))((69 ((87 (26 62 ))((40 (35 71 ))(39 77 ))))(42 79 ))))))))*
(25 (33 ((0 (18 72 ))(24 (53 ((59 (((((6 ((((17 (1 75 ))((36 (8 (89 (38 85 ))))(34 76 )))(74 (((92 ((45 (((56 (93 (13 (3 ((68 (5 51 ))((57 86 )(58 78 )))))))(91 (22 23 )))(46 ((30 52 )(32 43 )))))(55 (27 73 ))))(28 (11 31 )))(4 (37 88 )))))((9 10 )(96 (84 (82 83 ))))))(49 (60 (95 (61 ((50 ((80 (2 (21 94 )))(7 (47 (19 (12 54 ))))))(20 48 )))))))(((29 44 )(64 (41 63 )))(81 (67 (65 66 )))))(70 90 ))(16 (14 15 ))))((87 (26 62 ))((69 ((40 (35 71 ))(39 77 )))(42 79 )))))))))*
(25 (33 ((0 (18 72 ))(24 (53 ((59 (((((6 ((((17 (1 75 ))((36 ((8 89 )(38 85 )))(34 76 )))(74 (((92 ((45 ((56 (93 (13 (3 ((68 (5 51 ))((57 86 )(58 78 )))))))((91 (22 23 ))(46 ((30 52 )(32 43 ))))))(27 (55 73 ))))(28 (11 31 )))(4 (37 88 )))))((9 10 )(96 (84 (82 83 ))))))(60 (49 (95 (61 ((50 ((80 (2 (21 94 )))(7 (47 (19 (12 54 ))))))(20 48 )))))))(((29 44 )(81 (65 (66 67 ))))(64 (41 63 ))))(70 90 ))(16 (14 15 ))))((69 ((87 (26 62 ))((40 (35 71 ))(39 77 ))))(42 79 ))))))))*
(25 (33 ((0 (18 72 ))(24 (53 ((59 (((((6 ((((17 (1 75 ))(((8 (38 85 ))(36 89 ))(34 76 )))(74 (((92 ((45 (((56 (93 (13 (3 ((68 (5 51 ))((57 86 )(58 78 )))))))(91 (22 23 )))(46 ((30 52 )(32 43 )))))(27 (55 73 ))))(28 (11 31 )))(4 (37 88 )))))((9 10 )(96 (84 (82 83 ))))))((95 (61 ((50 ((80 (2 (21 94 )))(7 (47 (19 (12 54 ))))))(20 48 ))))(49 60 )))(((29 44 )(64 (41 63 )))(81 (67 (65 66 )))))(70 90 ))(16 (14 15 ))))((87 (26 62 ))((69 ((40 (35 71 ))(39 77 )))(42 79 )))))))))*
(25 (33 ((0 (18 72 ))(24 (53 ((59 (((((6 ((((17 (1 75 ))((89 (36 (8 (38 85 ))))(34 76 )))(74 ((28 ((92 ((45 ((56 (93 ((3 13 )((68 (5 51 ))((57 86 )(58 78 ))))))((91 (22 23 ))(46 ((30 52 )(32 43 ))))))(27 (55 73 ))))(11 31 )))(4 (37 88 )))))((9 10 )(96 (84 (82 83 ))))))(49 (60 (48 (95 (61 (50 (20 ((80 (2 (21 94 )))(7 (47 (19 (12 54 )))))))))))))(((29 44 )(81 (65 (66 67 ))))(64 (41 63 ))))(70 90 ))(16 (14 15 ))))((69 ((87 (26 62 ))((40 (35 71 ))(39 77 ))))(42 79 ))))))))*
(25 (33 ((0 (18 72 ))(24 (53 ((59 (((((6 ((((17 (1 75 ))((89 (36 (8 (38 85 ))))(34 76 )))(74 (((92 (((45 ((56 (93 ((3 13 )((68 (5 51 ))((57 86 )(58 78 ))))))(46 ((30 52 )(32 43 )))))(91 (22 23 )))(55 (27 73 ))))(28 (11 31 )))(4 (37 88 )))))((9 10 )(96 (84 (82 83 ))))))(49 ((95 (61 (20 (50 ((80 (2 (21 94 )))(7 (47 (19 (12 54 )))))))))(48 60 ))))(((29 44 )(64 (41 63 )))(81 (66 (65 67 )))))(70 90 ))(16 (14 15 ))))((69 ((87 (26 62 ))((40 (35 71 ))(39 77 ))))(42 79 ))))))))*
(25 (33 ((0 (18 72 ))(24 (53 ((59 (((((6 ((((17 (1 75 ))((8 (38 (89 (36 85 ))))(34 76 )))(74 (((92 ((45 (((56 (93 ((3 13 )((68 (5 51 ))((57 86 )(58 78 ))))))(22 23 ))(91 (46 ((30 52 )(32 43 ))))))(55 (27 73 ))))(28 (11 31 )))(4 (37 88 )))))((9 10 )(96 (84 (82 83 ))))))(49 ((95 (61 (50 (20 ((80 (2 (21 94 )))(7 (47 (19 (12 54 )))))))))(48 60 ))))(((29 44 )(64 (41 63 )))(81 (65 (66 67 )))))(70 90 ))(16 (14 15 ))))((87 (26 62 ))((69 ((40 (35 71 ))(39 77 )))(42 79 )))))))))*
(25 (33 ((0 (18 72 ))(24 (53 ((59 (((((6 ((((17 (1 75 ))((89 (36 (8 (38 85 ))))(34 76 )))(74 ((28 ((92 ((45 (((56 (93 ((3 13 )((68 (5 51 ))((57 86 )(58 78 ))))))(91 (22 23 )))(46 ((30 52 )(32 43 )))))(55 (27 73 ))))(11 31 )))(4 (37 88 )))))((9 10 )(96 (84 (82 83 ))))))(49 (48 (60 (95 (61 (((80 (2 (21 94 )))(7 (47 (19 (12 54 )))))(20 50 ))))))))(((29 44 )(81 (65 (66 67 ))))(64 (41 63 ))))(70 90 ))(16 (14 15 ))))((69 ((87 (26 62 ))((40 (35 71 ))(39 77 ))))(42 79 ))))))))*
(25 (33 ((0 (18 72 ))(24 (53 ((59 (((((6 ((((17 (1 75 ))((36 (8 (89 (38 85 ))))(34 76 )))(74 (((92 ((45 (((56 (93 (13 (3 ((68 (5 51 ))((57 86 )(58 78 )))))))(91 (22 23 )))(46 ((30 52 )(32 43 )))))(55 (27 73 ))))(28 (11 31 )))(4 (37 88 )))))((9 10 )(96 (84 (82 83 ))))))(49 (60 (48 (95 (61 (((80 (2 (21 94 )))(7 (47 (19 (12 54 )))))(20 50 ))))))))(((29 44 )(81 (65 (66 67 ))))(64 (41 63 ))))(70 90 ))(16 (14 15 ))))((69 ((87 (26 62 ))((40 (35 71 ))(39 77 ))))(42 79 ))))))))*
(25 (33 ((0 (18 72 ))(24 (53 ((59 (((((6 ((((17 (1 75 ))((8 (38 (36 (85 89 ))))(34 76 )))(74 (((92 (((45 ((56 (93 ((3 13 )((68 (5 51 ))((57 86 )(58 78 ))))))(46 ((30 52 )(32 43 )))))(91 (22 23 )))(55 (27 73 ))))(28 (11 31 )))(4 (37 88 )))))((9 10 )(96 (84 (82 83 ))))))(49 (60 (48 (95 (61 (50 (20 ((80 (2 (21 94 )))(7 (47 (19 (12 54 )))))))))))))(((29 44 )(64 (41 63 )))(81 (65 (66 67 )))))(70 90 ))(16 (14 15 ))))((69 ((87 (26 62 ))((40 (35 71 ))(39 77 ))))(42 79 ))))))))*
(25 (33 ((0 (18 72 ))(24 (53 ((59 (((((6 ((((17 (1 75 ))((36 (8 (85 (38 89 ))))(34 76 )))(74 ((28 ((92 (((45 ((56 (93 (13 (3 ((68 (5 51 ))((57 86 )(58 78 )))))))(46 ((30 52 )(32 43 )))))(91 (22 23 )))(27 (55 73 ))))(11 31 )))(4 (37 88 )))))((9 10 )(96 (84 (82 83 ))))))(60 (49 (95 (61 ((50 ((80 (2 (21 94 )))(7 (47 (19 (12 54 ))))))(20 48 )))))))(((29 44 )(64 (41 63 )))(81 (65 (66 67 )))))(70 90 ))(16 (14 15 ))))((87 (26 62 ))((69 ((40 (35 71 ))(39 77 )))(42 79 )))))))))*
(25 (33 ((0 (18 72 ))(24 (53 ((59 (((((6 ((((17 (1 75 ))((8 (38 (89 (36 85 ))))(34 76 )))(74 ((28 ((92 (((45 ((56 (93 (13 (3 ((68 (5 51 ))((57 86 )(58 78 )))))))(46 ((30 52 )(32 43 )))))(91 (22 23 )))(27 (55 73 ))))(11 31 )))(4 (37 88 )))))((9 10 )(96 (84 (82 83 ))))))(49 (48 (60 (95 (61 (((80 (2 (21 94 )))(7 (47 (19 (12 54 )))))(20 50 ))))))))(((29 44 )(64 (41 63 )))(81 (66 (65 67 )))))(70 90 ))(16 (14 15 ))))((87 (26 62 ))((69 ((40 (35 71 ))(39 77 )))(42 79 )))))))))*
(25 (33 ((0 (18 72 ))(24 (53 ((59 (((((6 ((((17 (1 75 ))((36 (8 (89 (38 85 ))))(34 76 )))(74 ((28 ((92 ((45 ((56 (93 (13 (3 ((68 (5 51 ))((57 86 )(58 78 )))))))((91 (22 23 ))(46 ((30 52 )(32 43 ))))))(27 (55 73 ))))(11 31 )))(4 (37 88 )))))((9 10 )(96 (84 (82 83 ))))))(60 (49 (95 (61 ((50 ((80 (2 (21 94 )))(7 (47 (19 (12 54 ))))))(20 48 )))))))(((29 44 )(64 (41 63 )))(81 (67 (65 66 )))))(70 90 ))(16 (14 15 ))))((87 (26 62 ))((69 ((40 (35 71 ))(39 77 )))(42 79 )))))))))*
(25 (33 ((0 (18 72 ))(24 (53 ((59 (((((6 ((((17 (1 75 ))((8 (38 (85 (36 89 ))))(34 76 )))(74 ((28 ((92 ((45 ((56 (93 ((3 13 )((68 (5 51 ))((57 86 )(58 78 ))))))((91 (22 23 ))(46 ((30 52 )(32 43 ))))))(55 (27 73 ))))(11 31 )))(4 (37 88 )))))((9 10 )(96 (84 (82 83 ))))))(60 (49 (48 (95 (61 (20 (50 ((80 (2 (21 94 )))(7 (47 (19 (12 54 )))))))))))))(((29 44 )(64 (41 63 )))(81 (65 (66 67 )))))(70 90 ))(16 (14 15 ))))((87 (26 62 ))((69 ((40 (35 71 ))(39 77 )))(42 79 )))))))))*
(25 (33 ((0 (18 72 ))(24 (53 ((59 (((((6 ((((17 (1 75 ))((8 (38 (85 (36 89 ))))(34 76 )))(74 (((92 ((45 (((56 (93 ((3 13 )((68 (5 51 ))((57 86 )(58 78 ))))))(91 (22 23 )))(46 ((30 52 )(32 43 )))))(27 (55 73 ))))(28 (11 31 )))(4 (37 88 )))))((9 10 )(96 (84 (82 83 ))))))((48 (95 (61 (50 (20 ((80 (2 (21 94 )))(7 (47 (19 (12 54 ))))))))))(49 60 )))(((29 44 )(64 (41 63 )))(81 (67 (65 66 )))))(70 90 ))(16 (14 15 ))))((69 ((87 (26 62 ))((40 (35 71 ))(39 77 ))))(42 79 ))))))))*
(25 (33 ((0 (18 72 ))(24 (53 ((59 (((((6 ((((17 (1 75 ))((8 (38 (85 (36 89 ))))(34 76 )))(74 ((28 ((92 ((45 (((56 (93 (13 (3 ((68 (5 51 ))((57 86 )(58 78 )))))))(91 (22 23 )))(46 ((30 52 )(32 43 )))))(55 (27 73 ))))(11 31 )))(4 (37 88 )))))((9 10 )(96 (84 (82 83 ))))))((48 (95 (61 (50 (20 ((80 (2 (21 94 )))(7 (47 (19 (12 54 ))))))))))(49 60 )))(((29 44 )(64 (41 63 )))(81 (65 (66 67 )))))(70 90 ))(16 (14 15 ))))((69 ((87 (26 62 ))((40 (35 71 ))(39 77 ))))(42 79 ))))))))*
(25 (33 ((0 (18 72 ))(24 (53 ((59 (((((6 ((((17 (1 75 ))((89 (36 (8 (38 85 ))))(34 76 )))(74 ((28 ((92 (((45 ((56 (93 (13 (3 ((68 (5 51 ))((57 86 )(58 78 )))))))(46 ((30 52 )(32 43 )))))(91 (22 23 )))(27 (55 73 ))))(11 31 )))(4 (37 88 )))))((9 10 )(96 (84 (82 83 ))))))(49 ((95 (61 (((80 (2 (21 94 )))(7 (47 (19 (12 54 )))))(20 50 ))))(48 60 ))))(((29 44 )(81 (65 (66 67 ))))(64 (41 63 ))))(70 90 ))(16 (14 15 ))))((87 (26 62 ))((69 ((40 (35 71 ))(39 77 )))(42 79 )))))))))*
(25 (33 ((0 (18 72 ))(24 (53 ((59 (((((6 ((((17 (1 75 ))((36 (8 (38 (85 89 ))))(34 76 )))(74 (((92 (((45 ((56 (93 ((3 13 )((68 (5 51 ))((57 86 )(58 78 ))))))(46 ((30 52 )(32 43 )))))(91 (22 23 )))(27 (55 73 ))))(28 (11 31 )))(4 (37 88 )))))((9 10 )(96 (84 (82 83 ))))))(49 (60 (95 (61 ((50 ((80 (2 (21 94 )))(7 (47 (19 (12 54 ))))))(20 48 )))))))(((29 44 )(81 (65 (66 67 ))))(64 (41 63 ))))(70 90 ))(16 (14 15 ))))((69 ((87 (26 62 ))((40 (35 71 ))(39 77 ))))(42 79 ))))))))*
(25 (33 ((0 (18 72 ))(24 (53 ((59 (((((6 ((((17 (1 75 ))((8 (38 (85 (36 89 ))))(34 76 )))(74 (((92 ((45 (((56 (93 ((3 13 )((68 (5 51 ))((57 86 )(58 78 ))))))(91 (22 23 )))(46 ((30 52 )(32 43 )))))(27 (55 73 ))))(28 (11 31 )))(4 (37 88 )))))((9 10 )(96 (84 (82 83 ))))))(49 (60 (48 (95 (61 (((80 (2 (21 94 )))(7 (47 (19 (12 54 )))))(20 50 ))))))))(((29 44 )(64 (41 63 )))(81 (65 (66 67 )))))(70 90 ))(16 (14 15 ))))((87 (26 62 ))((69 ((40 (35 71 ))(39 77 )))(42 79 )))))))))*
(25 (33 ((0 (18 72 ))(24 (53 ((59 (((((6 ((((17 (1 75 ))((36 (8 (85 (38 89 ))))(34 76 )))(74 (((92 ((45 ((56 (93 ((3 13 )((68 (5 51 ))((57 86 )(58 78 ))))))((91 (22 23 ))(46 ((30 52 )(32 43 ))))))(27 (55 73 ))))(28 (11 31 )))(4 (37 88 )))))((9 10 )(96 (84 (82 83 ))))))((95 (61 ((50 ((80 (2 (21 94 )))(7 (47 (19 (12 54 ))))))(20 48 ))))(49 60 )))(((29 44 )(81 (65 (66 67 ))))(64 (41 63 ))))(70 90 ))(16 (14 15 ))))((69 ((87 (26 62 ))((40 (35 71 ))(39 77 ))))(42 79 ))))))))*
(25 (33 ((0 (18 72 ))(24 (53 ((59 (((((6 ((((17 (1 75 ))((89 (36 (8 (38 85 ))))(34 76 )))(74 (((92 (((45 ((56 (93 (13 (3 ((68 (5 51 ))((57 86 )(58 78 )))))))(46 ((30 52 )(32 43 )))))(91 (22 23 )))(27 (55 73 ))))(28 (11 31 )))(4 (37 88 )))))((9 10 )(96 (84 (82 83 ))))))(49 (60 (95 (61 ((50 ((80 (2 (21 94 )))(7 (47 (19 (12 54 ))))))(20 48 )))))))(((29 44 )(64 (41 63 )))(81 (65 (66 67 )))))(70 90 ))(16 (14 15 ))))((69 ((87 (26 62 ))((40 (35 71 ))(39 77 ))))(42 79 ))))))))*
(25 (33 ((0 (18 72 ))(24 (53 ((59 (((((6 ((((17 (1 75 ))((8 (38 (36 (85 89 ))))(34 76 )))(74 ((28 ((92 (((45 ((56 (93 ((3 13 )((68 (5 51 ))((57 86 )(58 78 ))))))(46 ((30 52 )(32 43 )))))(91 (22 23 )))(55 (27 73 ))))(11 31 )))(4 (37 88 )))))((9 10 )(96 (84 (82 83 ))))))(49 (48 (60 (95 (61 (50 (20 ((80 (2 (21 94 )))(7 (47 (19 (12 54 )))))))))))))(((29 44 )(64 (41 63 )))(81 (65 (66 67 )))))(70 90 ))(16 (14 15 ))))((69 ((87 (26 62 ))((40 (35 71 ))(39 77 ))))(42 79 ))))))))*
(25 (33 ((0 (18 72 ))(24 (53 ((59 (((((6 ((((17 (1 75 ))((89 (36 (8 (38 85 ))))(34 76 )))(74 ((28 ((92 ((45 ((56 (93 ((3 13 )((68 (5 51 ))((57 86 )(58 78 ))))))((91 (22 23 ))(46 ((30 52 )(32 43 ))))))(27 (55 73 ))))(11 31 )))(4 (37 88 )))))((9 10 )(96 (84 (82 83 ))))))((95 (61 ((50 ((80 (2 (21 94 )))(7 (47 (19 (12 54 ))))))(20 48 ))))(49 60 )))(((29 44 )(64 (41 63 )))(81 (65 (66 67 )))))(70 90 ))(16 (14 15 ))))((69 ((87 (26 62 ))((40 (35 71 ))(39 77 ))))(42 79 ))))))))*
(25 (33 ((0 (18 72 ))(24 (53 ((59 (((((6 ((((17 (1 75 ))((8 (38 (89 (36 85 ))))(34 76 )))(74 (((92 ((45 ((56 (93 (13 (3 ((68 (5 51 ))((57 86 )(58 78 )))))))((91 (22 23 ))(46 ((30 52 )(32 43 ))))))(27 (55 73 ))))(28 (11 31 )))(4 (37 88 )))))((9 10 )(96 (84 (82 83 ))))))(49 (60 (48 (95 (61 (((80 (2 (21 94 )))(7 (47 (19 (12 54 )))))(20 50 ))))))))(((29 44 )(81 (65 (66 67 ))))(64 (41 63 ))))(70 90 ))(16 (14 15 ))))((69 ((87 (26 62 ))((40 (35 71 ))(39 77 ))))(42 79 ))))))))*
(25 (33 ((0 (18 72 ))(24 (53 ((59 (((((6 ((((17 (1 75 ))((36 ((8 89 )(38 85 )))(34 76 )))(74 (((92 (((45 ((56 (93 (13 (3 ((68 (5 51 ))((57 86 )(58 78 )))))))(46 ((30 52 )(32 43 )))))(91 (22 23 )))(27 (55 73 ))))(28 (11 31 )))(4 (37 88 )))))((9 10 )(96 (84 (82 83 ))))))((95 (61 ((50 ((80 (2 (21 94 )))(7 (47 (19 (12 54 ))))))(20 48 ))))(49 60 )))(((29 44 )(64 (41 63 )))(81 (65 (66 67 )))))(70 90 ))(16 (14 15 ))))((69 ((87 (26 62 ))((40 (35 71 ))(39 77 ))))(42 79 ))))))))*
(25 (33 ((0 (18 72 ))(24 (53 ((59 (((((6 ((((17 (1 75 ))(((8 (38 85 ))(36 89 ))(34 76 )))(74 ((28 ((92 (((45 ((56 (93 ((3 13 )((68 (5 51 ))((57 86 )(58 78 ))))))(46 ((30 52 )(32 43 )))))(91 (22 23 )))(27 (55 73 ))))(11 31 )))(4 (37 88 )))))((9 10 )(96 (84 (82 83 ))))))(49 (60 (95 (61 ((50 ((80 (2 (21 94 )))(7 (47 (19 (12 54 ))))))(20 48 )))))))(((29 44 )(64 (41 63 )))(81 (65 (66 67 )))))(70 90 ))(16 (14 15 ))))((69 ((87 (26 62 ))((40 (35 71 ))(39 77 ))))(42 79 ))))))))*
(25 (33 ((0 (18 72 ))(24 (53 ((59 (((((6 ((((17 (1 75 ))((8 (38 (89 (36 85 ))))(34 76 )))(74 ((28 ((92 (((45 ((56 (93 ((3 13 )((68 (5 51 ))((57 86 )(58 78 ))))))(46 ((30 52 )(32 43 )))))(91 (22 23 )))(27 (55 73 ))))(11 31 )))(4 (37 88 )))))((9 10 )(96 (84 (82 83 ))))))(49 ((95 (61 (20 (50 ((80 (2 (21 94 )))(7 (47 (19 (12 54 )))))))))(48 60 ))))(((29 44 )(81 (65 (66 67 ))))(64 (41 63 ))))(70 90 ))(16 (14 15 ))))((87 (26 62 ))((69 ((40 (35 71 ))(39 77 )))(42 79 )))))))))*
(25 (33 ((0 (18 72 ))(24 (53 ((59 (((((6 ((((17 (1 75 ))((36 (8 (85 (38 89 ))))(34 76 )))(74 (((92 ((45 ((56 (93 ((3 13 )((68 (5 51 ))((57 86 )(58 78 ))))))((91 (22 23 ))(46 ((30 52 )(32 43 ))))))(27 (55 73 ))))(28 (11 31 )))(4 (37 88 )))))((9 10 )(96 (84 (82 83 ))))))(49 (60 (95 (61 ((50 ((80 (2 (21 94 )))(7 (47 (19 (12 54 ))))))(20 48 )))))))(((29 44 )(81 (65 (66 67 ))))(64 (41 63 ))))(70 90 ))(16 (14 15 ))))((69 ((87 (26 62 ))((40 (35 71 ))(39 77 ))))(42 79 ))))))))*
(25 (33 ((0 (18 72 ))(24 (53 ((59 (((((6 ((((17 (1 75 ))((36 ((8 89 )(38 85 )))(34 76 )))(74 ((28 ((92 ((45 (((56 (93 ((3 13 )((68 (5 51 ))((57 86 )(58 78 ))))))(22 23 ))(91 (46 ((30 52 )(32 43 ))))))(27 (55 73 ))))(11 31 )))(4 (37 88 )))))((9 10 )(96 (84 (82 83 ))))))((48 (95 (61 (((80 (2 (21 94 )))(7 (47 (19 (12 54 )))))(20 50 )))))(49 60 )))(((29 44 )(81 (65 (66 67 ))))(64 (41 63 ))))(70 90 ))(16 (14 15 ))))((69 ((87 (26 62 ))((40 (35 71 ))(39 77 ))))(42 79 ))))))))*
(25 (33 ((0 (18 72 ))(24 (53 ((59 (((((6 ((((17 (1 75 ))((8 (38 (85 (36 89 ))))(34 76 )))(74 (((92 ((45 (((56 (93 ((3 13 )((68 (5 51 ))((57 86 )(58 78 ))))))(91 (22 23 )))(46 ((30 52 )(32 43 )))))(27 (55 73 ))))(28 (11 31 )))(4 (37 88 )))))((9 10 )(96 (84 (82 83 ))))))(49 (60 (95 (61 ((50 ((80 (2 (21 94 )))(7 (47 (19 (12 54 ))))))(20 48 )))))))(((29 44 )(81 (65 (66 67 ))))(64 (41 63 ))))(70 90 ))(16 (14 15 ))))((69 ((87 (26 62 ))((40 (35 71 ))(39 77 ))))(42 79 ))))))))*
(25 (33 ((0 (18 72 ))(24 (53 ((59 (((((6 ((((17 (1 75 ))((36 (8 (85 (38 89 ))))(34 76 )))(74 (((92 (((45 ((56 (93 ((3 13 )((68 (5 51 ))((57 86 )(58 78 ))))))(46 ((30 52 )(32 43 )))))(91 (22 23 )))(27 (55 73 ))))(28 (11 31 )))(4 (37 88 )))))((9 10 )(96 (84 (82 83 ))))))((48 (95 (61 (50 (20 ((80 (2 (21 94 )))(7 (47 (19 (12 54 ))))))))))(49 60 )))(((29 44 )(64 (41 63 )))(81 (67 (65 66 )))))(70 90 ))(16 (14 15 ))))((87 (26 62 ))((69 ((40 (35 71 ))(39 77 )))(42 79 )))))))))*
(25 (33 ((0 (18 72 ))(24 (53 ((59 (((((6 ((((17 (1 75 ))((89 (36 (8 (38 85 ))))(34 76 )))(74 (((92 ((45 ((56 (93 ((3 13 )((68 (5 51 ))((57 86 )(58 78 ))))))((91 (22 23 ))(46 ((30 52 )(32 43 ))))))(55 (27 73 ))))(28 (11 31 )))(4 (37 88 )))))((9 10 )(96 (84 (82 83 ))))))(49 ((95 (61 (50 (20 ((80 (2 (21 94 )))(7 (47 (19 (12 54 )))))))))(48 60 ))))(((29 44 )(64 (41 63 )))(81 (67 (65 66 )))))(70 90 ))(16 (14 15 ))))((69 ((87 (26 62 ))((40 (35 71 ))(39 77 ))))(42 79 ))))))))*
(25 (33 ((0 (18 72 ))(24 (53 ((59 (((((6 ((((17 (1 75 ))((36 (8 (38 (85 89 ))))(34 76 )))(74 ((28 ((92 ((45 ((56 (93 ((3 13 )((68 (5 51 ))((57 86 )(58 78 ))))))((91 (22 23 ))(46 ((30 52 )(32 43 ))))))(27 (55 73 ))))(11 31 )))(4 (37 88 )))))((9 10 )(96 (84 (82 83 ))))))((48 (95 (61 (20 (50 ((80 (2 (21 94 )))(7 (47 (19 (12 54 ))))))))))(49 60 )))(((29 44 )(64 (41 63 )))(81 (67 (65 66 )))))(70 90 ))(16 (14 15 ))))((87 (26 62 ))((69 ((40 (35 71 ))(39 77 )))(42 79 )))))))))*
(25 (33 ((0 (18 72 ))(24 (53 ((59 (((((6 ((((17 (1 75 ))((8 (38 (85 (36 89 ))))(34 76 )))(74 (((92 ((45 (((56 (93 (13 (3 ((68 (5 51 ))((57 86 )(58 78 )))))))(91 (22 23 )))(46 ((30 52 )(32 43 )))))(27 (55 73 ))))(28 (11 31 )))(4 (37 88 )))))((9 10 )(96 (84 (82 83 ))))))((95 (61 ((50 ((80 (2 (21 94 )))(7 (47 (19 (12 54 ))))))(20 48 ))))(49 60 )))(((29 44 )(81 (65 (66 67 ))))(64 (41 63 ))))(70 90 ))(16 (14 15 ))))((69 ((87 (26 62 ))((40 (35 71 ))(39 77 ))))(42 79 ))))))))*
(25 (33 ((0 (18 72 ))(24 (53 ((59 (((((6 ((((17 (1 75 ))((36 (8 (85 (38 89 ))))(34 76 )))(74 ((28 ((92 ((45 (((56 (93 ((3 13 )((68 (5 51 ))((57 86 )(58 78 ))))))(22 23 ))(91 (46 ((30 52 )(32 43 ))))))(55 (27 73 ))))(11 31 )))(4 (37 88 )))))((9 10 )(96 (84 (82 83 ))))))(49 (60 (95 (61 ((50 ((80 (2 (21 94 )))(7 (47 (19 (12 54 ))))))(20 48 )))))))(((29 44 )(64 (41 63 )))(81 (67 (65 66 )))))(70 90 ))(16 (14 15 ))))((69 ((87 (26 62 ))((40 (35 71 ))(39 77 ))))(42 79 ))))))))*
(25 (33 ((0 (18 72 ))(24 (53 ((59 (((((6 ((((17 (1 75 ))((36 (8 (85 (38 89 ))))(34 76 )))(74 (((92 ((45 (((56 (93 ((3 13 )((68 (5 51 ))((57 86 )(58 78 ))))))(91 (22 23 )))(46 ((30 52 )(32 43 )))))(27 (55 73 ))))(28 (11 31 )))(4 (37 88 )))))((9 10 )(96 (84 (82 83 ))))))(49 (60 (95 (61 ((50 ((80 (2 (21 94 )))(7 (47 (19 (12 54 ))))))(20 48 )))))))(((29 44 )(81 (65 (66 67 ))))(64 (41 63 ))))(70 90 ))(16 (14 15 ))))((69 ((87 (26 62 ))((40 (35 71 ))(39 77 ))))(42 79 ))))))))*
(25 (33 ((0 (18 72 ))(24 (53 ((59 (((((6 ((((17 (1 75 ))((36 (8 (85 (38 89 ))))(34 76 )))(74 (((92 ((45 (((56 (93 (13 (3 ((68 (5 51 ))((57 86 )(58 78 )))))))(91 (22 23 )))(46 ((30 52 )(32 43 )))))(27 (55 73 ))))(28 (11 31 )))(4 (37 88 )))))((9 10 )(96 (84 (82 83 ))))))((95 (61 ((50 ((80 (2 (21 94 )))(7 (47 (19 (12 54 ))))))(20 48 ))))(49 60 )))(((29 44 )(64 (41 63 )))(81 (67 (65 66 )))))(70 90 ))(16 (14 15 ))))((69 ((87 (26 62 ))((40 (35 71 ))(39 77 ))))(42 79 ))))))))*
(25 (33 ((0 (18 72 ))(24 (53 ((59 (((((6 ((((17 (1 75 ))((89 (36 (8 (38 85 ))))(34 76 )))(74 ((28 ((92 ((45 (((56 (93 (13 (3 ((68 (5 51 ))((57 86 )(58 78 )))))))(91 (22 23 )))(46 ((30 52 )(32 43 )))))(27 (55 73 ))))(11 31 )))(4 (37 88 )))))((9 10 )(96 (84 (82 83 ))))))(49 (60 (95 (61 ((50 ((80 (2 (21 94 )))(7 (47 (19 (12 54 ))))))(20 48 )))))))(((29 44 )(64 (41 63 )))(81 (65 (66 67 )))))(70 90 ))(16 (14 15 ))))((69 ((87 (26 62 ))((40 (35 71 ))(39 77 ))))(42 79 ))))))))*
(25 (33 ((0 (18 72 ))(24 (53 ((59 (((((6 ((((17 (1 75 ))((89 (36 (8 (38 85 ))))(34 76 )))(74 ((28 ((92 ((45 (((56 (93 ((3 13 )((68 (5 51 ))((57 86 )(58 78 ))))))(22 23 ))(91 (46 ((30 52 )(32 43 ))))))(27 (55 73 ))))(11 31 )))(4 (37 88 )))))((9 10 )(96 (84 (82 83 ))))))(49 (60 (95 (61 ((50 ((80 (2 (21 94 )))(7 (47 (19 (12 54 ))))))(20 48 )))))))(((29 44 )(81 (65 (66 67 ))))(64 (41 63 ))))(70 90 ))(16 (14 15 ))))((69 ((87 (26 62 ))((40 (35 71 ))(39 77 ))))(42 79 ))))))))*
(25 (33 ((0 (18 72 ))(24 (53 ((59 (((((6 ((((17 (1 75 ))((8 (38 (89 (36 85 ))))(34 76 )))(74 (((92 ((45 (((56 (93 (13 (3 ((68 (5 51 ))((57 86 )(58 78 )))))))(22 23 ))(91 (46 ((30 52 )(32 43 ))))))(55 (27 73 ))))(28 (11 31 )))(4 (37 88 )))))((9 10 )(96 (84 (82 83 ))))))(49 (60 (95 (61 ((50 ((80 (2 (21 94 )))(7 (47 (19 (12 54 ))))))(20 48 )))))))(((29 44 )(81 (65 (66 67 ))))(64 (41 63 ))))(70 90 ))(16 (14 15 ))))((69 ((87 (26 62 ))((40 (35 71 ))(39 77 ))))(42 79 ))))))))*
(25 (33 ((0 (18 72 ))(24 (53 ((59 (((((6 ((((17 (1 75 ))((36 (8 (38 (85 89 ))))(34 76 )))(74 ((28 ((92 ((45 ((56 (93 ((3 13 )((68 (5 51 ))((57 86 )(58 78 ))))))((91 (22 23 ))(46 ((30 52 )(32 43 ))))))(27 (55 73 ))))(11 31 )))(4 (37 88 )))))((9 10 )(96 (84 (82 83 ))))))(49 (60 (95 (61 ((50 ((80 (2 (21 94 )))(7 (47 (19 (12 54 ))))))(20 48 )))))))(((29 44 )(64 (41 63 )))(81 (67 (65 66 )))))(70 90 ))(16 (14 15 ))))((69 ((87 (26 62 ))((40 (35 71 ))(39 77 ))))(42 79 ))))))))*
(25 (33 ((0 (18 72 ))(24 (53 ((59 (((((6 ((((17 (1 75 ))((36 (8 (38 (85 89 ))))(34 76 )))(74 ((28 ((92 ((45 (((56 (93 (13 (3 ((68 (5 51 ))((57 86 )(58 78 )))))))(22 23 ))(91 (46 ((30 52 )(32 43 ))))))(55 (27 73 ))))(11 31 )))(4 (37 88 )))))((9 10 )(96 (84 (82 83 ))))))((95 (61 ((50 ((80 (2 (21 94 )))(7 (47 (19 (12 54 ))))))(20 48 ))))(49 60 )))(((29 44 )(81 (65 (66 67 ))))(64 (41 63 ))))(70 90 ))(16 (14 15 ))))((69 ((87 (26 62 ))((40 (35 71 ))(39 77 ))))(42 79 ))))))))*
(25 (33 ((0 (18 72 ))(24 (53 ((59 (((((6 ((((17 (1 75 ))((89 (36 (8 (38 85 ))))(34 76 )))(74 (((92 ((45 (((56 (93 (13 (3 ((68 (5 51 ))((57 86 )(58 78 )))))))(22 23 ))(91 (46 ((30 52 )(32 43 ))))))(27 (55 73 ))))(28 (11 31 )))(4 (37 88 )))))((9 10 )(96 (84 (82 83 ))))))((95 (61 ((50 ((80 (2 (21 94 )))(7 (47 (19 (12 54 ))))))(20 48 ))))(49 60 )))(((29 44 )(81 (65 (66 67 ))))(64 (41 63 ))))(70 90 ))(16 (14 15 ))))((69 ((87 (26 62 ))((40 (35 71 ))(39 77 ))))(42 79 ))))))))*
(25 (33 ((0 (18 72 ))(24 (53 ((59 (((((6 ((((17 (1 75 ))(((8 (38 85 ))(36 89 ))(34 76 )))(74 ((28 ((92 (((45 ((56 (93 ((3 13 )((68 (5 51 ))((57 86 )(58 78 ))))))(46 ((30 52 )(32 43 )))))(91 (22 23 )))(27 (55 73 ))))(11 31 )))(4 (37 88 )))))((9 10 )(96 (84 (82 83 ))))))((95 (61 ((50 ((80 (2 (21 94 )))(7 (47 (19 (12 54 ))))))(20 48 ))))(49 60 )))(((29 44 )(64 (41 63 )))(81 (65 (66 67 )))))(70 90 ))(16 (14 15 ))))((69 ((87 (26 62 ))((40 (35 71 ))(39 77 ))))(42 79 ))))))))*
(25 (33 ((0 (18 72 ))(24 (53 ((59 (((((6 ((((17 (1 75 ))((89 (36 (8 (38 85 ))))(34 76 )))(74 (((92 ((45 ((56 (93 ((3 13 )((68 (5 51 ))((57 86 )(58 78 ))))))((91 (22 23 ))(46 ((30 52 )(32 43 ))))))(55 (27 73 ))))(28 (11 31 )))(4 (37 88 )))))((9 10 )(96 (84 (82 83 ))))))(49 (60 (95 (61 ((50 ((80 (2 (21 94 )))(7 (47 (19 (12 54 ))))))(20 48 )))))))(((29 44 )(64 (41 63 )))(81 (67 (65 66 )))))(70 90 ))(16 (14 15 ))))((69 ((87 (26 62 ))((40 (35 71 ))(39 77 ))))(42 79 ))))))))*
(25 (33 ((0 (18 72 ))(24 (53 ((59 (((((6 ((((17 (1 75 ))((36 (8 (38 (85 89 ))))(34 76 )))(74 (((92 ((45 ((56 (93 (13 (3 ((68 (5 51 ))((57 86 )(58 78 )))))))((91 (22 23 ))(46 ((30 52 )(32 43 ))))))(55 (27 73 ))))(28 (11 31 )))(4 (37 88 )))))((9 10 )(96 (84 (82 83 ))))))((95 (61 ((50 ((80 (2 (21 94 )))(7 (47 (19 (12 54 ))))))(20 48 ))))(49 60 )))(((29 44 )(64 (41 63 )))(81 (67 (65 66 )))))(70 90 ))(16 (14 15 ))))((69 ((87 (26 62 ))((40 (35 71 ))(39 77 ))))(42 79 ))))))))*
(25 (33 ((0 (18 72 ))(24 (53 ((59 (((((6 ((((17 (1 75 ))((89 (36 (8 (38 85 ))))(34 76 )))(74 (((92 ((45 (((56 (93 (13 (3 ((68 (5 51 ))((57 86 )(58 78 )))))))(91 (22 23 )))(46 ((30 52 )(32 43 )))))(27 (55 73 ))))(28 (11 31 )))(4 (37 88 )))))((9 10 )(96 (84 (82 83 ))))))((95 (61 ((50 ((80 (2 (21 94 )))(7 (47 (19 (12 54 ))))))(20 48 ))))(49 60 )))(((29 44 )(64 (41 63 )))(81 (67 (65 66 )))))(70 90 ))(16 (14 15 ))))((69 ((87 (26 62 ))((40 (35 71 ))(39 77 ))))(42 79 ))))))))*
(25 (33 ((0 (18 72 ))(24 (53 ((59 (((((6 ((((17 (1 75 ))((89 (36 (8 (38 85 ))))(34 76 )))(74 ((28 ((92 (((45 ((56 (93 (13 (3 ((68 (5 51 ))((57 86 )(58 78 )))))))(46 ((30 52 )(32 43 )))))(91 (22 23 )))(55 (27 73 ))))(11 31 )))(4 (37 88 )))))((9 10 )(96 (84 (82 83 ))))))((95 (61 ((50 ((80 (2 (21 94 )))(7 (47 (19 (12 54 ))))))(20 48 ))))(49 60 )))(((29 44 )(64 (41 63 )))(81 (65 (66 67 )))))(70 90 ))(16 (14 15 ))))((69 ((87 (26 62 ))((40 (35 71 ))(39 77 ))))(42 79 ))))))))*
(25 (33 ((0 (18 72 ))(24 (53 ((59 (((((6 ((((17 (1 75 ))(((8 (38 85 ))(36 89 ))(34 76 )))(74 ((28 ((92 ((45 (((56 (93 ((3 13 )((68 (5 51 ))((57 86 )(58 78 ))))))(22 23 ))(91 (46 ((30 52 )(32 43 ))))))(27 (55 73 ))))(11 31 )))(4 (37 88 )))))((9 10 )(96 (84 (82 83 ))))))((95 (61 ((50 ((80 (2 (21 94 )))(7 (47 (19 (12 54 ))))))(20 48 ))))(49 60 )))(((29 44 )(64 (41 63 )))(81 (67 (65 66 )))))(70 90 ))(16 (14 15 ))))((69 ((87 (26 62 ))((40 (35 71 ))(39 77 ))))(42 79 ))))))))*
(25 (33 ((0 (18 72 ))(24 (53 ((59 (((((6 ((((17 (1 75 ))((36 (8 (89 (38 85 ))))(34 76 )))(74 ((28 ((92 ((45 ((56 (93 (13 (3 ((68 (5 51 ))((57 86 )(58 78 )))))))((91 (22 23 ))(46 ((30 52 )(32 43 ))))))(27 (55 73 ))))(11 31 )))(4 (37 88 )))))((9 10 )(96 (84 (82 83 ))))))((48 (95 (61 (50 (20 ((80 (2 (21 94 )))(7 (47 (19 (12 54 ))))))))))(49 60 )))(((29 44 )(64 (41 63 )))(81 (67 (65 66 )))))(70 90 ))(16 (14 15 ))))((69 ((87 (26 62 ))((40 (35 71 ))(39 77 ))))(42 79 ))))))))*
(25 (33 ((0 (18 72 ))(24 (53 ((59 (((((6 ((((17 (1 75 ))((8 (38 (89 (36 85 ))))(34 76 )))(74 (((92 ((45 (((56 (93 (13 (3 ((68 (5 51 ))((57 86 )(58 78 )))))))(91 (22 23 )))(46 ((30 52 )(32 43 )))))(27 (55 73 ))))(28 (11 31 )))(4 (37 88 )))))((9 10 )(96 (84 (82 83 ))))))(49 (60 (48 (95 (61 (((80 (2 (21 94 )))(7 (47 (19 (12 54 )))))(20 50 ))))))))(((29 44 )(64 (41 63 )))(81 (67 (65 66 )))))(70 90 ))(16 (14 15 ))))((69 ((87 (26 62 ))((40 (35 71 ))(39 77 ))))(42 79 ))))))))*
(25 (33 ((0 (18 72 ))(24 (53 ((59 (((((6 ((((17 (1 75 ))((8 (38 (89 (36 85 ))))(34 76 )))(74 (((92 ((45 (((56 (93 (13 (3 ((68 (5 51 ))((57 86 )(58 78 )))))))(22 23 ))(91 (46 ((30 52 )(32 43 ))))))(27 (55 73 ))))(28 (11 31 )))(4 (37 88 )))))((9 10 )(96 (84 (82 83 ))))))(49 (60 (95 (61 ((50 ((80 (2 (21 94 )))(7 (47 (19 (12 54 ))))))(20 48 )))))))(((29 44 )(81 (65 (66 67 ))))(64 (41 63 ))))(70 90 ))(16 (14 15 ))))((87 (26 62 ))((69 ((40 (35 71 ))(39 77 )))(42 79 )))))))))*
(25 (33 ((0 (18 72 ))(24 (53 ((59 (((((6 ((((17 (1 75 ))((36 (8 (85 (38 89 ))))(34 76 )))(74 ((28 ((92 ((45 (((56 (93 ((3 13 )((68 (5 51 ))((57 86 )(58 78 ))))))(22 23 ))(91 (46 ((30 52 )(32 43 ))))))(55 (27 73 ))))(11 31 )))(4 (37 88 )))))((9 10 )(96 (84 (82 83 ))))))(49 (60 (95 (61 ((50 ((80 (2 (21 94 )))(7 (47 (19 (12 54 ))))))(20 48 )))))))(((29 44 )(81 (65 (66 67 ))))(64 (41 63 ))))(70 90 ))(16 (14 15 ))))((69 ((87 (26 62 ))((40 (35 71 ))(39 77 ))))(42 79 ))))))))*
(25 (33 ((0 (18 72 ))(24 (53 ((59 (((((6 ((((17 (1 75 ))((89 (36 (8 (38 85 ))))(34 76 )))(74 (((92 ((45 ((56 (93 ((3 13 )((68 (5 51 ))((57 86 )(58 78 ))))))((91 (22 23 ))(46 ((30 52 )(32 43 ))))))(55 (27 73 ))))(28 (11 31 )))(4 (37 88 )))))((9 10 )(96 (84 (82 83 ))))))(49 (60 (95 (61 ((50 ((80 (2 (21 94 )))(7 (47 (19 (12 54 ))))))(20 48 )))))))(((29 44 )(81 (65 (66 67 ))))(64 (41 63 ))))(70 90 ))(16 (14 15 ))))((69 ((87 (26 62 ))((40 (35 71 ))(39 77 ))))(42 79 ))))))))*
(25 (33 ((0 (18 72 ))(24 (53 ((59 (((((6 ((((17 (1 75 ))((8 (38 (89 (36 85 ))))(34 76 )))(74 (((92 ((45 (((56 (93 (13 (3 ((68 (5 51 ))((57 86 )(58 78 )))))))(22 23 ))(91 (46 ((30 52 )(32 43 ))))))(55 (27 73 ))))(28 (11 31 )))(4 (37 88 )))))((9 10 )(96 (84 (82 83 ))))))((95 (61 ((50 ((80 (2 (21 94 )))(7 (47 (19 (12 54 ))))))(20 48 ))))(49 60 )))(((29 44 )(81 (65 (66 67 ))))(64 (41 63 ))))(70 90 ))(16 (14 15 ))))((69 ((87 (26 62 ))((40 (35 71 ))(39 77 ))))(42 79 ))))))))*
(25 (33 ((0 (18 72 ))(24 (53 ((59 (((((6 ((((17 (1 75 ))((36 (89 (8 (38 85 ))))(34 76 )))(74 ((28 ((92 ((45 ((56 (93 (13 (3 ((68 (5 51 ))((57 86 )(58 78 )))))))((91 (22 23 ))(46 ((30 52 )(32 43 ))))))(27 (55 73 ))))(11 31 )))(4 (37 88 )))))((9 10 )(96 (84 (82 83 ))))))(49 (60 (95 (61 ((50 ((80 (2 (21 94 )))(7 (47 (19 (12 54 ))))))(20 48 )))))))(((29 44 )(64 (41 63 )))(81 (65 (66 67 )))))(70 90 ))(16 (14 15 ))))((69 ((87 (26 62 ))((40 (35 71 ))(39 77 ))))(42 79 ))))))))*
(25 (33 ((0 (18 72 ))(24 (53 ((59 (((((6 ((((17 (1 75 ))((36 (8 (85 (38 89 ))))(34 76 )))(74 ((28 ((92 ((45 (((56 (93 ((3 13 )((68 (5 51 ))((57 86 )(58 78 ))))))(91 (22 23 )))(46 ((30 52 )(32 43 )))))(27 (55 73 ))))(11 31 )))(4 (37 88 )))))((9 10 )(96 (84 (82 83 ))))))(60 (49 (95 (61 ((50 ((80 (2 (21 94 )))(7 (47 (19 (12 54 ))))))(20 48 )))))))(((29 44 )(64 (41 63 )))(81 (65 (66 67 )))))(70 90 ))(16 (14 15 ))))((87 (26 62 ))((69 ((40 (35 71 ))(39 77 )))(42 79 )))))))))*
(25 (33 ((0 (18 72 ))(24 (53 ((59 (((((6 ((((17 (1 75 ))((8 (38 (85 (36 89 ))))(34 76 )))(74 ((28 ((92 (((45 ((56 (93 (13 (3 ((68 (5 51 ))((57 86 )(58 78 )))))))(46 ((30 52 )(32 43 )))))(91 (22 23 )))(55 (27 73 ))))(11 31 )))(4 (37 88 )))))((9 10 )(96 (84 (82 83 ))))))(49 (60 (95 (61 ((50 ((80 (2 (21 94 )))(7 (47 (19 (12 54 ))))))(20 48 )))))))(((29 44 )(81 (65 (66 67 ))))(64 (41 63 ))))(70 90 ))(16 (14 15 ))))((69 ((87 (26 62 ))((40 (35 71 ))(39 77 ))))(42 79 ))))))))*
(25 (33 ((0 (18 72 ))(24 (53 ((59 (((((6 ((((17 (1 75 ))((36 ((8 89 )(38 85 )))(34 76 )))(74 (((92 ((45 (((56 (93 (13 (3 ((68 (5 51 ))((57 86 )(58 78 )))))))(22 23 ))(91 (46 ((30 52 )(32 43 ))))))(55 (27 73 ))))(28 (11 31 )))(4 (37 88 )))))((9 10 )(96 (84 (82 83 ))))))((48 (95 (61 (((80 (2 (21 94 )))(7 (47 (19 (12 54 )))))(20 50 )))))(49 60 )))(((29 44 )(64 (41 63 )))(81 (65 (66 67 )))))(70 90 ))(16 (14 15 ))))((69 ((87 (26 62 ))((40 (35 71 ))(39 77 ))))(42 79 ))))))))*
(25 (33 ((0 (18 72 ))(24 (53 ((59 (((((6 ((((17 (1 75 ))((8 (38 (85 (36 89 ))))(34 76 )))(74 (((92 ((45 (((56 (93 (13 (3 ((68 (5 51 ))((57 86 )(58 78 )))))))(91 (22 23 )))(46 ((30 52 )(32 43 )))))(55 (27 73 ))))(28 (11 31 )))(4 (37 88 )))))((9 10 )(96 (84 (82 83 ))))))(49 (60 (48 (95 (61 (20 (50 ((80 (2 (21 94 )))(7 (47 (19 (12 54 )))))))))))))(((29 44 )(64 (41 63 )))(81 (67 (65 66 )))))(70 90 ))(16 (14 15 ))))((87 (26 62 ))((69 ((40 (35 71 ))(39 77 )))(42 79 )))))))))*
(25 (33 ((0 (18 72 ))(24 (53 ((59 (((((6 ((((17 (1 75 ))((36 (8 (89 (38 85 ))))(34 76 )))(74 ((28 ((92 (((45 ((56 (93 ((3 13 )((68 (5 51 ))((57 86 )(58 78 ))))))(46 ((30 52 )(32 43 )))))(91 (22 23 )))(27 (55 73 ))))(11 31 )))(4 (37 88 )))))((9 10 )(96 (84 (82 83 ))))))(49 (48 (60 (95 (61 (20 (50 ((80 (2 (21 94 )))(7 (47 (19 (12 54 )))))))))))))(((29 44 )(64 (41 63 )))(81 (67 (65 66 )))))(70 90 ))(16 (14 15 ))))((87 (26 62 ))((69 ((40 (35 71 ))(39 77 )))(42 79 )))))))))*
(25 (33 ((0 (18 72 ))(24 (53 ((59 (((((6 ((((17 (1 75 ))((36 (8 (85 (38 89 ))))(34 76 )))(74 (((92 (((45 ((56 (93 ((3 13 )((68 (5 51 ))((57 86 )(58 78 ))))))(46 ((30 52 )(32 43 )))))(91 (22 23 )))(27 (55 73 ))))(28 (11 31 )))(4 (37 88 )))))((9 10 )(96 (84 (82 83 ))))))(49 (60 (95 (61 ((50 ((80 (2 (21 94 )))(7 (47 (19 (12 54 ))))))(20 48 )))))))(((29 44 )(64 (41 63 )))(81 (67 (65 66 )))))(70 90 ))(16 (14 15 ))))((69 ((87 (26 62 ))((40 (35 71 ))(39 77 ))))(42 79 ))))))))*
(25 (33 ((0 (18 72 ))(24 (53 ((59 (((((6 ((((17 (1 75 ))((36 (8 (89 (38 85 ))))(34 76 )))(74 ((28 ((92 ((45 ((56 (93 ((3 13 )((68 (5 51 ))((57 86 )(58 78 ))))))((91 (22 23 ))(46 ((30 52 )(32 43 ))))))(55 (27 73 ))))(11 31 )))(4 (37 88 )))))((9 10 )(96 (84 (82 83 ))))))(49 (48 (60 (95 (61 (50 (20 ((80 (2 (21 94 )))(7 (47 (19 (12 54 )))))))))))))(((29 44 )(81 (65 (66 67 ))))(64 (41 63 ))))(70 90 ))(16 (14 15 ))))((69 ((87 (26 62 ))((40 (35 71 ))(39 77 ))))(42 79 ))))))))*
(25 (33 ((0 (18 72 ))(24 (53 ((59 (((((6 ((((17 (1 75 ))((8 (38 (36 (85 89 ))))(34 76 )))(74 ((28 ((92 (((45 ((56 (93 ((3 13 )((68 (5 51 ))((57 86 )(58 78 ))))))(46 ((30 52 )(32 43 )))))(91 (22 23 )))(55 (27 73 ))))(11 31 )))(4 (37 88 )))))((9 10 )(96 (84 (82 83 ))))))(49 (60 (48 (95 (61 (20 (50 ((80 (2 (21 94 )))(7 (47 (19 (12 54 )))))))))))))(((29 44 )(64 (41 63 )))(81 (65 (66 67 )))))(70 90 ))(16 (14 15 ))))((69 ((87 (26 62 ))((40 (35 71 ))(39 77 ))))(42 79 ))))))))*
(25 (33 ((0 (18 72 ))(24 (53 ((59 (((((6 ((((17 (1 75 ))((89 (36 (8 (38 85 ))))(34 76 )))(74 (((92 ((45 ((56 (93 ((3 13 )((68 (5 51 ))((57 86 )(58 78 ))))))((91 (22 23 ))(46 ((30 52 )(32 43 ))))))(27 (55 73 ))))(28 (11 31 )))(4 (37 88 )))))((9 10 )(96 (84 (82 83 ))))))(49 (60 (95 (61 ((50 ((80 (2 (21 94 )))(7 (47 (19 (12 54 ))))))(20 48 )))))))(((29 44 )(64 (41 63 )))(81 (65 (66 67 )))))(70 90 ))(16 (14 15 ))))((69 ((87 (26 62 ))((40 (35 71 ))(39 77 ))))(42 79 ))))))))*
(25 (33 ((0 (18 72 ))(24 (53 ((59 (((((6 ((((17 (1 75 ))((8 (38 (89 (36 85 ))))(34 76 )))(74 ((28 ((92 ((45 (((56 (93 (13 (3 ((68 (5 51 ))((57 86 )(58 78 )))))))(22 23 ))(91 (46 ((30 52 )(32 43 ))))))(27 (55 73 ))))(11 31 )))(4 (37 88 )))))((9 10 )(96 (84 (82 83 ))))))(49 (60 (95 (61 ((50 ((80 (2 (21 94 )))(7 (47 (19 (12 54 ))))))(20 48 )))))))(((29 44 )(81 (65 (66 67 ))))(64 (41 63 ))))(70 90 ))(16 (14 15 ))))((69 ((87 (26 62 ))((40 (35 71 ))(39 77 ))))(42 79 ))))))))*
(25 (33 ((0 (18 72 ))(24 (53 ((59 (((((6 ((((17 (1 75 ))((8 (38 (89 (36 85 ))))(34 76 )))(74 (((92 (((45 ((56 (93 (13 (3 ((68 (5 51 ))((57 86 )(58 78 )))))))(46 ((30 52 )(32 43 )))))(91 (22 23 )))(27 (55 73 ))))(28 (11 31 )))(4 (37 88 )))))((9 10 )(96 (84 (82 83 ))))))(49 ((95 (61 (((80 (2 (21 94 )))(7 (47 (19 (12 54 )))))(20 50 ))))(48 60 ))))(((29 44 )(64 (41 63 )))(81 (67 (65 66 )))))(70 90 ))(16 (14 15 ))))((69 ((87 (26 62 ))((40 (35 71 ))(39 77 ))))(42 79 ))))))))*
(25 (33 ((0 (18 72 ))(24 (53 ((59 (((((6 ((((17 (1 75 ))((8 (38 (89 (36 85 ))))(34 76 )))(74 ((28 ((92 ((45 (((56 (93 ((3 13 )((68 (5 51 ))((57 86 )(58 78 ))))))(91 (22 23 )))(46 ((30 52 )(32 43 )))))(27 (55 73 ))))(11 31 )))(4 (37 88 )))))((9 10 )(96 (84 (82 83 ))))))(49 (60 (95 (61 ((50 ((80 (2 (21 94 )))(7 (47 (19 (12 54 ))))))(20 48 )))))))(((29 44 )(81 (65 (66 67 ))))(64 (41 63 ))))(70 90 ))(16 (14 15 ))))((69 ((87 (26 62 ))((40 (35 71 ))(39 77 ))))(42 79 ))))))))*
(25 (33 ((0 (18 72 ))(24 (53 ((59 (((((6 ((((17 (1 75 ))((89 (36 (8 (38 85 ))))(34 76 )))(74 (((92 (((45 ((56 (93 (13 (3 ((68 (5 51 ))((57 86 )(58 78 )))))))(46 ((30 52 )(32 43 )))))(91 (22 23 )))(55 (27 73 ))))(28 (11 31 )))(4 (37 88 )))))((9 10 )(96 (84 (82 83 ))))))(49 (60 (48 (95 (61 (((80 (2 (21 94 )))(7 (47 (19 (12 54 )))))(20 50 ))))))))(((29 44 )(81 (65 (66 67 ))))(64 (41 63 ))))(70 90 ))(16 (14 15 ))))((69 ((87 (26 62 ))((40 (35 71 ))(39 77 ))))(42 79 ))))))))*
(25 (33 ((0 (18 72 ))(24 (53 ((59 (((((6 ((((17 (1 75 ))((89 (36 (8 (38 85 ))))(34 76 )))(74 ((28 ((92 ((45 (((56 (93 (13 (3 ((68 (5 51 ))((57 86 )(58 78 )))))))(91 (22 23 )))(46 ((30 52 )(32 43 )))))(27 (55 73 ))))(11 31 )))(4 (37 88 )))))((9 10 )(96 (84 (82 83 ))))))((95 (61 ((50 ((80 (2 (21 94 )))(7 (47 (19 (12 54 ))))))(20 48 ))))(49 60 )))(((29 44 )(64 (41 63 )))(81 (65 (66 67 )))))(70 90 ))(16 (14 15 ))))((69 ((87 (26 62 ))((40 (35 71 ))(39 77 ))))(42 79 ))))))))*
(25 (33 ((0 (18 72 ))(24 (53 ((59 (((((6 ((((17 (1 75 ))((36 (8 (38 (85 89 ))))(34 76 )))(74 ((28 ((92 ((45 (((56 (93 (13 (3 ((68 (5 51 ))((57 86 )(58 78 )))))))(91 (22 23 )))(46 ((30 52 )(32 43 )))))(27 (55 73 ))))(11 31 )))(4 (37 88 )))))((9 10 )(96 (84 (82 83 ))))))(49 (60 (95 (61 ((50 ((80 (2 (21 94 )))(7 (47 (19 (12 54 ))))))(20 48 )))))))(((29 44 )(81 (65 (66 67 ))))(64 (41 63 ))))(70 90 ))(16 (14 15 ))))((69 ((87 (26 62 ))((40 (35 71 ))(39 77 ))))(42 79 ))))))))*
(25 (33 ((0 (18 72 ))(24 (53 ((59 (((((6 ((((17 (1 75 ))((36 (8 (85 (38 89 ))))(34 76 )))(74 ((28 ((92 ((45 ((56 (93 (13 (3 ((68 (5 51 ))((57 86 )(58 78 )))))))((91 (22 23 ))(46 ((30 52 )(32 43 ))))))(55 (27 73 ))))(11 31 )))(4 (37 88 )))))((9 10 )(96 (84 (82 83 ))))))(49 (60 (95 (61 ((50 ((80 (2 (21 94 )))(7 (47 (19 (12 54 ))))))(20 48 )))))))(((29 44 )(81 (65 (66 67 ))))(64 (41 63 ))))(70 90 ))(16 (14 15 ))))((69 ((87 (26 62 ))((40 (35 71 ))(39 77 ))))(42 79 ))))))))*
(25 (33 ((0 (18 72 ))(24 (53 ((59 (((((6 ((((17 (1 75 ))((89 (36 (8 (38 85 ))))(34 76 )))(74 (((92 ((45 ((56 (93 (13 (3 ((68 (5 51 ))((57 86 )(58 78 )))))))((91 (22 23 ))(46 ((30 52 )(32 43 ))))))(27 (55 73 ))))(28 (11 31 )))(4 (37 88 )))))((9 10 )(96 (84 (82 83 ))))))(49 (60 (95 (61 ((50 ((80 (2 (21 94 )))(7 (47 (19 (12 54 ))))))(20 48 )))))))(((29 44 )(81 (65 (66 67 ))))(64 (41 63 ))))(70 90 ))(16 (14 15 ))))((87 (26 62 ))((69 ((40 (35 71 ))(39 77 )))(42 79 )))))))))*
(25 (33 ((0 (18 72 ))(24 (53 ((59 (((((6 ((((17 (1 75 ))((8 (38 (89 (36 85 ))))(34 76 )))(74 (((92 ((45 (((56 (93 (13 (3 ((68 (5 51 ))((57 86 )(58 78 )))))))(22 23 ))(91 (46 ((30 52 )(32 43 ))))))(55 (27 73 ))))(28 (11 31 )))(4 (37 88 )))))((9 10 )(96 (84 (82 83 ))))))(60 (49 (95 (61 ((50 ((80 (2 (21 94 )))(7 (47 (19 (12 54 ))))))(20 48 )))))))(((29 44 )(81 (65 (66 67 ))))(64 (41 63 ))))(70 90 ))(16 (14 15 ))))((69 ((87 (26 62 ))((40 (35 71 ))(39 77 ))))(42 79 ))))))))*
(25 (33 ((0 (18 72 ))(24 (53 ((59 (((((6 ((((17 (1 75 ))((89 (36 (8 (38 85 ))))(34 76 )))(74 (((92 ((45 ((56 (93 ((3 13 )((68 (5 51 ))((57 86 )(58 78 ))))))((91 (22 23 ))(46 ((30 52 )(32 43 ))))))(27 (55 73 ))))(28 (11 31 )))(4 (37 88 )))))((9 10 )(96 (84 (82 83 ))))))(49 (60 (95 (61 ((50 ((80 (2 (21 94 )))(7 (47 (19 (12 54 ))))))(20 48 )))))))(((29 44 )(64 (41 63 )))(81 (67 (65 66 )))))(70 90 ))(16 (14 15 ))))((69 ((87 (26 62 ))((40 (35 71 ))(39 77 ))))(42 79 ))))))))*
(25 (33 ((0 (18 72 ))(24 (53 ((59 (((((6 ((((17 (1 75 ))((36 (8 (38 (85 89 ))))(34 76 )))(74 ((28 ((92 ((45 (((56 (93 ((3 13 )((68 (5 51 ))((57 86 )(58 78 ))))))(91 (22 23 )))(46 ((30 52 )(32 43 )))))(55 (27 73 ))))(11 31 )))(4 (37 88 )))))((9 10 )(96 (84 (82 83 ))))))((95 (61 ((50 ((80 (2 (21 94 )))(7 (47 (19 (12 54 ))))))(20 48 ))))(49 60 )))(((29 44 )(64 (41 63 )))(81 (67 (65 66 )))))(70 90 ))(16 (14 15 ))))((69 ((87 (26 62 ))((40 (35 71 ))(39 77 ))))(42 79 ))))))))*
(25 (33 ((0 (18 72 ))(24 (53 ((59 (((((6 ((((17 (1 75 ))(((8 (38 85 ))(36 89 ))(34 76 )))(74 (((92 (((45 ((56 (93 ((3 13 )((68 (5 51 ))((57 86 )(58 78 ))))))(46 ((30 52 )(32 43 )))))(91 (22 23 )))(55 (27 73 ))))(28 (11 31 )))(4 (37 88 )))))((9 10 )(96 (84 (82 83 ))))))(49 (60 (48 (95 (61 (((80 (2 (21 94 )))(7 (47 (19 (12 54 )))))(20 50 ))))))))(((29 44 )(64 (41 63 )))(81 (66 (65 67 )))))(70 90 ))(16 (14 15 ))))((87 (26 62 ))((69 ((40 (35 71 ))(39 77 )))(42 79 )))))))))*
(25 (33 ((0 (18 72 ))(24 (53 ((59 (((((6 ((((17 (1 75 ))((36 (8 (38 (85 89 ))))(34 76 )))(74 ((28 ((92 ((45 ((56 (93 (13 (3 ((68 (5 51 ))((57 86 )(58 78 )))))))((91 (22 23 ))(46 ((30 52 )(32 43 ))))))(55 (27 73 ))))(11 31 )))(4 (37 88 )))))((9 10 )(96 (84 (82 83 ))))))((95 (61 ((50 ((80 (2 (21 94 )))(7 (47 (19 (12 54 ))))))(20 48 ))))(49 60 )))(((29 44 )(81 (65 (66 67 ))))(64 (41 63 ))))(70 90 ))(16 (14 15 ))))((69 ((87 (26 62 ))((40 (35 71 ))(39 77 ))))(42 79 ))))))))*
(25 (33 ((0 (18 72 ))(24 (53 ((59 (((((6 ((((17 (1 75 ))((8 (38 (36 (85 89 ))))(34 76 )))(74 ((28 ((92 (((45 ((56 (93 ((3 13 )((68 (5 51 ))((57 86 )(58 78 ))))))(46 ((30 52 )(32 43 )))))(91 (22 23 )))(55 (27 73 ))))(11 31 )))(4 (37 88 )))))((9 10 )(96 (84 (82 83 ))))))((95 (61 ((50 ((80 (2 (21 94 )))(7 (47 (19 (12 54 ))))))(20 48 ))))(49 60 )))(((29 44 )(64 (41 63 )))(81 (65 (66 67 )))))(70 90 ))(16 (14 15 ))))((69 ((87 (26 62 ))((40 (35 71 ))(39 77 ))))(42 79 ))))))))*
(25 (33 ((0 (18 72 ))(24 (53 ((59 (((((6 ((((17 (1 75 ))((36 (8 (89 (38 85 ))))(34 76 )))(74 ((28 ((92 ((45 ((56 (93 (13 (3 ((68 (5 51 ))((57 86 )(58 78 )))))))((91 (22 23 ))(46 ((30 52 )(32 43 ))))))(27 (55 73 ))))(11 31 )))(4 (37 88 )))))((9 10 )(96 (84 (82 83 ))))))((95 (61 ((50 ((80 (2 (21 94 )))(7 (47 (19 (12 54 ))))))(20 48 ))))(49 60 )))(((29 44 )(64 (41 63 )))(81 (67 (65 66 )))))(70 90 ))(16 (14 15 ))))((69 ((87 (26 62 ))((40 (35 71 ))(39 77 ))))(42 79 ))))))))*
(25 (33 ((0 (18 72 ))(24 (53 ((59 (((((6 ((((17 (1 75 ))((36 (89 (8 (38 85 ))))(34 76 )))(74 ((28 ((92 (((45 ((56 (93 ((3 13 )((68 (5 51 ))((57 86 )(58 78 ))))))(46 ((30 52 )(32 43 )))))(91 (22 23 )))(55 (27 73 ))))(11 31 )))(4 (37 88 )))))((9 10 )(96 (84 (82 83 ))))))(49 (60 (95 (61 ((50 ((80 (2 (21 94 )))(7 (47 (19 (12 54 ))))))(20 48 )))))))(((29 44 )(81 (65 (66 67 ))))(64 (41 63 ))))(70 90 ))(16 (14 15 ))))((69 ((87 (26 62 ))((40 (35 71 ))(39 77 ))))(42 79 ))))))))*
(25 (33 ((0 (18 72 ))(24 (53 ((59 (((((6 ((((17 (1 75 ))((36 (89 (8 (38 85 ))))(34 76 )))(74 ((28 ((92 ((45 (((56 (93 ((3 13 )((68 (5 51 ))((57 86 )(58 78 ))))))(22 23 ))(91 (46 ((30 52 )(32 43 ))))))(27 (55 73 ))))(11 31 )))(4 (37 88 )))))((9 10 )(96 (84 (82 83 ))))))(49 (60 (48 (95 (61 (50 (20 ((80 (2 (21 94 )))(7 (47 (19 (12 54 )))))))))))))(((29 44 )(64 (41 63 )))(81 (67 (65 66 )))))(70 90 ))(16 (14 15 ))))((69 ((87 (26 62 ))((40 (35 71 ))(39 77 ))))(42 79 ))))))))*
(25 (33 ((0 (18 72 ))(24 (53 ((59 (((((6 ((((17 (1 75 ))((8 (38 (85 (36 89 ))))(34 76 )))(74 (((92 ((45 (((56 (93 (13 (3 ((68 (5 51 ))((57 86 )(58 78 )))))))(91 (22 23 )))(46 ((30 52 )(32 43 )))))(27 (55 73 ))))(28 (11 31 )))(4 (37 88 )))))((9 10 )(96 (84 (82 83 ))))))(49 (60 (95 (61 ((50 ((80 (2 (21 94 )))(7 (47 (19 (12 54 ))))))(20 48 )))))))(((29 44 )(81 (65 (66 67 ))))(64 (41 63 ))))(70 90 ))(16 (14 15 ))))((69 ((87 (26 62 ))((40 (35 71 ))(39 77 ))))(42 79 ))))))))*
(25 (33 ((0 (18 72 ))(24 (53 ((59 (((((6 ((((17 (1 75 ))((36 (8 (85 (38 89 ))))(34 76 )))(74 (((92 ((45 (((56 (93 ((3 13 )((68 (5 51 ))((57 86 )(58 78 ))))))(91 (22 23 )))(46 ((30 52 )(32 43 )))))(27 (55 73 ))))(28 (11 31 )))(4 (37 88 )))))((9 10 )(96 (84 (82 83 ))))))((95 (61 ((50 ((80 (2 (21 94 )))(7 (47 (19 (12 54 ))))))(20 48 ))))(49 60 )))(((29 44 )(81 (65 (66 67 ))))(64 (41 63 ))))(70 90 ))(16 (14 15 ))))((69 ((87 (26 62 ))((40 (35 71 ))(39 77 ))))(42 79 ))))))))*
(25 (33 ((0 (18 72 ))(24 (53 ((59 (((((6 ((((17 (1 75 ))((89 (36 (8 (38 85 ))))(34 76 )))(74 ((28 ((92 ((45 (((56 (93 (13 (3 ((68 (5 51 ))((57 86 )(58 78 )))))))(22 23 ))(91 (46 ((30 52 )(32 43 ))))))(27 (55 73 ))))(11 31 )))(4 (37 88 )))))((9 10 )(96 (84 (82 83 ))))))((95 (61 ((50 ((80 (2 (21 94 )))(7 (47 (19 (12 54 ))))))(20 48 ))))(49 60 )))(((29 44 )(81 (65 (66 67 ))))(64 (41 63 ))))(70 90 ))(16 (14 15 ))))((69 ((87 (26 62 ))((40 (35 71 ))(39 77 ))))(42 79 ))))))))*
(25 (33 ((0 (18 72 ))(24 (53 ((59 (((((6 ((((17 (1 75 ))((89 (36 (8 (38 85 ))))(34 76 )))(74 ((28 ((92 ((45 ((56 (93 ((3 13 )((68 (5 51 ))((57 86 )(58 78 ))))))((91 (22 23 ))(46 ((30 52 )(32 43 ))))))(27 (55 73 ))))(11 31 )))(4 (37 88 )))))((9 10 )(96 (84 (82 83 ))))))(49 (60 (95 (61 ((50 ((80 (2 (21 94 )))(7 (47 (19 (12 54 ))))))(20 48 )))))))(((29 44 )(81 (65 (66 67 ))))(64 (41 63 ))))(70 90 ))(16 (14 15 ))))((69 ((87 (26 62 ))((40 (35 71 ))(39 77 ))))(42 79 ))))))))*
(25 (33 ((0 (18 72 ))(24 (53 ((59 (((((6 ((((17 (1 75 ))((36 (8 (85 (38 89 ))))(34 76 )))(74 (((92 (((45 ((56 (93 (13 (3 ((68 (5 51 ))((57 86 )(58 78 )))))))(46 ((30 52 )(32 43 )))))(91 (22 23 )))(27 (55 73 ))))(28 (11 31 )))(4 (37 88 )))))((9 10 )(96 (84 (82 83 ))))))((48 (95 (61 (20 (50 ((80 (2 (21 94 )))(7 (47 (19 (12 54 ))))))))))(49 60 )))(((29 44 )(81 (65 (66 67 ))))(64 (41 63 ))))(70 90 ))(16 (14 15 ))))((87 (26 62 ))((69 ((40 (35 71 ))(39 77 )))(42 79 )))))))))*
(25 (33 ((0 (18 72 ))(24 (53 ((59 (((((6 ((((17 (1 75 ))((8 (38 (89 (36 85 ))))(34 76 )))(74 (((92 ((45 ((56 (93 (13 (3 ((68 (5 51 ))((57 86 )(58 78 )))))))((91 (22 23 ))(46 ((30 52 )(32 43 ))))))(27 (55 73 ))))(28 (11 31 )))(4 (37 88 )))))((9 10 )(96 (84 (82 83 ))))))((48 (95 (61 (50 (20 ((80 (2 (21 94 )))(7 (47 (19 (12 54 ))))))))))(49 60 )))(((29 44 )(64 (41 63 )))(81 (65 (66 67 )))))(70 90 ))(16 (14 15 ))))((69 ((87 (26 62 ))((40 (35 71 ))(39 77 ))))(42 79 ))))))))*
(25 (33 ((0 (18 72 ))(24 (53 ((59 (((((6 ((((17 (1 75 ))(((8 (38 85 ))(36 89 ))(34 76 )))(74 (((92 (((45 ((56 (93 ((3 13 )((68 (5 51 ))((57 86 )(58 78 ))))))(46 ((30 52 )(32 43 )))))(91 (22 23 )))(55 (27 73 ))))(28 (11 31 )))(4 (37 88 )))))((9 10 )(96 (84 (82 83 ))))))(49 (60 (95 (61 ((50 ((80 (2 (21 94 )))(7 (47 (19 (12 54 ))))))(20 48 )))))))(((29 44 )(64 (41 63 )))(81 (65 (66 67 )))))(70 90 ))(16 (14 15 ))))((69 ((87 (26 62 ))((40 (35 71 ))(39 77 ))))(42 79 ))))))))*
(25 (33 ((0 (18 72 ))(24 (53 ((59 (((((6 ((((17 (1 75 ))((8 (38 (85 (36 89 ))))(34 76 )))(74 (((92 ((45 (((56 (93 ((3 13 )((68 (5 51 ))((57 86 )(58 78 ))))))(91 (22 23 )))(46 ((30 52 )(32 43 )))))(27 (55 73 ))))(28 (11 31 )))(4 (37 88 )))))((9 10 )(96 (84 (82 83 ))))))(60 (49 (95 (61 ((50 ((80 (2 (21 94 )))(7 (47 (19 (12 54 ))))))(20 48 )))))))(((29 44 )(81 (65 (66 67 ))))(64 (41 63 ))))(70 90 ))(16 (14 15 ))))((69 ((87 (26 62 ))((40 (35 71 ))(39 77 ))))(42 79 ))))))))*
(25 (33 ((0 (18 72 ))(24 (53 ((59 (((((6 ((((17 (1 75 ))((36 (89 (8 (38 85 ))))(34 76 )))(74 (((92 ((45 (((56 (93 ((3 13 )((68 (5 51 ))((57 86 )(58 78 ))))))(22 23 ))(91 (46 ((30 52 )(32 43 ))))))(27 (55 73 ))))(28 (11 31 )))(4 (37 88 )))))((9 10 )(96 (84 (82 83 ))))))((48 (95 (61 (((80 (2 (21 94 )))(7 (47 (19 (12 54 )))))(20 50 )))))(49 60 )))(((29 44 )(64 (41 63 )))(81 (67 (65 66 )))))(70 90 ))(16 (14 15 ))))((69 ((87 (26 62 ))((40 (35 71 ))(39 77 ))))(42 79 ))))))))*
(25 (33 ((0 (18 72 ))(24 (53 ((59 (((((6 ((((17 (1 75 ))((36 (89 (8 (38 85 ))))(34 76 )))(74 ((28 ((92 ((45 (((56 (93 ((3 13 )((68 (5 51 ))((57 86 )(58 78 ))))))(22 23 ))(91 (46 ((30 52 )(32 43 ))))))(27 (55 73 ))))(11 31 )))(4 (37 88 )))))((9 10 )(96 (84 (82 83 ))))))((95 (61 ((50 ((80 (2 (21 94 )))(7 (47 (19 (12 54 ))))))(20 48 ))))(49 60 )))(((29 44 )(64 (41 63 )))(81 (67 (65 66 )))))(70 90 ))(16 (14 15 ))))((69 ((87 (26 62 ))((40 (35 71 ))(39 77 ))))(42 79 ))))))))*
(25 (33 ((0 (18 72 ))(24 (53 ((59 (((((6 ((((17 (1 75 ))((89 (36 (8 (38 85 ))))(34 76 )))(74 ((28 ((92 ((45 ((56 (93 ((3 13 )((68 (5 51 ))((57 86 )(58 78 ))))))((91 (22 23 ))(46 ((30 52 )(32 43 ))))))(27 (55 73 ))))(11 31 )))(4 (37 88 )))))((9 10 )(96 (84 (82 83 ))))))(49 (60 (95 (61 ((50 ((80 (2 (21 94 )))(7 (47 (19 (12 54 ))))))(20 48 )))))))(((29 44 )(81 (65 (66 67 ))))(64 (41 63 ))))(70 90 ))(16 (14 15 ))))((87 (26 62 ))((69 ((40 (35 71 ))(39 77 )))(42 79 )))))))))*
(25 (33 ((0 (18 72 ))(24 (53 ((59 (((((6 ((((17 (1 75 ))(((8 (38 85 ))(36 89 ))(34 76 )))(74 (((92 (((45 ((56 (93 ((3 13 )((68 (5 51 ))((57 86 )(58 78 ))))))(46 ((30 52 )(32 43 )))))(91 (22 23 )))(27 (55 73 ))))(28 (11 31 )))(4 (37 88 )))))((9 10 )(96 (84 (82 83 ))))))((95 (61 ((50 ((80 (2 (21 94 )))(7 (47 (19 (12 54 ))))))(20 48 ))))(49 60 )))(((29 44 )(81 (65 (66 67 ))))(64 (41 63 ))))(70 90 ))(16 (14 15 ))))((69 ((87 (26 62 ))((40 (35 71 ))(39 77 ))))(42 79 ))))))))*
(25 (33 ((0 (18 72 ))(24 (53 ((59 (((((6 ((((17 (1 75 ))(((8 (38 85 ))(36 89 ))(34 76 )))(74 ((28 ((92 (((45 ((56 (93 ((3 13 )((68 (5 51 ))((57 86 )(58 78 ))))))(46 ((30 52 )(32 43 )))))(91 (22 23 )))(27 (55 73 ))))(11 31 )))(4 (37 88 )))))((9 10 )(96 (84 (82 83 ))))))((95 (61 ((50 ((80 (2 (21 94 )))(7 (47 (19 (12 54 ))))))(20 48 ))))(49 60 )))(((29 44 )(81 (65 (66 67 ))))(64 (41 63 ))))(70 90 ))(16 (14 15 ))))((69 ((87 (26 62 ))((40 (35 71 ))(39 77 ))))(42 79 ))))))))*
(25 (33 ((0 (18 72 ))(24 (53 ((59 (((((6 ((((17 (1 75 ))((89 (36 (8 (38 85 ))))(34 76 )))(74 ((28 ((92 ((45 ((56 (93 ((3 13 )((68 (5 51 ))((57 86 )(58 78 ))))))((91 (22 23 ))(46 ((30 52 )(32 43 ))))))(55 (27 73 ))))(11 31 )))(4 (37 88 )))))((9 10 )(96 (84 (82 83 ))))))(49 (60 (95 (61 ((50 ((80 (2 (21 94 )))(7 (47 (19 (12 54 ))))))(20 48 )))))))(((29 44 )(64 (41 63 )))(81 (67 (65 66 )))))(70 90 ))(16 (14 15 ))))((69 ((87 (26 62 ))((40 (35 71 ))(39 77 ))))(42 79 ))))))))*
(25 (33 ((0 (18 72 ))(24 (53 ((59 (((((6 ((((17 (1 75 ))((36 (8 (38 (85 89 ))))(34 76 )))(74 (((92 ((45 ((56 (93 ((3 13 )((68 (5 51 ))((57 86 )(58 78 ))))))((91 (22 23 ))(46 ((30 52 )(32 43 ))))))(27 (55 73 ))))(28 (11 31 )))(4 (37 88 )))))((9 10 )(96 (84 (82 83 ))))))(49 (60 (95 (61 ((50 ((80 (2 (21 94 )))(7 (47 (19 (12 54 ))))))(20 48 )))))))(((29 44 )(81 (65 (66 67 ))))(64 (41 63 ))))(70 90 ))(16 (14 15 ))))((69 ((87 (26 62 ))((40 (35 71 ))(39 77 ))))(42 79 ))))))))*
(25 (33 ((0 (18 72 ))(24 (53 ((59 (((((6 ((((17 (1 75 ))((8 (38 (85 (36 89 ))))(34 76 )))(74 ((28 ((92 (((45 ((56 (93 (13 (3 ((68 (5 51 ))((57 86 )(58 78 )))))))(46 ((30 52 )(32 43 )))))(91 (22 23 )))(55 (27 73 ))))(11 31 )))(4 (37 88 )))))((9 10 )(96 (84 (82 83 ))))))(49 (60 (95 (61 ((50 ((80 (2 (21 94 )))(7 (47 (19 (12 54 ))))))(20 48 )))))))(((29 44 )(64 (41 63 )))(81 (65 (66 67 )))))(70 90 ))(16 (14 15 ))))((69 ((87 (26 62 ))((40 (35 71 ))(39 77 ))))(42 79 ))))))))*
(25 (33 ((0 (18 72 ))(24 (53 ((59 (((((6 ((((17 (1 75 ))((89 (36 (8 (38 85 ))))(34 76 )))(74 ((28 ((92 (((45 ((56 (93 ((3 13 )((68 (5 51 ))((57 86 )(58 78 ))))))(46 ((30 52 )(32 43 )))))(91 (22 23 )))(55 (27 73 ))))(11 31 )))(4 (37 88 )))))((9 10 )(96 (84 (82 83 ))))))((95 (61 ((50 ((80 (2 (21 94 )))(7 (47 (19 (12 54 ))))))(20 48 ))))(49 60 )))(((29 44 )(81 (65 (66 67 ))))(64 (41 63 ))))(70 90 ))(16 (14 15 ))))((69 ((87 (26 62 ))((40 (35 71 ))(39 77 ))))(42 79 ))))))))*
(25 (33 ((0 (18 72 ))(24 (53 ((59 (((((6 ((((17 (1 75 ))((36 (8 (89 (38 85 ))))(34 76 )))(74 (((92 ((45 (((56 (93 ((3 13 )((68 (5 51 ))((57 86 )(58 78 ))))))(22 23 ))(91 (46 ((30 52 )(32 43 ))))))(27 (55 73 ))))(28 (11 31 )))(4 (37 88 )))))((9 10 )(96 (84 (82 83 ))))))(49 (60 (95 (61 ((50 ((80 (2 (21 94 )))(7 (47 (19 (12 54 ))))))(20 48 )))))))(((29 44 )(81 (65 (66 67 ))))(64 (41 63 ))))(70 90 ))(16 (14 15 ))))((69 ((87 (26 62 ))((40 (35 71 ))(39 77 ))))(42 79 ))))))))*
(25 (33 ((0 (18 72 ))(24 (53 ((59 (((((6 ((((17 (1 75 ))((36 (8 (85 (38 89 ))))(34 76 )))(74 (((92 (((45 ((56 (93 (13 (3 ((68 (5 51 ))((57 86 )(58 78 )))))))(46 ((30 52 )(32 43 )))))(91 (22 23 )))(55 (27 73 ))))(28 (11 31 )))(4 (37 88 )))))((9 10 )(96 (84 (82 83 ))))))((95 (61 ((50 ((80 (2 (21 94 )))(7 (47 (19 (12 54 ))))))(20 48 ))))(49 60 )))(((29 44 )(64 (41 63 )))(81 (67 (65 66 )))))(70 90 ))(16 (14 15 ))))((69 ((87 (26 62 ))((40 (35 71 ))(39 77 ))))(42 79 ))))))))*
(25 (33 ((0 (18 72 ))(24 (53 ((59 (((((6 ((((17 (1 75 ))((8 (38 (36 (85 89 ))))(34 76 )))(74 ((28 ((92 ((45 ((56 (93 ((3 13 )((68 (5 51 ))((57 86 )(58 78 ))))))((91 (22 23 ))(46 ((30 52 )(32 43 ))))))(27 (55 73 ))))(11 31 )))(4 (37 88 )))))((9 10 )(96 (84 (82 83 ))))))(49 (60 (95 (61 ((50 ((80 (2 (21 94 )))(7 (47 (19 (12 54 ))))))(20 48 )))))))(((29 44 )(81 (65 (66 67 ))))(64 (41 63 ))))(70 90 ))(16 (14 15 ))))((69 ((87 (26 62 ))((40 (35 71 ))(39 77 ))))(42 79 ))))))))*
(25 (33 ((0 (18 72 ))(24 (53 ((59 (((((6 ((((17 (1 75 ))((89 (36 (8 (38 85 ))))(34 76 )))(74 ((28 ((92 ((45 (((56 (93 (13 (3 ((68 (5 51 ))((57 86 )(58 78 )))))))(22 23 ))(91 (46 ((30 52 )(32 43 ))))))(55 (27 73 ))))(11 31 )))(4 (37 88 )))))((9 10 )(96 (84 (82 83 ))))))(60 (49 (95 (61 ((50 ((80 (2 (21 94 )))(7 (47 (19 (12 54 ))))))(20 48 )))))))(((29 44 )(64 (41 63 )))(81 (67 (65 66 )))))(70 90 ))(16 (14 15 ))))((69 ((87 (26 62 ))((40 (35 71 ))(39 77 ))))(42 79 ))))))))*
(25 (33 ((0 (18 72 ))(24 (53 ((59 (((((6 ((((17 (1 75 ))((8 (38 (85 (36 89 ))))(34 76 )))(74 (((92 ((45 (((56 (93 (13 (3 ((68 (5 51 ))((57 86 )(58 78 )))))))(91 (22 23 )))(46 ((30 52 )(32 43 )))))(27 (55 73 ))))(28 (11 31 )))(4 (37 88 )))))((9 10 )(96 (84 (82 83 ))))))((95 (61 ((50 ((80 (2 (21 94 )))(7 (47 (19 (12 54 ))))))(20 48 ))))(49 60 )))(((29 44 )(64 (41 63 )))(81 (65 (66 67 )))))(70 90 ))(16 (14 15 ))))((69 ((87 (26 62 ))((40 (35 71 ))(39 77 ))))(42 79 ))))))))*
(25 (33 ((0 (18 72 ))(24 (53 ((59 (((((6 ((((17 (1 75 ))((36 (89 (8 (38 85 ))))(34 76 )))(74 ((28 ((92 ((45 (((56 (93 ((3 13 )((68 (5 51 ))((57 86 )(58 78 ))))))(22 23 ))(91 (46 ((30 52 )(32 43 ))))))(27 (55 73 ))))(11 31 )))(4 (37 88 )))))((9 10 )(96 (84 (82 83 ))))))((95 (61 ((50 ((80 (2 (21 94 )))(7 (47 (19 (12 54 ))))))(20 48 ))))(49 60 )))(((29 44 )(64 (41 63 )))(81 (65 (66 67 )))))(70 90 ))(16 (14 15 ))))((69 ((87 (26 62 ))((40 (35 71 ))(39 77 ))))(42 79 ))))))))*
(25 (33 ((0 (18 72 ))(24 (53 ((59 (((((6 ((((17 (1 75 ))((89 (36 (8 (38 85 ))))(34 76 )))(74 (((92 ((45 ((56 (93 ((3 13 )((68 (5 51 ))((57 86 )(58 78 ))))))((91 (22 23 ))(46 ((30 52 )(32 43 ))))))(27 (55 73 ))))(28 (11 31 )))(4 (37 88 )))))((9 10 )(96 (84 (82 83 ))))))(49 (48 (60 (95 (61 (((80 (2 (21 94 )))(7 (47 (19 (12 54 )))))(20 50 ))))))))(((29 44 )(64 (41 63 )))(81 (67 (65 66 )))))(70 90 ))(16 (14 15 ))))((69 ((87 (26 62 ))((40 (35 71 ))(39 77 ))))(42 79 ))))))))*
(25 (33 ((0 (18 72 ))(24 (53 ((59 (((((6 ((((17 (1 75 ))((8 (38 (36 (85 89 ))))(34 76 )))(74 ((28 ((92 ((45 ((56 (93 ((3 13 )((68 (5 51 ))((57 86 )(58 78 ))))))((91 (22 23 ))(46 ((30 52 )(32 43 ))))))(27 (55 73 ))))(11 31 )))(4 (37 88 )))))((9 10 )(96 (84 (82 83 ))))))((95 (61 ((50 ((80 (2 (21 94 )))(7 (47 (19 (12 54 ))))))(20 48 ))))(49 60 )))(((29 44 )(81 (65 (66 67 ))))(64 (41 63 ))))(70 90 ))(16 (14 15 ))))((69 ((87 (26 62 ))((40 (35 71 ))(39 77 ))))(42 79 ))))))))*
(25 (33 ((0 (18 72 ))(24 (53 ((59 (((((6 ((((17 (1 75 ))((36 (89 (8 (38 85 ))))(34 76 )))(74 ((28 ((92 ((45 (((56 (93 ((3 13 )((68 (5 51 ))((57 86 )(58 78 ))))))(22 23 ))(91 (46 ((30 52 )(32 43 ))))))(27 (55 73 ))))(11 31 )))(4 (37 88 )))))((9 10 )(96 (84 (82 83 ))))))((95 (61 ((50 ((80 (2 (21 94 )))(7 (47 (19 (12 54 ))))))(20 48 ))))(49 60 )))(((29 44 )(81 (65 (66 67 ))))(64 (41 63 ))))(70 90 ))(16 (14 15 ))))((69 ((87 (26 62 ))((40 (35 71 ))(39 77 ))))(42 79 ))))))))*
(25 (33 ((0 (18 72 ))(24 (53 ((59 (((((6 ((((17 (1 75 ))((36 (89 (8 (38 85 ))))(34 76 )))(74 (((92 (((45 ((56 (93 ((3 13 )((68 (5 51 ))((57 86 )(58 78 ))))))(46 ((30 52 )(32 43 )))))(91 (22 23 )))(27 (55 73 ))))(28 (11 31 )))(4 (37 88 )))))((9 10 )(96 (84 (82 83 ))))))((95 (61 ((50 ((80 (2 (21 94 )))(7 (47 (19 (12 54 ))))))(20 48 ))))(49 60 )))(((29 44 )(81 (65 (66 67 ))))(64 (41 63 ))))(70 90 ))(16 (14 15 ))))((69 ((87 (26 62 ))((40 (35 71 ))(39 77 ))))(42 79 ))))))))*
(25 (33 ((0 (18 72 ))(24 (53 ((59 (((((6 ((((17 (1 75 ))((8 (38 (89 (36 85 ))))(34 76 )))(74 (((92 ((45 (((56 (93 ((3 13 )((68 (5 51 ))((57 86 )(58 78 ))))))(91 (22 23 )))(46 ((30 52 )(32 43 )))))(27 (55 73 ))))(28 (11 31 )))(4 (37 88 )))))((9 10 )(96 (84 (82 83 ))))))(49 (60 (95 (61 ((50 ((80 (2 (21 94 )))(7 (47 (19 (12 54 ))))))(20 48 )))))))(((29 44 )(64 (41 63 )))(81 (67 (65 66 )))))(70 90 ))(16 (14 15 ))))((69 ((87 (26 62 ))((40 (35 71 ))(39 77 ))))(42 79 ))))))))*
(25 (33 ((0 (18 72 ))(24 (53 ((59 (((((6 ((((17 (1 75 ))((36 (8 (38 (85 89 ))))(34 76 )))(74 (((92 (((45 ((56 (93 ((3 13 )((68 (5 51 ))((57 86 )(58 78 ))))))(46 ((30 52 )(32 43 )))))(91 (22 23 )))(27 (55 73 ))))(28 (11 31 )))(4 (37 88 )))))((9 10 )(96 (84 (82 83 ))))))(49 (60 (95 (61 ((50 ((80 (2 (21 94 )))(7 (47 (19 (12 54 ))))))(20 48 )))))))(((29 44 )(81 (65 (66 67 ))))(64 (41 63 ))))(70 90 ))(16 (14 15 ))))((87 (26 62 ))((69 ((40 (35 71 ))(39 77 )))(42 79 )))))))))*
(25 (33 ((0 (18 72 ))(24 (53 ((59 (((((6 ((((17 (1 75 ))((89 (36 (8 (38 85 ))))(34 76 )))(74 ((28 ((92 (((45 ((56 (93 ((3 13 )((68 (5 51 ))((57 86 )(58 78 ))))))(46 ((30 52 )(32 43 )))))(91 (22 23 )))(55 (27 73 ))))(11 31 )))(4 (37 88 )))))((9 10 )(96 (84 (82 83 ))))))((95 (61 ((50 ((80 (2 (21 94 )))(7 (47 (19 (12 54 ))))))(20 48 ))))(49 60 )))(((29 44 )(64 (41 63 )))(81 (65 (66 67 )))))(70 90 ))(16 (14 15 ))))((69 ((87 (26 62 ))((40 (35 71 ))(39 77 ))))(42 79 ))))))))*
(25 (33 ((0 (18 72 ))(24 (53 ((59 (((((6 ((((17 (1 75 ))((36 ((8 89 )(38 85 )))(34 76 )))(74 ((28 ((92 (((45 ((56 (93 ((3 13 )((68 (5 51 ))((57 86 )(58 78 ))))))(46 ((30 52 )(32 43 )))))(91 (22 23 )))(55 (27 73 ))))(11 31 )))(4 (37 88 )))))((9 10 )(96 (84 (82 83 ))))))(49 (60 (95 (61 ((50 ((80 (2 (21 94 )))(7 (47 (19 (12 54 ))))))(20 48 )))))))(((29 44 )(64 (41 63 )))(81 (65 (66 67 )))))(70 90 ))(16 (14 15 ))))((69 ((87 (26 62 ))((40 (35 71 ))(39 77 ))))(42 79 ))))))))*
(25 (33 ((0 (18 72 ))(24 (53 ((59 (((((6 ((((17 (1 75 ))((36 (8 (38 (85 89 ))))(34 76 )))(74 (((92 (((45 ((56 (93 ((3 13 )((68 (5 51 ))((57 86 )(58 78 ))))))(46 ((30 52 )(32 43 )))))(91 (22 23 )))(27 (55 73 ))))(28 (11 31 )))(4 (37 88 )))))((9 10 )(96 (84 (82 83 ))))))(49 (60 (95 (61 ((50 ((80 (2 (21 94 )))(7 (47 (19 (12 54 ))))))(20 48 )))))))(((29 44 )(64 (41 63 )))(81 (67 (65 66 )))))(70 90 ))(16 (14 15 ))))((69 ((87 (26 62 ))((40 (35 71 ))(39 77 ))))(42 79 ))))))))*
(25 (33 ((0 (18 72 ))(24 (53 ((59 (((((6 ((((17 (1 75 ))((89 (36 (8 (38 85 ))))(34 76 )))(74 ((28 ((92 ((45 (((56 (93 ((3 13 )((68 (5 51 ))((57 86 )(58 78 ))))))(22 23 ))(91 (46 ((30 52 )(32 43 ))))))(27 (55 73 ))))(11 31 )))(4 (37 88 )))))((9 10 )(96 (84 (82 83 ))))))((95 (61 ((50 ((80 (2 (21 94 )))(7 (47 (19 (12 54 ))))))(20 48 ))))(49 60 )))(((29 44 )(81 (65 (66 67 ))))(64 (41 63 ))))(70 90 ))(16 (14 15 ))))((69 ((87 (26 62 ))((40 (35 71 ))(39 77 ))))(42 79 ))))))))*
(25 (33 ((0 (18 72 ))(24 (53 ((59 (((((6 ((((17 (1 75 ))((36 (8 (89 (38 85 ))))(34 76 )))(74 ((28 ((92 ((45 ((56 (93 ((3 13 )((68 (5 51 ))((57 86 )(58 78 ))))))((91 (22 23 ))(46 ((30 52 )(32 43 ))))))(27 (55 73 ))))(11 31 )))(4 (37 88 )))))((9 10 )(96 (84 (82 83 ))))))((95 (61 ((50 ((80 (2 (21 94 )))(7 (47 (19 (12 54 ))))))(20 48 ))))(49 60 )))(((29 44 )(64 (41 63 )))(81 (65 (66 67 )))))(70 90 ))(16 (14 15 ))))((69 ((87 (26 62 ))((40 (35 71 ))(39 77 ))))(42 79 ))))))))*
(25 (33 ((0 (18 72 ))(24 (53 ((59 (((((6 ((((17 (1 75 ))((8 (38 (85 (36 89 ))))(34 76 )))(74 (((92 ((45 (((56 (93 ((3 13 )((68 (5 51 ))((57 86 )(58 78 ))))))(91 (22 23 )))(46 ((30 52 )(32 43 )))))(27 (55 73 ))))(28 (11 31 )))(4 (37 88 )))))((9 10 )(96 (84 (82 83 ))))))(49 (60 (95 (61 ((50 ((80 (2 (21 94 )))(7 (47 (19 (12 54 ))))))(20 48 )))))))(((29 44 )(64 (41 63 )))(81 (65 (66 67 )))))(70 90 ))(16 (14 15 ))))((69 ((87 (26 62 ))((40 (35 71 ))(39 77 ))))(42 79 ))))))))*
(25 (33 ((0 (18 72 ))(24 (53 ((59 (((((6 ((((17 (1 75 ))(((8 (38 85 ))(36 89 ))(34 76 )))(74 (((92 ((45 (((56 (93 (13 (3 ((68 (5 51 ))((57 86 )(58 78 )))))))(22 23 ))(91 (46 ((30 52 )(32 43 ))))))(27 (55 73 ))))(28 (11 31 )))(4 (37 88 )))))((9 10 )(96 (84 (82 83 ))))))((95 (61 ((50 ((80 (2 (21 94 )))(7 (47 (19 (12 54 ))))))(20 48 ))))(49 60 )))(((29 44 )(81 (65 (66 67 ))))(64 (41 63 ))))(70 90 ))(16 (14 15 ))))((69 ((87 (26 62 ))((40 (35 71 ))(39 77 ))))(42 79 ))))))))*
(25 (33 ((0 (18 72 ))(24 (53 ((59 (((((6 ((((17 (1 75 ))((36 (8 (38 (85 89 ))))(34 76 )))(74 ((28 ((92 ((45 (((56 (93 ((3 13 )((68 (5 51 ))((57 86 )(58 78 ))))))(91 (22 23 )))(46 ((30 52 )(32 43 )))))(55 (27 73 ))))(11 31 )))(4 (37 88 )))))((9 10 )(96 (84 (82 83 ))))))(60 (49 (48 (95 (61 (20 (50 ((80 (2 (21 94 )))(7 (47 (19 (12 54 )))))))))))))(((29 44 )(64 (41 63 )))(81 (67 (65 66 )))))(70 90 ))(16 (14 15 ))))((69 ((87 (26 62 ))((40 (35 71 ))(39 77 ))))(42 79 ))))))))*
(25 (33 ((0 (18 72 ))(24 (53 ((59 (((((6 ((((17 (1 75 ))((89 (36 (8 (38 85 ))))(34 76 )))(74 (((92 ((45 ((56 (93 (13 (3 ((68 (5 51 ))((57 86 )(58 78 )))))))((91 (22 23 ))(46 ((30 52 )(32 43 ))))))(27 (55 73 ))))(28 (11 31 )))(4 (37 88 )))))((9 10 )(96 (84 (82 83 ))))))(49 (60 (95 (61 ((50 ((80 (2 (21 94 )))(7 (47 (19 (12 54 ))))))(20 48 )))))))(((29 44 )(81 (65 (66 67 ))))(64 (41 63 ))))(70 90 ))(16 (14 15 ))))((69 ((87 (26 62 ))((40 (35 71 ))(39 77 ))))(42 79 ))))))))*
(25 (33 ((0 (18 72 ))(24 (53 ((59 (((((6 ((((17 (1 75 ))((36 (89 (8 (38 85 ))))(34 76 )))(74 (((92 ((45 (((56 (93 ((3 13 )((68 (5 51 ))((57 86 )(58 78 ))))))(91 (22 23 )))(46 ((30 52 )(32 43 )))))(55 (27 73 ))))(28 (11 31 )))(4 (37 88 )))))((9 10 )(96 (84 (82 83 ))))))(49 (60 (95 (61 ((50 ((80 (2 (21 94 )))(7 (47 (19 (12 54 ))))))(20 48 )))))))(((29 44 )(81 (65 (66 67 ))))(64 (41 63 ))))(70 90 ))(16 (14 15 ))))((69 ((87 (26 62 ))((40 (35 71 ))(39 77 ))))(42 79 ))))))))*
(25 (33 ((0 (18 72 ))(24 (53 ((59 (((((6 ((((17 (1 75 ))((89 (36 (8 (38 85 ))))(34 76 )))(74 ((28 ((92 ((45 (((56 (93 ((3 13 )((68 (5 51 ))((57 86 )(58 78 ))))))(91 (22 23 )))(46 ((30 52 )(32 43 )))))(27 (55 73 ))))(11 31 )))(4 (37 88 )))))((9 10 )(96 (84 (82 83 ))))))(49 (60 (48 (95 (61 (((80 (2 (21 94 )))(7 (47 (19 (12 54 )))))(20 50 ))))))))(((29 44 )(64 (41 63 )))(81 (67 (65 66 )))))(70 90 ))(16 (14 15 ))))((69 ((87 (26 62 ))((40 (35 71 ))(39 77 ))))(42 79 ))))))))*
(25 (33 ((0 (18 72 ))(24 (53 ((59 (((((6 ((((17 (1 75 ))((89 (36 (8 (38 85 ))))(34 76 )))(74 ((28 ((92 ((45 (((56 (93 (13 (3 ((68 (5 51 ))((57 86 )(58 78 )))))))(91 (22 23 )))(46 ((30 52 )(32 43 )))))(55 (27 73 ))))(11 31 )))(4 (37 88 )))))((9 10 )(96 (84 (82 83 ))))))(49 (60 (95 (61 ((50 ((80 (2 (21 94 )))(7 (47 (19 (12 54 ))))))(20 48 )))))))(((29 44 )(64 (41 63 )))(81 (65 (66 67 )))))(70 90 ))(16 (14 15 ))))((69 ((87 (26 62 ))((40 (35 71 ))(39 77 ))))(42 79 ))))))))*
(25 (33 ((0 (18 72 ))(24 (53 ((59 (((((6 ((((17 (1 75 ))((36 (8 (85 (38 89 ))))(34 76 )))(74 (((92 (((45 ((56 (93 ((3 13 )((68 (5 51 ))((57 86 )(58 78 ))))))(46 ((30 52 )(32 43 )))))(91 (22 23 )))(27 (55 73 ))))(28 (11 31 )))(4 (37 88 )))))((9 10 )(96 (84 (82 83 ))))))((95 (61 ((50 ((80 (2 (21 94 )))(7 (47 (19 (12 54 ))))))(20 48 ))))(49 60 )))(((29 44 )(81 (65 (66 67 ))))(64 (41 63 ))))(70 90 ))(16 (14 15 ))))((69 ((87 (26 62 ))((40 (35 71 ))(39 77 ))))(42 79 ))))))))*
(25 (33 ((0 (18 72 ))(24 (53 ((59 (((((6 ((((17 (1 75 ))((36 ((8 89 )(38 85 )))(34 76 )))(74 (((92 ((45 (((56 (93 ((3 13 )((68 (5 51 ))((57 86 )(58 78 ))))))(91 (22 23 )))(46 ((30 52 )(32 43 )))))(27 (55 73 ))))(28 (11 31 )))(4 (37 88 )))))((9 10 )(96 (84 (82 83 ))))))(49 (60 (95 (61 ((50 ((80 (2 (21 94 )))(7 (47 (19 (12 54 ))))))(20 48 )))))))(((29 44 )(81 (65 (66 67 ))))(64 (41 63 ))))(70 90 ))(16 (14 15 ))))((69 ((87 (26 62 ))((40 (35 71 ))(39 77 ))))(42 79 ))))))))*
(25 (33 ((0 (18 72 ))(24 (53 ((59 (((((6 ((((17 (1 75 ))(((8 (38 85 ))(36 89 ))(34 76 )))(74 ((28 ((92 ((45 (((56 (93 (13 (3 ((68 (5 51 ))((57 86 )(58 78 )))))))(22 23 ))(91 (46 ((30 52 )(32 43 ))))))(27 (55 73 ))))(11 31 )))(4 (37 88 )))))((9 10 )(96 (84 (82 83 ))))))((95 (61 ((50 ((80 (2 (21 94 )))(7 (47 (19 (12 54 ))))))(20 48 ))))(49 60 )))(((29 44 )(64 (41 63 )))(81 (67 (65 66 )))))(70 90 ))(16 (14 15 ))))((69 ((87 (26 62 ))((40 (35 71 ))(39 77 ))))(42 79 ))))))))*
(25 (33 ((0 (18 72 ))(24 (53 ((59 (((((6 ((((17 (1 75 ))((36 (8 (89 (38 85 ))))(34 76 )))(74 (((92 ((45 (((56 (93 ((3 13 )((68 (5 51 ))((57 86 )(58 78 ))))))(22 23 ))(91 (46 ((30 52 )(32 43 ))))))(55 (27 73 ))))(28 (11 31 )))(4 (37 88 )))))((9 10 )(96 (84 (82 83 ))))))(49 (60 (95 (61 ((50 ((80 (2 (21 94 )))(7 (47 (19 (12 54 ))))))(20 48 )))))))(((29 44 )(81 (65 (66 67 ))))(64 (41 63 ))))(70 90 ))(16 (14 15 ))))((69 ((87 (26 62 ))((40 (35 71 ))(39 77 ))))(42 79 ))))))))*
(25 (33 ((0 (18 72 ))(24 (53 ((59 (((((6 ((((17 (1 75 ))((36 (8 (89 (38 85 ))))(34 76 )))(74 ((28 ((92 ((45 ((56 (93 (13 (3 ((68 (5 51 ))((57 86 )(58 78 )))))))((91 (22 23 ))(46 ((30 52 )(32 43 ))))))(27 (55 73 ))))(11 31 )))(4 (37 88 )))))((9 10 )(96 (84 (82 83 ))))))((95 (61 ((50 ((80 (2 (21 94 )))(7 (47 (19 (12 54 ))))))(20 48 ))))(49 60 )))(((29 44 )(64 (41 63 )))(81 (67 (65 66 )))))(70 90 ))(16 (14 15 ))))((87 (26 62 ))((69 ((40 (35 71 ))(39 77 )))(42 79 )))))))))*
(25 (33 ((0 (18 72 ))(24 (53 ((59 (((((6 ((((17 (1 75 ))((36 (8 (85 (38 89 ))))(34 76 )))(74 (((92 ((45 (((56 (93 ((3 13 )((68 (5 51 ))((57 86 )(58 78 ))))))(22 23 ))(91 (46 ((30 52 )(32 43 ))))))(27 (55 73 ))))(28 (11 31 )))(4 (37 88 )))))((9 10 )(96 (84 (82 83 ))))))(49 (60 (95 (61 ((50 ((80 (2 (21 94 )))(7 (47 (19 (12 54 ))))))(20 48 )))))))(((29 44 )(81 (65 (66 67 ))))(64 (41 63 ))))(70 90 ))(16 (14 15 ))))((69 ((87 (26 62 ))((40 (35 71 ))(39 77 ))))(42 79 ))))))))*
(25 (33 ((0 (18 72 ))(24 (53 ((59 (((((6 ((((17 (1 75 ))((8 (38 (89 (36 85 ))))(34 76 )))(74 ((28 ((92 (((45 ((56 (93 ((3 13 )((68 (5 51 ))((57 86 )(58 78 ))))))(46 ((30 52 )(32 43 )))))(91 (22 23 )))(27 (55 73 ))))(11 31 )))(4 (37 88 )))))((9 10 )(96 (84 (82 83 ))))))(49 ((95 (61 (50 (20 ((80 (2 (21 94 )))(7 (47 (19 (12 54 )))))))))(48 60 ))))(((29 44 )(81 (65 (66 67 ))))(64 (41 63 ))))(70 90 ))(16 (14 15 ))))((87 (26 62 ))((69 ((40 (35 71 ))(39 77 )))(42 79 )))))))))*
(25 (33 ((0 (18 72 ))(24 (53 ((59 (((((6 ((((17 (1 75 ))((36 (8 (89 (38 85 ))))(34 76 )))(74 (((92 (((45 ((56 (93 (13 (3 ((68 (5 51 ))((57 86 )(58 78 )))))))(46 ((30 52 )(32 43 )))))(91 (22 23 )))(27 (55 73 ))))(28 (11 31 )))(4 (37 88 )))))((9 10 )(96 (84 (82 83 ))))))(49 (48 (60 (95 (61 (50 (20 ((80 (2 (21 94 )))(7 (47 (19 (12 54 )))))))))))))(((29 44 )(64 (41 63 )))(81 (66 (65 67 )))))(70 90 ))(16 (14 15 ))))((69 ((87 (26 62 ))((40 (35 71 ))(39 77 ))))(42 79 ))))))))*
(25 (33 ((0 (18 72 ))(24 (53 ((59 (((((6 ((((17 (1 75 ))((89 (36 (8 (38 85 ))))(34 76 )))(74 ((28 ((92 (((45 ((56 (93 (13 (3 ((68 (5 51 ))((57 86 )(58 78 )))))))(46 ((30 52 )(32 43 )))))(91 (22 23 )))(27 (55 73 ))))(11 31 )))(4 (37 88 )))))((9 10 )(96 (84 (82 83 ))))))((95 (61 ((50 ((80 (2 (21 94 )))(7 (47 (19 (12 54 ))))))(20 48 ))))(49 60 )))(((29 44 )(81 (65 (66 67 ))))(64 (41 63 ))))(70 90 ))(16 (14 15 ))))((87 (26 62 ))((69 ((40 (35 71 ))(39 77 )))(42 79 )))))))))*
(25 (33 ((0 (18 72 ))(24 (53 ((59 (((((6 ((((17 (1 75 ))((36 (8 (38 (85 89 ))))(34 76 )))(74 ((28 ((92 ((45 (((56 (93 ((3 13 )((68 (5 51 ))((57 86 )(58 78 ))))))(22 23 ))(91 (46 ((30 52 )(32 43 ))))))(27 (55 73 ))))(11 31 )))(4 (37 88 )))))((9 10 )(96 (84 (82 83 ))))))((95 (61 ((50 ((80 (2 (21 94 )))(7 (47 (19 (12 54 ))))))(20 48 ))))(49 60 )))(((29 44 )(81 (65 (66 67 ))))(64 (41 63 ))))(70 90 ))(16 (14 15 ))))((69 ((87 (26 62 ))((40 (35 71 ))(39 77 ))))(42 79 ))))))))*
(25 (33 ((0 (18 72 ))(24 (53 ((59 (((((6 ((((17 (1 75 ))((36 (8 (38 (85 89 ))))(34 76 )))(74 (((92 ((45 (((56 (93 (13 (3 ((68 (5 51 ))((57 86 )(58 78 )))))))(22 23 ))(91 (46 ((30 52 )(32 43 ))))))(27 (55 73 ))))(28 (11 31 )))(4 (37 88 )))))((9 10 )(96 (84 (82 83 ))))))((95 (61 ((50 ((80 (2 (21 94 )))(7 (47 (19 (12 54 ))))))(20 48 ))))(49 60 )))(((29 44 )(64 (41 63 )))(81 (67 (65 66 )))))(70 90 ))(16 (14 15 ))))((69 ((87 (26 62 ))((40 (35 71 ))(39 77 ))))(42 79 ))))))))*
(25 (33 ((0 (18 72 ))(24 (53 ((59 (((((6 ((((17 (1 75 ))((36 (8 (85 (38 89 ))))(34 76 )))(74 (((92 ((45 (((56 (93 ((3 13 )((68 (5 51 ))((57 86 )(58 78 ))))))(91 (22 23 )))(46 ((30 52 )(32 43 )))))(27 (55 73 ))))(28 (11 31 )))(4 (37 88 )))))((9 10 )(96 (84 (82 83 ))))))((95 (61 ((50 ((80 (2 (21 94 )))(7 (47 (19 (12 54 ))))))(20 48 ))))(49 60 )))(((29 44 )(64 (41 63 )))(81 (65 (66 67 )))))(70 90 ))(16 (14 15 ))))((69 ((87 (26 62 ))((40 (35 71 ))(39 77 ))))(42 79 ))))))))*
(25 (33 ((0 (18 72 ))(24 (53 ((59 (((((6 ((((17 (1 75 ))((36 (8 (38 (85 89 ))))(34 76 )))(74 ((28 ((92 ((45 ((56 (93 ((3 13 )((68 (5 51 ))((57 86 )(58 78 ))))))((91 (22 23 ))(46 ((30 52 )(32 43 ))))))(27 (55 73 ))))(11 31 )))(4 (37 88 )))))((9 10 )(96 (84 (82 83 ))))))(60 (49 (48 (95 (61 (50 (20 ((80 (2 (21 94 )))(7 (47 (19 (12 54 )))))))))))))(((29 44 )(81 (65 (66 67 ))))(64 (41 63 ))))(70 90 ))(16 (14 15 ))))((69 ((87 (26 62 ))((40 (35 71 ))(39 77 ))))(42 79 ))))))))*
(25 (33 ((0 (18 72 ))(24 (53 ((59 (((((6 ((((17 (1 75 ))((8 (38 (89 (36 85 ))))(34 76 )))(74 (((92 ((45 (((56 (93 (13 (3 ((68 (5 51 ))((57 86 )(58 78 )))))))(91 (22 23 )))(46 ((30 52 )(32 43 )))))(27 (55 73 ))))(28 (11 31 )))(4 (37 88 )))))((9 10 )(96 (84 (82 83 ))))))(49 (60 (95 (61 ((50 ((80 (2 (21 94 )))(7 (47 (19 (12 54 ))))))(20 48 )))))))(((29 44 )(64 (41 63 )))(81 (65 (66 67 )))))(70 90 ))(16 (14 15 ))))((69 ((87 (26 62 ))((40 (35 71 ))(39 77 ))))(42 79 ))))))))*
(25 (33 ((0 (18 72 ))(24 (53 ((59 (((((6 ((((17 (1 75 ))((89 (36 (8 (38 85 ))))(34 76 )))(74 (((92 ((45 ((56 (93 ((3 13 )((68 (5 51 ))((57 86 )(58 78 ))))))((91 (22 23 ))(46 ((30 52 )(32 43 ))))))(27 (55 73 ))))(28 (11 31 )))(4 (37 88 )))))((9 10 )(96 (84 (82 83 ))))))((95 (61 ((50 ((80 (2 (21 94 )))(7 (47 (19 (12 54 ))))))(20 48 ))))(49 60 )))(((29 44 )(81 (65 (66 67 ))))(64 (41 63 ))))(70 90 ))(16 (14 15 ))))((69 ((87 (26 62 ))((40 (35 71 ))(39 77 ))))(42 79 ))))))))*
(25 (33 ((0 (18 72 ))(24 (53 ((59 (((((6 ((((17 (1 75 ))((36 (89 (8 (38 85 ))))(34 76 )))(74 ((28 ((92 ((45 (((56 (93 ((3 13 )((68 (5 51 ))((57 86 )(58 78 ))))))(22 23 ))(91 (46 ((30 52 )(32 43 ))))))(27 (55 73 ))))(11 31 )))(4 (37 88 )))))((9 10 )(96 (84 (82 83 ))))))(49 (60 (95 (61 ((50 ((80 (2 (21 94 )))(7 (47 (19 (12 54 ))))))(20 48 )))))))(((29 44 )(64 (41 63 )))(81 (67 (65 66 )))))(70 90 ))(16 (14 15 ))))((69 ((87 (26 62 ))((40 (35 71 ))(39 77 ))))(42 79 ))))))))*
(25 (33 ((0 (18 72 ))(24 (53 ((59 (((((6 ((((17 (1 75 ))((8 (38 (89 (36 85 ))))(34 76 )))(74 (((92 ((45 (((56 (93 ((3 13 )((68 (5 51 ))((57 86 )(58 78 ))))))(22 23 ))(91 (46 ((30 52 )(32 43 ))))))(55 (27 73 ))))(28 (11 31 )))(4 (37 88 )))))((9 10 )(96 (84 (82 83 ))))))((48 (95 (61 (((80 (2 (21 94 )))(7 (47 (19 (12 54 )))))(20 50 )))))(49 60 )))(((29 44 )(81 (65 (66 67 ))))(64 (41 63 ))))(70 90 ))(16 (14 15 ))))((69 ((87 (26 62 ))((40 (35 71 ))(39 77 ))))(42 79 ))))))))*
(25 (33 ((0 (18 72 ))(24 (53 ((59 (((((6 ((((17 (1 75 ))((89 (36 (8 (38 85 ))))(34 76 )))(74 ((28 ((92 ((45 (((56 (93 (13 (3 ((68 (5 51 ))((57 86 )(58 78 )))))))(22 23 ))(91 (46 ((30 52 )(32 43 ))))))(55 (27 73 ))))(11 31 )))(4 (37 88 )))))((9 10 )(96 (84 (82 83 ))))))(49 (60 (95 (61 ((50 ((80 (2 (21 94 )))(7 (47 (19 (12 54 ))))))(20 48 )))))))(((29 44 )(64 (41 63 )))(81 (67 (65 66 )))))(70 90 ))(16 (14 15 ))))((69 ((87 (26 62 ))((40 (35 71 ))(39 77 ))))(42 79 ))))))))*
(25 (33 ((0 (18 72 ))(24 (53 ((59 (((((6 ((((17 (1 75 ))((36 ((8 89 )(38 85 )))(34 76 )))(74 ((28 ((92 ((45 (((56 (93 ((3 13 )((68 (5 51 ))((57 86 )(58 78 ))))))(22 23 ))(91 (46 ((30 52 )(32 43 ))))))(27 (55 73 ))))(11 31 )))(4 (37 88 )))))((9 10 )(96 (84 (82 83 ))))))(49 (48 (60 (95 (61 (50 (20 ((80 (2 (21 94 )))(7 (47 (19 (12 54 )))))))))))))(((29 44 )(64 (41 63 )))(81 (67 (65 66 )))))(70 90 ))(16 (14 15 ))))((69 ((87 (26 62 ))((40 (35 71 ))(39 77 ))))(42 79 ))))))))*
(25 (33 ((0 (18 72 ))(24 (53 ((59 (((((6 ((((17 (1 75 ))((8 (38 (85 (36 89 ))))(34 76 )))(74 (((92 ((45 (((56 (93 ((3 13 )((68 (5 51 ))((57 86 )(58 78 ))))))(91 (22 23 )))(46 ((30 52 )(32 43 )))))(27 (55 73 ))))(28 (11 31 )))(4 (37 88 )))))((9 10 )(96 (84 (82 83 ))))))((95 (61 ((50 ((80 (2 (21 94 )))(7 (47 (19 (12 54 ))))))(20 48 ))))(49 60 )))(((29 44 )(64 (41 63 )))(81 (67 (65 66 )))))(70 90 ))(16 (14 15 ))))((69 ((87 (26 62 ))((40 (35 71 ))(39 77 ))))(42 79 ))))))))*
(25 (33 ((0 (18 72 ))(24 (53 ((59 (((((6 ((((17 (1 75 ))((8 (38 (85 (36 89 ))))(34 76 )))(74 ((28 ((92 (((45 ((56 (93 (13 (3 ((68 (5 51 ))((57 86 )(58 78 )))))))(46 ((30 52 )(32 43 )))))(91 (22 23 )))(55 (27 73 ))))(11 31 )))(4 (37 88 )))))((9 10 )(96 (84 (82 83 ))))))((95 (61 ((50 ((80 (2 (21 94 )))(7 (47 (19 (12 54 ))))))(20 48 ))))(49 60 )))(((29 44 )(81 (65 (66 67 ))))(64 (41 63 ))))(70 90 ))(16 (14 15 ))))((69 ((87 (26 62 ))((40 (35 71 ))(39 77 ))))(42 79 ))))))))*
(25 (33 ((0 (18 72 ))(24 (53 ((59 (((((6 ((((17 (1 75 ))((36 (8 (85 (38 89 ))))(34 76 )))(74 (((92 ((45 (((56 (93 ((3 13 )((68 (5 51 ))((57 86 )(58 78 ))))))(22 23 ))(91 (46 ((30 52 )(32 43 ))))))(27 (55 73 ))))(28 (11 31 )))(4 (37 88 )))))((9 10 )(96 (84 (82 83 ))))))(49 (60 (95 (61 ((50 ((80 (2 (21 94 )))(7 (47 (19 (12 54 ))))))(20 48 )))))))(((29 44 )(64 (41 63 )))(81 (65 (66 67 )))))(70 90 ))(16 (14 15 ))))((69 ((87 (26 62 ))((40 (35 71 ))(39 77 ))))(42 79 ))))))))*
(25 (33 ((0 (18 72 ))(24 (53 ((59 (((((6 ((((17 (1 75 ))((8 (38 (89 (36 85 ))))(34 76 )))(74 (((92 (((45 ((56 (93 ((3 13 )((68 (5 51 ))((57 86 )(58 78 ))))))(46 ((30 52 )(32 43 )))))(91 (22 23 )))(55 (27 73 ))))(28 (11 31 )))(4 (37 88 )))))((9 10 )(96 (84 (82 83 ))))))((95 (61 ((50 ((80 (2 (21 94 )))(7 (47 (19 (12 54 ))))))(20 48 ))))(49 60 )))(((29 44 )(64 (41 63 )))(81 (67 (65 66 )))))(70 90 ))(16 (14 15 ))))((69 ((87 (26 62 ))((40 (35 71 ))(39 77 ))))(42 79 ))))))))*
(25 (33 ((0 (18 72 ))(24 (53 ((59 (((((6 ((((17 (1 75 ))((8 (38 (89 (36 85 ))))(34 76 )))(74 ((28 ((92 (((45 ((56 (93 ((3 13 )((68 (5 51 ))((57 86 )(58 78 ))))))(46 ((30 52 )(32 43 )))))(91 (22 23 )))(27 (55 73 ))))(11 31 )))(4 (37 88 )))))((9 10 )(96 (84 (82 83 ))))))(49 (60 (95 (61 ((50 ((80 (2 (21 94 )))(7 (47 (19 (12 54 ))))))(20 48 )))))))(((29 44 )(64 (41 63 )))(81 (67 (65 66 )))))(70 90 ))(16 (14 15 ))))((69 ((87 (26 62 ))((40 (35 71 ))(39 77 ))))(42 79 ))))))))*
(25 (33 ((0 (18 72 ))(24 (53 ((59 (((((6 ((((17 (1 75 ))((8 (38 (36 (85 89 ))))(34 76 )))(74 ((28 ((92 (((45 ((56 (93 ((3 13 )((68 (5 51 ))((57 86 )(58 78 ))))))(46 ((30 52 )(32 43 )))))(91 (22 23 )))(55 (27 73 ))))(11 31 )))(4 (37 88 )))))((9 10 )(96 (84 (82 83 ))))))(49 (60 (95 (61 ((50 ((80 (2 (21 94 )))(7 (47 (19 (12 54 ))))))(20 48 )))))))(((29 44 )(81 (65 (66 67 ))))(64 (41 63 ))))(70 90 ))(16 (14 15 ))))((69 ((87 (26 62 ))((40 (35 71 ))(39 77 ))))(42 79 ))))))))*
(25 (33 ((0 (18 72 ))(24 (53 ((59 (((((6 ((((17 (1 75 ))((89 (36 (8 (38 85 ))))(34 76 )))(74 ((28 ((92 (((45 ((56 (93 (13 (3 ((68 (5 51 ))((57 86 )(58 78 )))))))(46 ((30 52 )(32 43 )))))(91 (22 23 )))(55 (27 73 ))))(11 31 )))(4 (37 88 )))))((9 10 )(96 (84 (82 83 ))))))(49 (60 (95 (61 ((50 ((80 (2 (21 94 )))(7 (47 (19 (12 54 ))))))(20 48 )))))))(((29 44 )(64 (41 63 )))(81 (67 (65 66 )))))(70 90 ))(16 (14 15 ))))((69 ((87 (26 62 ))((40 (35 71 ))(39 77 ))))(42 79 ))))))))*
(25 (33 ((0 (18 72 ))(24 (53 ((59 (((((6 ((((17 (1 75 ))((36 (8 (38 (85 89 ))))(34 76 )))(74 ((28 ((92 ((45 ((56 (93 ((3 13 )((68 (5 51 ))((57 86 )(58 78 ))))))((91 (22 23 ))(46 ((30 52 )(32 43 ))))))(55 (27 73 ))))(11 31 )))(4 (37 88 )))))((9 10 )(96 (84 (82 83 ))))))(49 (48 (60 (95 (61 (((80 (2 (21 94 )))(7 (47 (19 (12 54 )))))(20 50 ))))))))(((29 44 )(81 (65 (66 67 ))))(64 (41 63 ))))(70 90 ))(16 (14 15 ))))((69 ((87 (26 62 ))((40 (35 71 ))(39 77 ))))(42 79 ))))))))*
(25 (33 ((0 (18 72 ))(24 (53 ((59 (((((6 ((((17 (1 75 ))((36 (8 (38 (85 89 ))))(34 76 )))(74 ((28 ((92 ((45 (((56 (93 (13 (3 ((68 (5 51 ))((57 86 )(58 78 )))))))(22 23 ))(91 (46 ((30 52 )(32 43 ))))))(55 (27 73 ))))(11 31 )))(4 (37 88 )))))((9 10 )(96 (84 (82 83 ))))))(49 (60 (95 (61 ((50 ((80 (2 (21 94 )))(7 (47 (19 (12 54 ))))))(20 48 )))))))(((29 44 )(64 (41 63 )))(81 (65 (66 67 )))))(70 90 ))(16 (14 15 ))))((69 ((87 (26 62 ))((40 (35 71 ))(39 77 ))))(42 79 ))))))))*
(25 (33 ((0 (18 72 ))(24 (53 ((59 (((((6 ((((17 (1 75 ))((36 (8 (89 (38 85 ))))(34 76 )))(74 (((92 ((45 ((56 (93 (13 (3 ((68 (5 51 ))((57 86 )(58 78 )))))))((91 (22 23 ))(46 ((30 52 )(32 43 ))))))(27 (55 73 ))))(28 (11 31 )))(4 (37 88 )))))((9 10 )(96 (84 (82 83 ))))))(49 (60 (95 (61 ((50 ((80 (2 (21 94 )))(7 (47 (19 (12 54 ))))))(20 48 )))))))(((29 44 )(64 (41 63 )))(81 (65 (66 67 )))))(70 90 ))(16 (14 15 ))))((69 ((87 (26 62 ))((40 (35 71 ))(39 77 ))))(42 79 ))))))))*
(25 (33 ((0 (18 72 ))(24 (53 ((59 (((((6 ((((17 (1 75 ))((89 (36 (8 (38 85 ))))(34 76 )))(74 (((92 ((45 (((56 (93 (13 (3 ((68 (5 51 ))((57 86 )(58 78 )))))))(22 23 ))(91 (46 ((30 52 )(32 43 ))))))(55 (27 73 ))))(28 (11 31 )))(4 (37 88 )))))((9 10 )(96 (84 (82 83 ))))))(49 (60 (95 (61 ((50 ((80 (2 (21 94 )))(7 (47 (19 (12 54 ))))))(20 48 )))))))(((29 44 )(81 (65 (66 67 ))))(64 (41 63 ))))(70 90 ))(16 (14 15 ))))((69 ((87 (26 62 ))((40 (35 71 ))(39 77 ))))(42 79 ))))))))*
(25 (33 ((0 (18 72 ))(24 (53 ((59 (((((6 ((((17 (1 75 ))(((8 (38 85 ))(36 89 ))(34 76 )))(74 (((92 ((45 (((56 (93 (13 (3 ((68 (5 51 ))((57 86 )(58 78 )))))))(91 (22 23 )))(46 ((30 52 )(32 43 )))))(27 (55 73 ))))(28 (11 31 )))(4 (37 88 )))))((9 10 )(96 (84 (82 83 ))))))(49 (60 (95 (61 ((50 ((80 (2 (21 94 )))(7 (47 (19 (12 54 ))))))(20 48 )))))))(((29 44 )(64 (41 63 )))(81 (65 (66 67 )))))(70 90 ))(16 (14 15 ))))((69 ((87 (26 62 ))((40 (35 71 ))(39 77 ))))(42 79 ))))))))*
(25 (33 ((0 (18 72 ))(24 (53 ((59 (((((6 ((((17 (1 75 ))((36 ((8 89 )(38 85 )))(34 76 )))(74 ((28 ((92 ((45 ((56 (93 ((3 13 )((68 (5 51 ))((57 86 )(58 78 ))))))((91 (22 23 ))(46 ((30 52 )(32 43 ))))))(55 (27 73 ))))(11 31 )))(4 (37 88 )))))((9 10 )(96 (84 (82 83 ))))))(49 (48 (60 (95 (61 (50 (20 ((80 (2 (21 94 )))(7 (47 (19 (12 54 )))))))))))))(((29 44 )(81 (65 (66 67 ))))(64 (41 63 ))))(70 90 ))(16 (14 15 ))))((69 ((87 (26 62 ))((40 (35 71 ))(39 77 ))))(42 79 ))))))))*
(25 (33 ((0 (18 72 ))(24 (53 ((59 (((((6 ((((17 (1 75 ))((36 (8 (85 (38 89 ))))(34 76 )))(74 ((28 ((92 ((45 (((56 (93 ((3 13 )((68 (5 51 ))((57 86 )(58 78 ))))))(91 (22 23 )))(46 ((30 52 )(32 43 )))))(27 (55 73 ))))(11 31 )))(4 (37 88 )))))((9 10 )(96 (84 (82 83 ))))))(49 (60 (95 (61 ((50 ((80 (2 (21 94 )))(7 (47 (19 (12 54 ))))))(20 48 )))))))(((29 44 )(64 (41 63 )))(81 (67 (65 66 )))))(70 90 ))(16 (14 15 ))))((69 ((87 (26 62 ))((40 (35 71 ))(39 77 ))))(42 79 ))))))))*
(25 (33 ((0 (18 72 ))(24 (53 ((59 (((((6 ((((17 (1 75 ))((8 (38 (89 (36 85 ))))(34 76 )))(74 (((92 ((45 (((56 (93 (13 (3 ((68 (5 51 ))((57 86 )(58 78 )))))))(22 23 ))(91 (46 ((30 52 )(32 43 ))))))(55 (27 73 ))))(28 (11 31 )))(4 (37 88 )))))((9 10 )(96 (84 (82 83 ))))))((95 (61 ((50 ((80 (2 (21 94 )))(7 (47 (19 (12 54 ))))))(20 48 ))))(49 60 )))(((29 44 )(64 (41 63 )))(81 (67 (65 66 )))))(70 90 ))(16 (14 15 ))))((69 ((87 (26 62 ))((40 (35 71 ))(39 77 ))))(42 79 ))))))))*
(25 (33 ((0 (18 72 ))(24 (53 ((59 (((((6 ((((17 (1 75 ))((89 (36 (8 (38 85 ))))(34 76 )))(74 (((92 ((45 (((56 (93 ((3 13 )((68 (5 51 ))((57 86 )(58 78 ))))))(91 (22 23 )))(46 ((30 52 )(32 43 )))))(27 (55 73 ))))(28 (11 31 )))(4 (37 88 )))))((9 10 )(96 (84 (82 83 ))))))(49 (60 (95 (61 ((50 ((80 (2 (21 94 )))(7 (47 (19 (12 54 ))))))(20 48 )))))))(((29 44 )(64 (41 63 )))(81 (67 (65 66 )))))(70 90 ))(16 (14 15 ))))((69 ((87 (26 62 ))((40 (35 71 ))(39 77 ))))(42 79 ))))))))*
(25 (33 ((0 (18 72 ))(24 (53 ((59 (((((6 ((((17 (1 75 ))((36 ((8 89 )(38 85 )))(34 76 )))(74 ((28 ((92 ((45 (((56 (93 (13 (3 ((68 (5 51 ))((57 86 )(58 78 )))))))(22 23 ))(91 (46 ((30 52 )(32 43 ))))))(55 (27 73 ))))(11 31 )))(4 (37 88 )))))((9 10 )(96 (84 (82 83 ))))))((95 (61 ((50 ((80 (2 (21 94 )))(7 (47 (19 (12 54 ))))))(20 48 ))))(49 60 )))(((29 44 )(64 (41 63 )))(81 (67 (65 66 )))))(70 90 ))(16 (14 15 ))))((69 ((87 (26 62 ))((40 (35 71 ))(39 77 ))))(42 79 ))))))))*
(25 (33 ((0 (18 72 ))(24 (53 ((59 (((((6 ((((17 (1 75 ))((36 (8 (38 (85 89 ))))(34 76 )))(74 ((28 ((92 ((45 ((56 (93 (13 (3 ((68 (5 51 ))((57 86 )(58 78 )))))))((91 (22 23 ))(46 ((30 52 )(32 43 ))))))(55 (27 73 ))))(11 31 )))(4 (37 88 )))))((9 10 )(96 (84 (82 83 ))))))((95 (61 ((50 ((80 (2 (21 94 )))(7 (47 (19 (12 54 ))))))(20 48 ))))(49 60 )))(((29 44 )(81 (65 (66 67 ))))(64 (41 63 ))))(70 90 ))(16 (14 15 ))))((87 (26 62 ))((69 ((40 (35 71 ))(39 77 )))(42 79 )))))))))*
(25 (33 ((0 (18 72 ))(24 (53 ((59 (((((6 ((((17 (1 75 ))((36 (8 (38 (85 89 ))))(34 76 )))(74 ((28 ((92 ((45 ((56 (93 (13 (3 ((68 (5 51 ))((57 86 )(58 78 )))))))((91 (22 23 ))(46 ((30 52 )(32 43 ))))))(55 (27 73 ))))(11 31 )))(4 (37 88 )))))((9 10 )(96 (84 (82 83 ))))))(49 (60 (95 (61 ((50 ((80 (2 (21 94 )))(7 (47 (19 (12 54 ))))))(20 48 )))))))(((29 44 )(64 (41 63 )))(81 (67 (65 66 )))))(70 90 ))(16 (14 15 ))))((69 ((87 (26 62 ))((40 (35 71 ))(39 77 ))))(42 79 ))))))))*
(25 (33 ((0 (18 72 ))(24 (53 ((59 (((((6 ((((17 (1 75 ))((36 (8 (85 (38 89 ))))(34 76 )))(74 ((28 ((92 ((45 ((56 (93 (13 (3 ((68 (5 51 ))((57 86 )(58 78 )))))))((91 (22 23 ))(46 ((30 52 )(32 43 ))))))(27 (55 73 ))))(11 31 )))(4 (37 88 )))))((9 10 )(96 (84 (82 83 ))))))(49 (60 (95 (61 ((50 ((80 (2 (21 94 )))(7 (47 (19 (12 54 ))))))(20 48 )))))))(((29 44 )(81 (65 (66 67 ))))(64 (41 63 ))))(70 90 ))(16 (14 15 ))))((69 ((87 (26 62 ))((40 (35 71 ))(39 77 ))))(42 79 ))))))))*
(25 (33 ((0 (18 72 ))(24 (53 ((59 (((((6 ((((17 (1 75 ))(((8 (38 85 ))(36 89 ))(34 76 )))(74 ((28 ((92 ((45 (((56 (93 (13 (3 ((68 (5 51 ))((57 86 )(58 78 )))))))(22 23 ))(91 (46 ((30 52 )(32 43 ))))))(27 (55 73 ))))(11 31 )))(4 (37 88 )))))((9 10 )(96 (84 (82 83 ))))))(49 (60 (48 (95 (61 (((80 (2 (21 94 )))(7 (47 (19 (12 54 )))))(20 50 ))))))))(((29 44 )(64 (41 63 )))(81 (67 (65 66 )))))(70 90 ))(16 (14 15 ))))((69 ((87 (26 62 ))((40 (35 71 ))(39 77 ))))(42 79 ))))))))*
(25 (33 ((0 (18 72 ))(24 (53 ((59 (((((6 ((((17 (1 75 ))((36 (8 (38 (85 89 ))))(34 76 )))(74 ((28 ((92 (((45 ((56 (93 (13 (3 ((68 (5 51 ))((57 86 )(58 78 )))))))(46 ((30 52 )(32 43 )))))(91 (22 23 )))(27 (55 73 ))))(11 31 )))(4 (37 88 )))))((9 10 )(96 (84 (82 83 ))))))(60 (49 (95 (61 ((50 ((80 (2 (21 94 )))(7 (47 (19 (12 54 ))))))(20 48 )))))))(((29 44 )(64 (41 63 )))(81 (67 (65 66 )))))(70 90 ))(16 (14 15 ))))((69 ((87 (26 62 ))((40 (35 71 ))(39 77 ))))(42 79 ))))))))*
(25 (33 ((0 (18 72 ))(24 (53 ((59 (((((6 ((((17 (1 75 ))((36 (8 (85 (38 89 ))))(34 76 )))(74 ((28 ((92 ((45 ((56 (93 (13 (3 ((68 (5 51 ))((57 86 )(58 78 )))))))((91 (22 23 ))(46 ((30 52 )(32 43 ))))))(27 (55 73 ))))(11 31 )))(4 (37 88 )))))((9 10 )(96 (84 (82 83 ))))))((95 (61 ((50 ((80 (2 (21 94 )))(7 (47 (19 (12 54 ))))))(20 48 ))))(49 60 )))(((29 44 )(81 (65 (66 67 ))))(64 (41 63 ))))(70 90 ))(16 (14 15 ))))((69 ((87 (26 62 ))((40 (35 71 ))(39 77 ))))(42 79 ))))))))*
(25 (33 ((0 (18 72 ))(24 (53 ((59 (((((6 ((((17 (1 75 ))((89 (36 (8 (38 85 ))))(34 76 )))(74 (((92 ((45 (((56 (93 ((3 13 )((68 (5 51 ))((57 86 )(58 78 ))))))(91 (22 23 )))(46 ((30 52 )(32 43 )))))(27 (55 73 ))))(28 (11 31 )))(4 (37 88 )))))((9 10 )(96 (84 (82 83 ))))))(49 (60 (95 (61 ((50 ((80 (2 (21 94 )))(7 (47 (19 (12 54 ))))))(20 48 )))))))(((29 44 )(81 (65 (66 67 ))))(64 (41 63 ))))(70 90 ))(16 (14 15 ))))((69 ((87 (26 62 ))((40 (35 71 ))(39 77 ))))(42 79 ))))))))*
(25 (33 ((0 (18 72 ))(24 (53 ((59 (((((6 ((((17 (1 75 ))((36 (8 (38 (85 89 ))))(34 76 )))(74 ((28 ((92 ((45 ((56 (93 ((3 13 )((68 (5 51 ))((57 86 )(58 78 ))))))((91 (22 23 ))(46 ((30 52 )(32 43 ))))))(27 (55 73 ))))(11 31 )))(4 (37 88 )))))((9 10 )(96 (84 (82 83 ))))))((95 (61 ((50 ((80 (2 (21 94 )))(7 (47 (19 (12 54 ))))))(20 48 ))))(49 60 )))(((29 44 )(64 (41 63 )))(81 (65 (66 67 )))))(70 90 ))(16 (14 15 ))))((69 ((87 (26 62 ))((40 (35 71 ))(39 77 ))))(42 79 ))))))))*
(25 (33 ((0 (18 72 ))(24 (53 ((59 (((((6 ((((17 (1 75 ))((89 (36 (8 (38 85 ))))(34 76 )))(74 (((92 (((45 ((56 (93 (13 (3 ((68 (5 51 ))((57 86 )(58 78 )))))))(46 ((30 52 )(32 43 )))))(91 (22 23 )))(55 (27 73 ))))(28 (11 31 )))(4 (37 88 )))))((9 10 )(96 (84 (82 83 ))))))((95 (61 ((50 ((80 (2 (21 94 )))(7 (47 (19 (12 54 ))))))(20 48 ))))(49 60 )))(((29 44 )(64 (41 63 )))(81 (67 (65 66 )))))(70 90 ))(16 (14 15 ))))((69 ((87 (26 62 ))((40 (35 71 ))(39 77 ))))(42 79 ))))))))*
(25 (33 ((0 (18 72 ))(24 (53 ((59 (((((6 ((((17 (1 75 ))(((8 (38 85 ))(36 89 ))(34 76 )))(74 (((92 ((45 (((56 (93 (13 (3 ((68 (5 51 ))((57 86 )(58 78 )))))))(91 (22 23 )))(46 ((30 52 )(32 43 )))))(27 (55 73 ))))(28 (11 31 )))(4 (37 88 )))))((9 10 )(96 (84 (82 83 ))))))(49 (60 (95 (61 ((50 ((80 (2 (21 94 )))(7 (47 (19 (12 54 ))))))(20 48 )))))))(((29 44 )(81 (65 (66 67 ))))(64 (41 63 ))))(70 90 ))(16 (14 15 ))))((69 ((87 (26 62 ))((40 (35 71 ))(39 77 ))))(42 79 ))))))))*
(25 (33 ((0 (18 72 ))(24 (53 ((59 (((((6 ((((17 (1 75 ))((8 (38 (36 (85 89 ))))(34 76 )))(74 ((28 ((92 ((45 ((56 (93 ((3 13 )((68 (5 51 ))((57 86 )(58 78 ))))))((91 (22 23 ))(46 ((30 52 )(32 43 ))))))(27 (55 73 ))))(11 31 )))(4 (37 88 )))))((9 10 )(96 (84 (82 83 ))))))(49 (60 (95 (61 ((50 ((80 (2 (21 94 )))(7 (47 (19 (12 54 ))))))(20 48 )))))))(((29 44 )(64 (41 63 )))(81 (67 (65 66 )))))(70 90 ))(16 (14 15 ))))((87 (26 62 ))((69 ((40 (35 71 ))(39 77 )))(42 79 )))))))))*
(25 (33 ((0 (18 72 ))(24 (53 ((59 (((((6 ((((17 (1 75 ))((89 (36 (8 (38 85 ))))(34 76 )))(74 (((92 ((45 ((56 (93 (13 (3 ((68 (5 51 ))((57 86 )(58 78 )))))))((91 (22 23 ))(46 ((30 52 )(32 43 ))))))(55 (27 73 ))))(28 (11 31 )))(4 (37 88 )))))((9 10 )(96 (84 (82 83 ))))))((95 (61 ((50 ((80 (2 (21 94 )))(7 (47 (19 (12 54 ))))))(20 48 ))))(49 60 )))(((29 44 )(64 (41 63 )))(81 (67 (65 66 )))))(70 90 ))(16 (14 15 ))))((69 ((87 (26 62 ))((40 (35 71 ))(39 77 ))))(42 79 ))))))))*
(25 (33 ((0 (18 72 ))(24 (53 ((59 (((((6 ((((17 (1 75 ))((36 (8 (89 (38 85 ))))(34 76 )))(74 ((28 ((92 ((45 ((56 (93 (13 (3 ((68 (5 51 ))((57 86 )(58 78 )))))))((91 (22 23 ))(46 ((30 52 )(32 43 ))))))(27 (55 73 ))))(11 31 )))(4 (37 88 )))))((9 10 )(96 (84 (82 83 ))))))(49 (60 (95 (61 ((50 ((80 (2 (21 94 )))(7 (47 (19 (12 54 ))))))(20 48 )))))))(((29 44 )(81 (65 (66 67 ))))(64 (41 63 ))))(70 90 ))(16 (14 15 ))))((87 (26 62 ))((69 ((40 (35 71 ))(39 77 )))(42 79 )))))))))*
(25 (33 ((0 (18 72 ))(24 (53 ((59 (((((6 ((((17 (1 75 ))(((8 (38 85 ))(36 89 ))(34 76 )))(74 (((92 ((45 ((56 (93 ((3 13 )((68 (5 51 ))((57 86 )(58 78 ))))))((91 (22 23 ))(46 ((30 52 )(32 43 ))))))(27 (55 73 ))))(28 (11 31 )))(4 (37 88 )))))((9 10 )(96 (84 (82 83 ))))))((95 (61 ((50 ((80 (2 (21 94 )))(7 (47 (19 (12 54 ))))))(20 48 ))))(49 60 )))(((29 44 )(64 (41 63 )))(81 (65 (66 67 )))))(70 90 ))(16 (14 15 ))))((69 ((87 (26 62 ))((40 (35 71 ))(39 77 ))))(42 79 ))))))))*
(25 (33 ((0 (18 72 ))(24 (53 ((59 (((((6 ((((17 (1 75 ))((36 (8 (85 (38 89 ))))(34 76 )))(74 (((92 (((45 ((56 (93 (13 (3 ((68 (5 51 ))((57 86 )(58 78 )))))))(46 ((30 52 )(32 43 )))))(91 (22 23 )))(55 (27 73 ))))(28 (11 31 )))(4 (37 88 )))))((9 10 )(96 (84 (82 83 ))))))(49 (60 (95 (61 ((50 ((80 (2 (21 94 )))(7 (47 (19 (12 54 ))))))(20 48 )))))))(((29 44 )(64 (41 63 )))(81 (67 (65 66 )))))(70 90 ))(16 (14 15 ))))((69 ((87 (26 62 ))((40 (35 71 ))(39 77 ))))(42 79 ))))))))*
(25 (33 ((0 (18 72 ))(24 (53 ((59 (((((6 ((((17 (1 75 ))((89 (36 (8 (38 85 ))))(34 76 )))(74 (((92 ((45 ((56 (93 (13 (3 ((68 (5 51 ))((57 86 )(58 78 )))))))((91 (22 23 ))(46 ((30 52 )(32 43 ))))))(55 (27 73 ))))(28 (11 31 )))(4 (37 88 )))))((9 10 )(96 (84 (82 83 ))))))(49 (60 (95 (61 ((50 ((80 (2 (21 94 )))(7 (47 (19 (12 54 ))))))(20 48 )))))))(((29 44 )(64 (41 63 )))(81 (67 (65 66 )))))(70 90 ))(16 (14 15 ))))((69 ((87 (26 62 ))((40 (35 71 ))(39 77 ))))(42 79 ))))))))*
(25 (33 ((0 (18 72 ))(24 (53 ((59 (((((6 ((((17 (1 75 ))((8 (38 (89 (36 85 ))))(34 76 )))(74 (((92 ((45 (((56 (93 ((3 13 )((68 (5 51 ))((57 86 )(58 78 ))))))(22 23 ))(91 (46 ((30 52 )(32 43 ))))))(55 (27 73 ))))(28 (11 31 )))(4 (37 88 )))))((9 10 )(96 (84 (82 83 ))))))((95 (61 ((50 ((80 (2 (21 94 )))(7 (47 (19 (12 54 ))))))(20 48 ))))(49 60 )))(((29 44 )(81 (65 (66 67 ))))(64 (41 63 ))))(70 90 ))(16 (14 15 ))))((69 ((87 (26 62 ))((40 (35 71 ))(39 77 ))))(42 79 ))))))))*
(25 (33 ((0 (18 72 ))(24 (53 ((59 (((((6 ((((17 (1 75 ))((8 (38 (85 (36 89 ))))(34 76 )))(74 (((92 ((45 (((56 (93 ((3 13 )((68 (5 51 ))((57 86 )(58 78 ))))))(91 (22 23 )))(46 ((30 52 )(32 43 )))))(27 (55 73 ))))(28 (11 31 )))(4 (37 88 )))))((9 10 )(96 (84 (82 83 ))))))(49 (60 (95 (61 ((50 ((80 (2 (21 94 )))(7 (47 (19 (12 54 ))))))(20 48 )))))))(((29 44 )(64 (41 63 )))(81 (67 (65 66 )))))(70 90 ))(16 (14 15 ))))((69 ((87 (26 62 ))((40 (35 71 ))(39 77 ))))(42 79 ))))))))*
(25 (33 ((0 (18 72 ))(24 (53 ((59 (((((6 ((((17 (1 75 ))((89 (36 (8 (38 85 ))))(34 76 )))(74 (((92 (((45 ((56 (93 ((3 13 )((68 (5 51 ))((57 86 )(58 78 ))))))(46 ((30 52 )(32 43 )))))(91 (22 23 )))(55 (27 73 ))))(28 (11 31 )))(4 (37 88 )))))((9 10 )(96 (84 (82 83 ))))))(49 (60 (95 (61 ((50 ((80 (2 (21 94 )))(7 (47 (19 (12 54 ))))))(20 48 )))))))(((29 44 )(81 (65 (66 67 ))))(64 (41 63 ))))(70 90 ))(16 (14 15 ))))((69 ((87 (26 62 ))((40 (35 71 ))(39 77 ))))(42 79 ))))))))*
(25 (33 ((0 (18 72 ))(24 (53 ((59 (((((6 ((((17 (1 75 ))(((8 (38 85 ))(36 89 ))(34 76 )))(74 ((28 ((92 ((45 (((56 (93 (13 (3 ((68 (5 51 ))((57 86 )(58 78 )))))))(22 23 ))(91 (46 ((30 52 )(32 43 ))))))(27 (55 73 ))))(11 31 )))(4 (37 88 )))))((9 10 )(96 (84 (82 83 ))))))((95 (61 ((50 ((80 (2 (21 94 )))(7 (47 (19 (12 54 ))))))(20 48 ))))(49 60 )))(((29 44 )(81 (65 (66 67 ))))(64 (41 63 ))))(70 90 ))(16 (14 15 ))))((69 ((87 (26 62 ))((40 (35 71 ))(39 77 ))))(42 79 ))))))))*
(25 (33 ((0 (18 72 ))(24 (53 ((59 (((((6 ((((17 (1 75 ))((36 (8 (38 (85 89 ))))(34 76 )))(74 (((92 (((45 ((56 (93 ((3 13 )((68 (5 51 ))((57 86 )(58 78 ))))))(46 ((30 52 )(32 43 )))))(91 (22 23 )))(27 (55 73 ))))(28 (11 31 )))(4 (37 88 )))))((9 10 )(96 (84 (82 83 ))))))((95 (61 ((50 ((80 (2 (21 94 )))(7 (47 (19 (12 54 ))))))(20 48 ))))(49 60 )))(((29 44 )(81 (65 (66 67 ))))(64 (41 63 ))))(70 90 ))(16 (14 15 ))))((69 ((87 (26 62 ))((40 (35 71 ))(39 77 ))))(42 79 ))))))))*
(25 (33 ((0 (18 72 ))(24 (53 ((59 (((((6 ((((17 (1 75 ))(((8 (38 85 ))(36 89 ))(34 76 )))(74 ((28 ((92 ((45 (((56 (93 (13 (3 ((68 (5 51 ))((57 86 )(58 78 )))))))(22 23 ))(91 (46 ((30 52 )(32 43 ))))))(55 (27 73 ))))(11 31 )))(4 (37 88 )))))((9 10 )(96 (84 (82 83 ))))))(49 (60 (95 (61 ((50 ((80 (2 (21 94 )))(7 (47 (19 (12 54 ))))))(20 48 )))))))(((29 44 )(64 (41 63 )))(81 (67 (65 66 )))))(70 90 ))(16 (14 15 ))))((69 ((87 (26 62 ))((40 (35 71 ))(39 77 ))))(42 79 ))))))))*
(25 (33 ((0 (18 72 ))(24 (53 ((59 (((((6 ((((17 (1 75 ))((36 ((8 89 )(38 85 )))(34 76 )))(74 ((28 ((92 (((45 ((56 (93 ((3 13 )((68 (5 51 ))((57 86 )(58 78 ))))))(46 ((30 52 )(32 43 )))))(91 (22 23 )))(55 (27 73 ))))(11 31 )))(4 (37 88 )))))((9 10 )(96 (84 (82 83 ))))))(49 (60 (95 (61 ((50 ((80 (2 (21 94 )))(7 (47 (19 (12 54 ))))))(20 48 )))))))(((29 44 )(81 (65 (66 67 ))))(64 (41 63 ))))(70 90 ))(16 (14 15 ))))((69 ((87 (26 62 ))((40 (35 71 ))(39 77 ))))(42 79 ))))))))*
(25 (33 ((0 (18 72 ))(24 (53 ((59 (((((6 ((((17 (1 75 ))((36 (8 (38 (85 89 ))))(34 76 )))(74 ((28 ((92 ((45 (((56 (93 (13 (3 ((68 (5 51 ))((57 86 )(58 78 )))))))(22 23 ))(91 (46 ((30 52 )(32 43 ))))))(55 (27 73 ))))(11 31 )))(4 (37 88 )))))((9 10 )(96 (84 (82 83 ))))))(49 (60 (95 (61 ((50 ((80 (2 (21 94 )))(7 (47 (19 (12 54 ))))))(20 48 )))))))(((29 44 )(81 (65 (66 67 ))))(64 (41 63 ))))(70 90 ))(16 (14 15 ))))((69 ((87 (26 62 ))((40 (35 71 ))(39 77 ))))(42 79 ))))))))*
(25 (33 ((0 (18 72 ))(24 (53 ((59 (((((6 ((((17 (1 75 ))(((8 (38 85 ))(36 89 ))(34 76 )))(74 (((92 (((45 ((56 (93 ((3 13 )((68 (5 51 ))((57 86 )(58 78 ))))))(46 ((30 52 )(32 43 )))))(91 (22 23 )))(27 (55 73 ))))(28 (11 31 )))(4 (37 88 )))))((9 10 )(96 (84 (82 83 ))))))(49 (60 (95 (61 ((50 ((80 (2 (21 94 )))(7 (47 (19 (12 54 ))))))(20 48 )))))))(((29 44 )(64 (41 63 )))(81 (67 (65 66 )))))(70 90 ))(16 (14 15 ))))((69 ((87 (26 62 ))((40 (35 71 ))(39 77 ))))(42 79 ))))))))*
(25 (33 ((0 (18 72 ))(24 (53 ((59 (((((6 ((((17 (1 75 ))((8 (38 (89 (36 85 ))))(34 76 )))(74 (((92 ((45 ((56 (93 (13 (3 ((68 (5 51 ))((57 86 )(58 78 )))))))((91 (22 23 ))(46 ((30 52 )(32 43 ))))))(27 (55 73 ))))(28 (11 31 )))(4 (37 88 )))))((9 10 )(96 (84 (82 83 ))))))((95 (61 ((50 ((80 (2 (21 94 )))(7 (47 (19 (12 54 ))))))(20 48 ))))(49 60 )))(((29 44 )(81 (65 (66 67 ))))(64 (41 63 ))))(70 90 ))(16 (14 15 ))))((69 ((87 (26 62 ))((40 (35 71 ))(39 77 ))))(42 79 ))))))))*
(25 (33 ((0 (18 72 ))(24 (53 ((59 (((((6 ((((17 (1 75 ))((89 (36 (8 (38 85 ))))(34 76 )))(74 ((28 ((92 (((45 ((56 (93 (13 (3 ((68 (5 51 ))((57 86 )(58 78 )))))))(46 ((30 52 )(32 43 )))))(91 (22 23 )))(55 (27 73 ))))(11 31 )))(4 (37 88 )))))((9 10 )(96 (84 (82 83 ))))))(49 (60 (95 (61 ((50 ((80 (2 (21 94 )))(7 (47 (19 (12 54 ))))))(20 48 )))))))(((29 44 )(81 (65 (66 67 ))))(64 (41 63 ))))(70 90 ))(16 (14 15 ))))((69 ((87 (26 62 ))((40 (35 71 ))(39 77 ))))(42 79 ))))))))*
(25 (33 ((0 (18 72 ))(24 (53 ((59 (((((6 ((((17 (1 75 ))((8 (38 (36 (85 89 ))))(34 76 )))(74 (((92 (((45 ((56 (93 ((3 13 )((68 (5 51 ))((57 86 )(58 78 ))))))(46 ((30 52 )(32 43 )))))(91 (22 23 )))(55 (27 73 ))))(28 (11 31 )))(4 (37 88 )))))((9 10 )(96 (84 (82 83 ))))))((95 (61 ((50 ((80 (2 (21 94 )))(7 (47 (19 (12 54 ))))))(20 48 ))))(49 60 )))(((29 44 )(81 (65 (66 67 ))))(64 (41 63 ))))(70 90 ))(16 (14 15 ))))((69 ((87 (26 62 ))((40 (35 71 ))(39 77 ))))(42 79 ))))))))*
(25 (33 ((0 (18 72 ))(24 (53 ((59 (((((6 ((((17 (1 75 ))((36 (89 (8 (38 85 ))))(34 76 )))(74 (((92 ((45 (((56 (93 ((3 13 )((68 (5 51 ))((57 86 )(58 78 ))))))(91 (22 23 )))(46 ((30 52 )(32 43 )))))(27 (55 73 ))))(28 (11 31 )))(4 (37 88 )))))((9 10 )(96 (84 (82 83 ))))))((95 (61 ((50 ((80 (2 (21 94 )))(7 (47 (19 (12 54 ))))))(20 48 ))))(49 60 )))(((29 44 )(64 (41 63 )))(81 (67 (65 66 )))))(70 90 ))(16 (14 15 ))))((69 ((87 (26 62 ))((40 (35 71 ))(39 77 ))))(42 79 ))))))))*
(25 (33 ((0 (18 72 ))(24 (53 ((59 (((((6 ((((17 (1 75 ))((8 (38 (89 (36 85 ))))(34 76 )))(74 (((92 ((45 ((56 (93 ((3 13 )((68 (5 51 ))((57 86 )(58 78 ))))))((91 (22 23 ))(46 ((30 52 )(32 43 ))))))(55 (27 73 ))))(28 (11 31 )))(4 (37 88 )))))((9 10 )(96 (84 (82 83 ))))))((95 (61 ((50 ((80 (2 (21 94 )))(7 (47 (19 (12 54 ))))))(20 48 ))))(49 60 )))(((29 44 )(64 (41 63 )))(81 (65 (66 67 )))))(70 90 ))(16 (14 15 ))))((69 ((87 (26 62 ))((40 (35 71 ))(39 77 ))))(42 79 ))))))))*
(25 (33 ((0 (18 72 ))(24 (53 ((59 (((((6 ((((17 (1 75 ))((36 (8 (89 (38 85 ))))(34 76 )))(74 (((92 ((45 ((56 (93 ((3 13 )((68 (5 51 ))((57 86 )(58 78 ))))))((91 (22 23 ))(46 ((30 52 )(32 43 ))))))(55 (27 73 ))))(28 (11 31 )))(4 (37 88 )))))((9 10 )(96 (84 (82 83 ))))))(49 (60 (95 (61 ((50 ((80 (2 (21 94 )))(7 (47 (19 (12 54 ))))))(20 48 )))))))(((29 44 )(81 (65 (66 67 ))))(64 (41 63 ))))(70 90 ))(16 (14 15 ))))((69 ((87 (26 62 ))((40 (35 71 ))(39 77 ))))(42 79 ))))))))*
(25 (33 ((0 (18 72 ))(24 (53 ((59 (((((6 ((((17 (1 75 ))(((8 (38 85 ))(36 89 ))(34 76 )))(74 ((28 ((92 ((45 (((56 (93 ((3 13 )((68 (5 51 ))((57 86 )(58 78 ))))))(22 23 ))(91 (46 ((30 52 )(32 43 ))))))(27 (55 73 ))))(11 31 )))(4 (37 88 )))))((9 10 )(96 (84 (82 83 ))))))(49 (60 (95 (61 ((50 ((80 (2 (21 94 )))(7 (47 (19 (12 54 ))))))(20 48 )))))))(((29 44 )(81 (65 (66 67 ))))(64 (41 63 ))))(70 90 ))(16 (14 15 ))))((69 ((87 (26 62 ))((40 (35 71 ))(39 77 ))))(42 79 ))))))))*
(25 (33 ((0 (18 72 ))(24 (53 ((59 (((((6 ((((17 (1 75 ))((36 (89 (8 (38 85 ))))(34 76 )))(74 (((92 ((45 (((56 (93 ((3 13 )((68 (5 51 ))((57 86 )(58 78 ))))))(91 (22 23 )))(46 ((30 52 )(32 43 )))))(27 (55 73 ))))(28 (11 31 )))(4 (37 88 )))))((9 10 )(96 (84 (82 83 ))))))(49 (60 (95 (61 ((50 ((80 (2 (21 94 )))(7 (47 (19 (12 54 ))))))(20 48 )))))))(((29 44 )(64 (41 63 )))(81 (65 (66 67 )))))(70 90 ))(16 (14 15 ))))((87 (26 62 ))((69 ((40 (35 71 ))(39 77 )))(42 79 )))))))))*
(25 (33 ((0 (18 72 ))(24 (53 ((59 (((((6 ((((17 (1 75 ))(((8 (38 85 ))(36 89 ))(34 76 )))(74 (((92 (((45 ((56 (93 ((3 13 )((68 (5 51 ))((57 86 )(58 78 ))))))(46 ((30 52 )(32 43 )))))(91 (22 23 )))(55 (27 73 ))))(28 (11 31 )))(4 (37 88 )))))((9 10 )(96 (84 (82 83 ))))))((95 (61 ((50 ((80 (2 (21 94 )))(7 (47 (19 (12 54 ))))))(20 48 ))))(49 60 )))(((29 44 )(64 (41 63 )))(81 (67 (65 66 )))))(70 90 ))(16 (14 15 ))))((69 ((87 (26 62 ))((40 (35 71 ))(39 77 ))))(42 79 ))))))))*
(25 (33 ((0 (18 72 ))(24 (53 ((59 (((((6 ((((17 (1 75 ))((36 (8 (85 (38 89 ))))(34 76 )))(74 (((92 ((45 ((56 (93 (13 (3 ((68 (5 51 ))((57 86 )(58 78 )))))))((91 (22 23 ))(46 ((30 52 )(32 43 ))))))(27 (55 73 ))))(28 (11 31 )))(4 (37 88 )))))((9 10 )(96 (84 (82 83 ))))))(49 (60 (95 (61 ((50 ((80 (2 (21 94 )))(7 (47 (19 (12 54 ))))))(20 48 )))))))(((29 44 )(64 (41 63 )))(81 (65 (66 67 )))))(70 90 ))(16 (14 15 ))))((69 ((87 (26 62 ))((40 (35 71 ))(39 77 ))))(42 79 ))))))))*
(25 (33 ((0 (18 72 ))(24 (53 ((59 (((((6 ((((17 (1 75 ))((36 (8 (89 (38 85 ))))(34 76 )))(74 (((92 (((45 ((56 (93 ((3 13 )((68 (5 51 ))((57 86 )(58 78 ))))))(46 ((30 52 )(32 43 )))))(91 (22 23 )))(27 (55 73 ))))(28 (11 31 )))(4 (37 88 )))))((9 10 )(96 (84 (82 83 ))))))(49 (60 (95 (61 ((50 ((80 (2 (21 94 )))(7 (47 (19 (12 54 ))))))(20 48 )))))))(((29 44 )(81 (65 (66 67 ))))(64 (41 63 ))))(70 90 ))(16 (14 15 ))))((69 ((87 (26 62 ))((40 (35 71 ))(39 77 ))))(42 79 ))))))))*
(25 (33 ((0 (18 72 ))(24 (53 ((59 (((((6 ((((17 (1 75 ))((89 (36 (8 (38 85 ))))(34 76 )))(74 (((92 ((45 (((56 (93 (13 (3 ((68 (5 51 ))((57 86 )(58 78 )))))))(22 23 ))(91 (46 ((30 52 )(32 43 ))))))(27 (55 73 ))))(28 (11 31 )))(4 (37 88 )))))((9 10 )(96 (84 (82 83 ))))))((95 (61 ((50 ((80 (2 (21 94 )))(7 (47 (19 (12 54 ))))))(20 48 ))))(49 60 )))(((29 44 )(64 (41 63 )))(81 (65 (66 67 )))))(70 90 ))(16 (14 15 ))))((69 ((87 (26 62 ))((40 (35 71 ))(39 77 ))))(42 79 ))))))))*
(25 (33 ((0 (18 72 ))(24 (53 ((59 (((((6 ((((17 (1 75 ))((8 (38 (89 (36 85 ))))(34 76 )))(74 (((92 ((45 ((56 (93 ((3 13 )((68 (5 51 ))((57 86 )(58 78 ))))))((91 (22 23 ))(46 ((30 52 )(32 43 ))))))(55 (27 73 ))))(28 (11 31 )))(4 (37 88 )))))((9 10 )(96 (84 (82 83 ))))))(49 (60 (95 (61 ((50 ((80 (2 (21 94 )))(7 (47 (19 (12 54 ))))))(20 48 )))))))(((29 44 )(64 (41 63 )))(81 (65 (66 67 )))))(70 90 ))(16 (14 15 ))))((87 (26 62 ))((69 ((40 (35 71 ))(39 77 )))(42 79 )))))))))*
(25 (33 ((0 (18 72 ))(24 (53 ((59 (((((6 ((((17 (1 75 ))((36 (8 (89 (38 85 ))))(34 76 )))(74 ((28 ((92 (((45 ((56 (93 (13 (3 ((68 (5 51 ))((57 86 )(58 78 )))))))(46 ((30 52 )(32 43 )))))(91 (22 23 )))(27 (55 73 ))))(11 31 )))(4 (37 88 )))))((9 10 )(96 (84 (82 83 ))))))(49 (60 (95 (61 ((50 ((80 (2 (21 94 )))(7 (47 (19 (12 54 ))))))(20 48 )))))))(((29 44 )(81 (65 (66 67 ))))(64 (41 63 ))))(70 90 ))(16 (14 15 ))))((69 ((87 (26 62 ))((40 (35 71 ))(39 77 ))))(42 79 ))))))))*
(25 (33 ((0 (18 72 ))(24 (53 ((59 (((((6 ((((17 (1 75 ))((89 (36 (8 (38 85 ))))(34 76 )))(74 (((92 (((45 ((56 (93 ((3 13 )((68 (5 51 ))((57 86 )(58 78 ))))))(46 ((30 52 )(32 43 )))))(91 (22 23 )))(27 (55 73 ))))(28 (11 31 )))(4 (37 88 )))))((9 10 )(96 (84 (82 83 ))))))(49 (60 (95 (61 ((50 ((80 (2 (21 94 )))(7 (47 (19 (12 54 ))))))(20 48 )))))))(((29 44 )(64 (41 63 )))(81 (67 (65 66 )))))(70 90 ))(16 (14 15 ))))((69 ((87 (26 62 ))((40 (35 71 ))(39 77 ))))(42 79 ))))))))*
(25 (33 ((0 (18 72 ))(24 (53 ((59 (((((6 ((((17 (1 75 ))((36 (8 (38 (85 89 ))))(34 76 )))(74 (((92 ((45 ((56 (93 ((3 13 )((68 (5 51 ))((57 86 )(58 78 ))))))((91 (22 23 ))(46 ((30 52 )(32 43 ))))))(27 (55 73 ))))(28 (11 31 )))(4 (37 88 )))))((9 10 )(96 (84 (82 83 ))))))(49 (48 (60 (95 (61 (50 (20 ((80 (2 (21 94 )))(7 (47 (19 (12 54 )))))))))))))(((29 44 )(81 (65 (66 67 ))))(64 (41 63 ))))(70 90 ))(16 (14 15 ))))((69 ((87 (26 62 ))((40 (35 71 ))(39 77 ))))(42 79 ))))))))*
(25 (33 ((0 (18 72 ))(24 (53 ((59 (((((6 ((((17 (1 75 ))(((8 (38 85 ))(36 89 ))(34 76 )))(74 (((92 ((45 (((56 (93 ((3 13 )((68 (5 51 ))((57 86 )(58 78 ))))))(22 23 ))(91 (46 ((30 52 )(32 43 ))))))(55 (27 73 ))))(28 (11 31 )))(4 (37 88 )))))((9 10 )(96 (84 (82 83 ))))))((95 (61 ((50 ((80 (2 (21 94 )))(7 (47 (19 (12 54 ))))))(20 48 ))))(49 60 )))(((29 44 )(81 (65 (66 67 ))))(64 (41 63 ))))(70 90 ))(16 (14 15 ))))((69 ((87 (26 62 ))((40 (35 71 ))(39 77 ))))(42 79 ))))))))*
(25 (33 ((0 (18 72 ))(24 (53 ((59 (((((6 ((((17 (1 75 ))((89 (36 (8 (38 85 ))))(34 76 )))(74 (((92 ((45 (((56 (93 ((3 13 )((68 (5 51 ))((57 86 )(58 78 ))))))(22 23 ))(91 (46 ((30 52 )(32 43 ))))))(27 (55 73 ))))(28 (11 31 )))(4 (37 88 )))))((9 10 )(96 (84 (82 83 ))))))(49 (60 (95 (61 ((50 ((80 (2 (21 94 )))(7 (47 (19 (12 54 ))))))(20 48 )))))))(((29 44 )(81 (65 (66 67 ))))(64 (41 63 ))))(70 90 ))(16 (14 15 ))))((69 ((87 (26 62 ))((40 (35 71 ))(39 77 ))))(42 79 ))))))))*
(25 (33 ((0 (18 72 ))(24 (53 ((59 (((((6 ((((17 (1 75 ))((89 (36 (8 (38 85 ))))(34 76 )))(74 ((28 ((92 ((45 ((56 (93 (13 (3 ((68 (5 51 ))((57 86 )(58 78 )))))))((91 (22 23 ))(46 ((30 52 )(32 43 ))))))(27 (55 73 ))))(11 31 )))(4 (37 88 )))))((9 10 )(96 (84 (82 83 ))))))((95 (61 ((50 ((80 (2 (21 94 )))(7 (47 (19 (12 54 ))))))(20 48 ))))(49 60 )))(((29 44 )(64 (41 63 )))(81 (65 (66 67 )))))(70 90 ))(16 (14 15 ))))((69 ((87 (26 62 ))((40 (35 71 ))(39 77 ))))(42 79 ))))))))*
(25 (33 ((0 (18 72 ))(24 (53 ((59 (((((6 ((((17 (1 75 ))((36 (8 (89 (38 85 ))))(34 76 )))(74 ((28 ((92 ((45 (((56 (93 (13 (3 ((68 (5 51 ))((57 86 )(58 78 )))))))(91 (22 23 )))(46 ((30 52 )(32 43 )))))(27 (55 73 ))))(11 31 )))(4 (37 88 )))))((9 10 )(96 (84 (82 83 ))))))(49 (60 (95 (61 ((50 ((80 (2 (21 94 )))(7 (47 (19 (12 54 ))))))(20 48 )))))))(((29 44 )(64 (41 63 )))(81 (67 (65 66 )))))(70 90 ))(16 (14 15 ))))((69 ((87 (26 62 ))((40 (35 71 ))(39 77 ))))(42 79 ))))))))*
(25 (33 ((0 (18 72 ))(24 (53 ((59 (((((6 ((((17 (1 75 ))(((8 (38 85 ))(36 89 ))(34 76 )))(74 (((92 (((45 ((56 (93 ((3 13 )((68 (5 51 ))((57 86 )(58 78 ))))))(46 ((30 52 )(32 43 )))))(91 (22 23 )))(55 (27 73 ))))(28 (11 31 )))(4 (37 88 )))))((9 10 )(96 (84 (82 83 ))))))((48 (95 (61 (50 (20 ((80 (2 (21 94 )))(7 (47 (19 (12 54 ))))))))))(49 60 )))(((29 44 )(81 (65 (66 67 ))))(64 (41 63 ))))(70 90 ))(16 (14 15 ))))((69 ((87 (26 62 ))((40 (35 71 ))(39 77 ))))(42 79 ))))))))*
(25 (33 ((0 (18 72 ))(24 (53 ((59 (((((6 ((((17 (1 75 ))((36 (89 (8 (38 85 ))))(34 76 )))(74 ((28 ((92 ((45 (((56 (93 ((3 13 )((68 (5 51 ))((57 86 )(58 78 ))))))(91 (22 23 )))(46 ((30 52 )(32 43 )))))(55 (27 73 ))))(11 31 )))(4 (37 88 )))))((9 10 )(96 (84 (82 83 ))))))((95 (61 ((50 ((80 (2 (21 94 )))(7 (47 (19 (12 54 ))))))(20 48 ))))(49 60 )))(((29 44 )(64 (41 63 )))(81 (65 (66 67 )))))(70 90 ))(16 (14 15 ))))((69 ((87 (26 62 ))((40 (35 71 ))(39 77 ))))(42 79 ))))))))*
(25 (33 ((0 (18 72 ))(24 (53 ((59 (((((6 ((((17 (1 75 ))((36 (8 (38 (85 89 ))))(34 76 )))(74 (((92 ((45 (((56 (93 ((3 13 )((68 (5 51 ))((57 86 )(58 78 ))))))(91 (22 23 )))(46 ((30 52 )(32 43 )))))(27 (55 73 ))))(28 (11 31 )))(4 (37 88 )))))((9 10 )(96 (84 (82 83 ))))))((95 (61 ((50 ((80 (2 (21 94 )))(7 (47 (19 (12 54 ))))))(20 48 ))))(49 60 )))(((29 44 )(81 (65 (66 67 ))))(64 (41 63 ))))(70 90 ))(16 (14 15 ))))((69 ((87 (26 62 ))((40 (35 71 ))(39 77 ))))(42 79 ))))))))*
(25 (33 ((0 (18 72 ))(24 (53 ((59 (((((6 ((((17 (1 75 ))((36 (89 (8 (38 85 ))))(34 76 )))(74 ((28 ((92 (((45 ((56 (93 ((3 13 )((68 (5 51 ))((57 86 )(58 78 ))))))(46 ((30 52 )(32 43 )))))(91 (22 23 )))(27 (55 73 ))))(11 31 )))(4 (37 88 )))))((9 10 )(96 (84 (82 83 ))))))((95 (61 ((50 ((80 (2 (21 94 )))(7 (47 (19 (12 54 ))))))(20 48 ))))(49 60 )))(((29 44 )(81 (65 (66 67 ))))(64 (41 63 ))))(70 90 ))(16 (14 15 ))))((69 ((87 (26 62 ))((40 (35 71 ))(39 77 ))))(42 79 ))))))))*
(25 (33 ((0 (18 72 ))(24 (53 ((59 (((((6 ((((17 (1 75 ))((8 (38 (89 (36 85 ))))(34 76 )))(74 ((28 ((92 (((45 ((56 (93 ((3 13 )((68 (5 51 ))((57 86 )(58 78 ))))))(46 ((30 52 )(32 43 )))))(91 (22 23 )))(27 (55 73 ))))(11 31 )))(4 (37 88 )))))((9 10 )(96 (84 (82 83 ))))))((95 (61 ((50 ((80 (2 (21 94 )))(7 (47 (19 (12 54 ))))))(20 48 ))))(49 60 )))(((29 44 )(81 (65 (66 67 ))))(64 (41 63 ))))(70 90 ))(16 (14 15 ))))((69 ((87 (26 62 ))((40 (35 71 ))(39 77 ))))(42 79 ))))))))*
(25 (33 ((0 (18 72 ))(24 (53 ((59 (((((6 ((((17 (1 75 ))(((8 (38 85 ))(36 89 ))(34 76 )))(74 (((92 ((45 (((56 (93 (13 (3 ((68 (5 51 ))((57 86 )(58 78 )))))))(91 (22 23 )))(46 ((30 52 )(32 43 )))))(27 (55 73 ))))(28 (11 31 )))(4 (37 88 )))))((9 10 )(96 (84 (82 83 ))))))((95 (61 ((50 ((80 (2 (21 94 )))(7 (47 (19 (12 54 ))))))(20 48 ))))(49 60 )))(((29 44 )(64 (41 63 )))(81 (65 (66 67 )))))(70 90 ))(16 (14 15 ))))((69 ((87 (26 62 ))((40 (35 71 ))(39 77 ))))(42 79 ))))))))*
(25 (33 ((0 (18 72 ))(24 (53 ((59 (((((6 ((((17 (1 75 ))((89 (36 (8 (38 85 ))))(34 76 )))(74 ((28 ((92 (((45 ((56 (93 (13 (3 ((68 (5 51 ))((57 86 )(58 78 )))))))(46 ((30 52 )(32 43 )))))(91 (22 23 )))(27 (55 73 ))))(11 31 )))(4 (37 88 )))))((9 10 )(96 (84 (82 83 ))))))((95 (61 ((50 ((80 (2 (21 94 )))(7 (47 (19 (12 54 ))))))(20 48 ))))(49 60 )))(((29 44 )(64 (41 63 )))(81 (65 (66 67 )))))(70 90 ))(16 (14 15 ))))((69 ((87 (26 62 ))((40 (35 71 ))(39 77 ))))(42 79 ))))))))*
(25 (33 ((0 (18 72 ))(24 (53 ((59 (((((6 ((((17 (1 75 ))((8 (38 (85 (36 89 ))))(34 76 )))(74 ((28 ((92 (((45 ((56 (93 (13 (3 ((68 (5 51 ))((57 86 )(58 78 )))))))(46 ((30 52 )(32 43 )))))(91 (22 23 )))(27 (55 73 ))))(11 31 )))(4 (37 88 )))))((9 10 )(96 (84 (82 83 ))))))((95 (61 ((50 ((80 (2 (21 94 )))(7 (47 (19 (12 54 ))))))(20 48 ))))(49 60 )))(((29 44 )(81 (65 (66 67 ))))(64 (41 63 ))))(70 90 ))(16 (14 15 ))))((69 ((87 (26 62 ))((40 (35 71 ))(39 77 ))))(42 79 ))))))))*
(25 (33 ((0 (18 72 ))(24 (53 ((59 (((((6 ((((17 (1 75 ))((8 (38 (89 (36 85 ))))(34 76 )))(74 ((28 ((92 (((45 ((56 (93 ((3 13 )((68 (5 51 ))((57 86 )(58 78 ))))))(46 ((30 52 )(32 43 )))))(91 (22 23 )))(27 (55 73 ))))(11 31 )))(4 (37 88 )))))((9 10 )(96 (84 (82 83 ))))))(49 (60 (95 (61 ((50 ((80 (2 (21 94 )))(7 (47 (19 (12 54 ))))))(20 48 )))))))(((29 44 )(81 (65 (66 67 ))))(64 (41 63 ))))(70 90 ))(16 (14 15 ))))((69 ((87 (26 62 ))((40 (35 71 ))(39 77 ))))(42 79 ))))))))*
(25 (33 ((0 (18 72 ))(24 (53 ((59 (((((6 ((((17 (1 75 ))((8 (38 (85 (36 89 ))))(34 76 )))(74 (((92 ((45 (((56 (93 ((3 13 )((68 (5 51 ))((57 86 )(58 78 ))))))(91 (22 23 )))(46 ((30 52 )(32 43 )))))(27 (55 73 ))))(28 (11 31 )))(4 (37 88 )))))((9 10 )(96 (84 (82 83 ))))))((48 (95 (61 (50 (20 ((80 (2 (21 94 )))(7 (47 (19 (12 54 ))))))))))(49 60 )))(((29 44 )(64 (41 63 )))(81 (67 (65 66 )))))(70 90 ))(16 (14 15 ))))((87 (26 62 ))((69 ((40 (35 71 ))(39 77 )))(42 79 )))))))))*
(25 (33 ((0 (18 72 ))(24 (53 ((59 (((((6 ((((17 (1 75 ))((89 (36 (8 (38 85 ))))(34 76 )))(74 ((28 ((92 ((45 (((56 (93 ((3 13 )((68 (5 51 ))((57 86 )(58 78 ))))))(22 23 ))(91 (46 ((30 52 )(32 43 ))))))(55 (27 73 ))))(11 31 )))(4 (37 88 )))))((9 10 )(96 (84 (82 83 ))))))((48 (95 (61 (((80 (2 (21 94 )))(7 (47 (19 (12 54 )))))(20 50 )))))(49 60 )))(((29 44 )(81 (65 (66 67 ))))(64 (41 63 ))))(70 90 ))(16 (14 15 ))))((69 ((87 (26 62 ))((40 (35 71 ))(39 77 ))))(42 79 ))))))))*
(25 (33 ((0 (18 72 ))(24 (53 ((59 (((((6 ((((17 (1 75 ))((89 (36 (8 (38 85 ))))(34 76 )))(74 ((28 ((92 (((45 ((56 (93 (13 (3 ((68 (5 51 ))((57 86 )(58 78 )))))))(46 ((30 52 )(32 43 )))))(91 (22 23 )))(27 (55 73 ))))(11 31 )))(4 (37 88 )))))((9 10 )(96 (84 (82 83 ))))))((95 (61 ((50 ((80 (2 (21 94 )))(7 (47 (19 (12 54 ))))))(20 48 ))))(49 60 )))(((29 44 )(81 (65 (66 67 ))))(64 (41 63 ))))(70 90 ))(16 (14 15 ))))((69 ((87 (26 62 ))((40 (35 71 ))(39 77 ))))(42 79 ))))))))*
(25 (33 ((0 (18 72 ))(24 (53 ((59 (((((6 ((((17 (1 75 ))(((8 (38 85 ))(36 89 ))(34 76 )))(74 ((28 ((92 ((45 (((56 (93 ((3 13 )((68 (5 51 ))((57 86 )(58 78 ))))))(22 23 ))(91 (46 ((30 52 )(32 43 ))))))(27 (55 73 ))))(11 31 )))(4 (37 88 )))))((9 10 )(96 (84 (82 83 ))))))(49 (60 (95 (61 ((50 ((80 (2 (21 94 )))(7 (47 (19 (12 54 ))))))(20 48 )))))))(((29 44 )(64 (41 63 )))(81 (65 (66 67 )))))(70 90 ))(16 (14 15 ))))((69 ((87 (26 62 ))((40 (35 71 ))(39 77 ))))(42 79 ))))))))*
(25 (33 ((0 (18 72 ))(24 (53 ((59 (((((6 ((((17 (1 75 ))((36 (8 (38 (85 89 ))))(34 76 )))(74 (((92 (((45 ((56 (93 ((3 13 )((68 (5 51 ))((57 86 )(58 78 ))))))(46 ((30 52 )(32 43 )))))(91 (22 23 )))(55 (27 73 ))))(28 (11 31 )))(4 (37 88 )))))((9 10 )(96 (84 (82 83 ))))))((95 (61 ((50 ((80 (2 (21 94 )))(7 (47 (19 (12 54 ))))))(20 48 ))))(49 60 )))(((29 44 )(81 (65 (66 67 ))))(64 (41 63 ))))(70 90 ))(16 (14 15 ))))((69 ((87 (26 62 ))((40 (35 71 ))(39 77 ))))(42 79 ))))))))*
(25 (33 ((0 (18 72 ))(24 (53 ((59 (((((6 ((((17 (1 75 ))((8 (38 (85 (36 89 ))))(34 76 )))(74 ((28 ((92 ((45 (((56 (93 (13 (3 ((68 (5 51 ))((57 86 )(58 78 )))))))(91 (22 23 )))(46 ((30 52 )(32 43 )))))(55 (27 73 ))))(11 31 )))(4 (37 88 )))))((9 10 )(96 (84 (82 83 ))))))((48 (95 (61 (((80 (2 (21 94 )))(7 (47 (19 (12 54 )))))(20 50 )))))(49 60 )))(((29 44 )(64 (41 63 )))(81 (67 (65 66 )))))(70 90 ))(16 (14 15 ))))((69 ((87 (26 62 ))((40 (35 71 ))(39 77 ))))(42 79 ))))))))*
(25 (33 ((0 (18 72 ))(24 (53 ((59 (((((6 ((((17 (1 75 ))(((8 (38 85 ))(36 89 ))(34 76 )))(74 ((28 ((92 ((45 (((56 (93 ((3 13 )((68 (5 51 ))((57 86 )(58 78 ))))))(22 23 ))(91 (46 ((30 52 )(32 43 ))))))(55 (27 73 ))))(11 31 )))(4 (37 88 )))))((9 10 )(96 (84 (82 83 ))))))(49 (60 (95 (61 ((50 ((80 (2 (21 94 )))(7 (47 (19 (12 54 ))))))(20 48 )))))))(((29 44 )(81 (65 (66 67 ))))(64 (41 63 ))))(70 90 ))(16 (14 15 ))))((69 ((87 (26 62 ))((40 (35 71 ))(39 77 ))))(42 79 ))))))))*
(25 (33 ((0 (18 72 ))(24 (53 ((59 (((((6 ((((17 (1 75 ))((8 (38 (89 (36 85 ))))(34 76 )))(74 ((28 ((92 ((45 (((56 (93 (13 (3 ((68 (5 51 ))((57 86 )(58 78 )))))))(22 23 ))(91 (46 ((30 52 )(32 43 ))))))(27 (55 73 ))))(11 31 )))(4 (37 88 )))))((9 10 )(96 (84 (82 83 ))))))(49 (60 (95 (61 ((50 ((80 (2 (21 94 )))(7 (47 (19 (12 54 ))))))(20 48 )))))))(((29 44 )(64 (41 63 )))(81 (67 (65 66 )))))(70 90 ))(16 (14 15 ))))((69 ((87 (26 62 ))((40 (35 71 ))(39 77 ))))(42 79 ))))))))*
(25 (33 ((0 (18 72 ))(24 (53 ((59 (((((6 ((((17 (1 75 ))(((8 (38 85 ))(36 89 ))(34 76 )))(74 ((28 ((92 ((45 ((56 (93 ((3 13 )((68 (5 51 ))((57 86 )(58 78 ))))))((91 (22 23 ))(46 ((30 52 )(32 43 ))))))(27 (55 73 ))))(11 31 )))(4 (37 88 )))))((9 10 )(96 (84 (82 83 ))))))(49 (60 (95 (61 ((50 ((80 (2 (21 94 )))(7 (47 (19 (12 54 ))))))(20 48 )))))))(((29 44 )(64 (41 63 )))(81 (67 (65 66 )))))(70 90 ))(16 (14 15 ))))((69 ((87 (26 62 ))((40 (35 71 ))(39 77 ))))(42 79 ))))))))*
(25 (33 ((0 (18 72 ))(24 (53 ((59 (((((6 ((((17 (1 75 ))((36 (8 (85 (38 89 ))))(34 76 )))(74 (((92 ((45 (((56 (93 (13 (3 ((68 (5 51 ))((57 86 )(58 78 )))))))(91 (22 23 )))(46 ((30 52 )(32 43 )))))(55 (27 73 ))))(28 (11 31 )))(4 (37 88 )))))((9 10 )(96 (84 (82 83 ))))))((95 (61 ((50 ((80 (2 (21 94 )))(7 (47 (19 (12 54 ))))))(20 48 ))))(49 60 )))(((29 44 )(81 (65 (66 67 ))))(64 (41 63 ))))(70 90 ))(16 (14 15 ))))((69 ((87 (26 62 ))((40 (35 71 ))(39 77 ))))(42 79 ))))))))*
(25 (33 ((0 (18 72 ))(24 (53 ((59 (((((6 ((((17 (1 75 ))((8 (38 (89 (36 85 ))))(34 76 )))(74 (((92 ((45 (((56 (93 ((3 13 )((68 (5 51 ))((57 86 )(58 78 ))))))(22 23 ))(91 (46 ((30 52 )(32 43 ))))))(55 (27 73 ))))(28 (11 31 )))(4 (37 88 )))))((9 10 )(96 (84 (82 83 ))))))(49 (60 (95 (61 ((50 ((80 (2 (21 94 )))(7 (47 (19 (12 54 ))))))(20 48 )))))))(((29 44 )(64 (41 63 )))(81 (67 (65 66 )))))(70 90 ))(16 (14 15 ))))((69 ((87 (26 62 ))((40 (35 71 ))(39 77 ))))(42 79 ))))))))*
(25 (33 ((0 (18 72 ))(24 (53 ((59 (((((6 ((((17 (1 75 ))((36 (89 (8 (38 85 ))))(34 76 )))(74 (((92 (((45 ((56 (93 ((3 13 )((68 (5 51 ))((57 86 )(58 78 ))))))(46 ((30 52 )(32 43 )))))(91 (22 23 )))(27 (55 73 ))))(28 (11 31 )))(4 (37 88 )))))((9 10 )(96 (84 (82 83 ))))))((95 (61 ((50 ((80 (2 (21 94 )))(7 (47 (19 (12 54 ))))))(20 48 ))))(49 60 )))(((29 44 )(64 (41 63 )))(81 (67 (65 66 )))))(70 90 ))(16 (14 15 ))))((69 ((87 (26 62 ))((40 (35 71 ))(39 77 ))))(42 79 ))))))))*
(25 (33 ((0 (18 72 ))(24 (53 ((59 (((((6 ((((17 (1 75 ))((36 (8 (89 (38 85 ))))(34 76 )))(74 ((28 ((92 ((45 ((56 (93 ((3 13 )((68 (5 51 ))((57 86 )(58 78 ))))))((91 (22 23 ))(46 ((30 52 )(32 43 ))))))(27 (55 73 ))))(11 31 )))(4 (37 88 )))))((9 10 )(96 (84 (82 83 ))))))(49 (48 (60 (95 (61 (50 (20 ((80 (2 (21 94 )))(7 (47 (19 (12 54 )))))))))))))(((29 44 )(81 (65 (66 67 ))))(64 (41 63 ))))(70 90 ))(16 (14 15 ))))((69 ((87 (26 62 ))((40 (35 71 ))(39 77 ))))(42 79 ))))))))*
(25 (33 ((0 (18 72 ))(24 (53 ((59 (((((6 ((((17 (1 75 ))((8 (38 (89 (36 85 ))))(34 76 )))(74 ((28 ((92 (((45 ((56 (93 (13 (3 ((68 (5 51 ))((57 86 )(58 78 )))))))(46 ((30 52 )(32 43 )))))(91 (22 23 )))(27 (55 73 ))))(11 31 )))(4 (37 88 )))))((9 10 )(96 (84 (82 83 ))))))(49 ((95 (61 (50 (20 ((80 (2 (21 94 )))(7 (47 (19 (12 54 )))))))))(48 60 ))))(((29 44 )(64 (41 63 )))(81 (67 (65 66 )))))(70 90 ))(16 (14 15 ))))((69 ((87 (26 62 ))((40 (35 71 ))(39 77 ))))(42 79 ))))))))*
(25 (33 ((0 (18 72 ))(24 (53 ((59 (((((6 ((((17 (1 75 ))((8 (38 (85 (36 89 ))))(34 76 )))(74 (((92 ((45 (((56 (93 (13 (3 ((68 (5 51 ))((57 86 )(58 78 )))))))(91 (22 23 )))(46 ((30 52 )(32 43 )))))(55 (27 73 ))))(28 (11 31 )))(4 (37 88 )))))((9 10 )(96 (84 (82 83 ))))))(49 (60 (95 (61 ((50 ((80 (2 (21 94 )))(7 (47 (19 (12 54 ))))))(20 48 )))))))(((29 44 )(64 (41 63 )))(81 (67 (65 66 )))))(70 90 ))(16 (14 15 ))))((69 ((87 (26 62 ))((40 (35 71 ))(39 77 ))))(42 79 ))))))))*
(25 (33 ((0 (18 72 ))(24 (53 ((59 (((((6 ((((17 (1 75 ))((8 (38 (85 (36 89 ))))(34 76 )))(74 (((92 ((45 (((56 (93 ((3 13 )((68 (5 51 ))((57 86 )(58 78 ))))))(91 (22 23 )))(46 ((30 52 )(32 43 )))))(27 (55 73 ))))(28 (11 31 )))(4 (37 88 )))))((9 10 )(96 (84 (82 83 ))))))((95 (61 ((50 ((80 (2 (21 94 )))(7 (47 (19 (12 54 ))))))(20 48 ))))(49 60 )))(((29 44 )(81 (65 (66 67 ))))(64 (41 63 ))))(70 90 ))(16 (14 15 ))))((69 ((87 (26 62 ))((40 (35 71 ))(39 77 ))))(42 79 ))))))))*
(25 (33 ((0 (18 72 ))(24 (53 ((59 (((((6 ((((17 (1 75 ))((36 (8 (38 (85 89 ))))(34 76 )))(74 (((92 ((45 ((56 (93 ((3 13 )((68 (5 51 ))((57 86 )(58 78 ))))))((91 (22 23 ))(46 ((30 52 )(32 43 ))))))(55 (27 73 ))))(28 (11 31 )))(4 (37 88 )))))((9 10 )(96 (84 (82 83 ))))))(49 (60 (95 (61 ((50 ((80 (2 (21 94 )))(7 (47 (19 (12 54 ))))))(20 48 )))))))(((29 44 )(64 (41 63 )))(81 (67 (65 66 )))))(70 90 ))(16 (14 15 ))))((69 ((87 (26 62 ))((40 (35 71 ))(39 77 ))))(42 79 ))))))))*
(25 (33 ((0 (18 72 ))(24 (53 ((59 (((((6 ((((17 (1 75 ))((36 ((8 89 )(38 85 )))(34 76 )))(74 (((92 ((45 (((56 (93 ((3 13 )((68 (5 51 ))((57 86 )(58 78 ))))))(91 (22 23 )))(46 ((30 52 )(32 43 )))))(27 (55 73 ))))(28 (11 31 )))(4 (37 88 )))))((9 10 )(96 (84 (82 83 ))))))(49 (60 (95 (61 ((50 ((80 (2 (21 94 )))(7 (47 (19 (12 54 ))))))(20 48 )))))))(((29 44 )(64 (41 63 )))(81 (67 (65 66 )))))(70 90 ))(16 (14 15 ))))((69 ((87 (26 62 ))((40 (35 71 ))(39 77 ))))(42 79 ))))))))*
(25 (33 ((0 (18 72 ))(24 (53 ((59 (((((6 ((((17 (1 75 ))((8 (38 (89 (36 85 ))))(34 76 )))(74 (((92 (((45 ((56 (93 (13 (3 ((68 (5 51 ))((57 86 )(58 78 )))))))(46 ((30 52 )(32 43 )))))(91 (22 23 )))(27 (55 73 ))))(28 (11 31 )))(4 (37 88 )))))((9 10 )(96 (84 (82 83 ))))))(49 (60 (95 (61 ((50 ((80 (2 (21 94 )))(7 (47 (19 (12 54 ))))))(20 48 )))))))(((29 44 )(81 (65 (66 67 ))))(64 (41 63 ))))(70 90 ))(16 (14 15 ))))((69 ((87 (26 62 ))((40 (35 71 ))(39 77 ))))(42 79 ))))))))*
(25 (33 ((0 (18 72 ))(24 (53 ((59 (((((6 ((((17 (1 75 ))((36 (8 (38 (85 89 ))))(34 76 )))(74 (((92 ((45 (((56 (93 ((3 13 )((68 (5 51 ))((57 86 )(58 78 ))))))(91 (22 23 )))(46 ((30 52 )(32 43 )))))(27 (55 73 ))))(28 (11 31 )))(4 (37 88 )))))((9 10 )(96 (84 (82 83 ))))))(49 (60 (95 (61 ((50 ((80 (2 (21 94 )))(7 (47 (19 (12 54 ))))))(20 48 )))))))(((29 44 )(81 (65 (66 67 ))))(64 (41 63 ))))(70 90 ))(16 (14 15 ))))((69 ((87 (26 62 ))((40 (35 71 ))(39 77 ))))(42 79 ))))))))*
(25 (33 ((0 (18 72 ))(24 (53 ((59 (((((6 ((((17 (1 75 ))((8 (38 (89 (36 85 ))))(34 76 )))(74 ((28 ((92 ((45 (((56 (93 ((3 13 )((68 (5 51 ))((57 86 )(58 78 ))))))(91 (22 23 )))(46 ((30 52 )(32 43 )))))(27 (55 73 ))))(11 31 )))(4 (37 88 )))))((9 10 )(96 (84 (82 83 ))))))((95 (61 ((50 ((80 (2 (21 94 )))(7 (47 (19 (12 54 ))))))(20 48 ))))(49 60 )))(((29 44 )(81 (65 (66 67 ))))(64 (41 63 ))))(70 90 ))(16 (14 15 ))))((69 ((87 (26 62 ))((40 (35 71 ))(39 77 ))))(42 79 ))))))))*
(25 (33 ((0 (18 72 ))(24 (53 ((59 (((((6 ((((17 (1 75 ))((36 ((8 89 )(38 85 )))(34 76 )))(74 (((92 ((45 (((56 (93 ((3 13 )((68 (5 51 ))((57 86 )(58 78 ))))))(91 (22 23 )))(46 ((30 52 )(32 43 )))))(27 (55 73 ))))(28 (11 31 )))(4 (37 88 )))))((9 10 )(96 (84 (82 83 ))))))((95 (61 ((50 ((80 (2 (21 94 )))(7 (47 (19 (12 54 ))))))(20 48 ))))(49 60 )))(((29 44 )(81 (65 (66 67 ))))(64 (41 63 ))))(70 90 ))(16 (14 15 ))))((69 ((87 (26 62 ))((40 (35 71 ))(39 77 ))))(42 79 ))))))))*
(25 (33 ((0 (18 72 ))(24 (53 ((59 (((((6 ((((17 (1 75 ))((36 ((8 89 )(38 85 )))(34 76 )))(74 ((28 ((92 (((45 ((56 (93 ((3 13 )((68 (5 51 ))((57 86 )(58 78 ))))))(46 ((30 52 )(32 43 )))))(91 (22 23 )))(55 (27 73 ))))(11 31 )))(4 (37 88 )))))((9 10 )(96 (84 (82 83 ))))))((48 (95 (61 (((80 (2 (21 94 )))(7 (47 (19 (12 54 )))))(20 50 )))))(49 60 )))(((29 44 )(81 (65 (66 67 ))))(64 (41 63 ))))(70 90 ))(16 (14 15 ))))((69 ((87 (26 62 ))((40 (35 71 ))(39 77 ))))(42 79 ))))))))*
(25 (33 ((0 (18 72 ))(24 (53 ((59 (((((6 ((((17 (1 75 ))((36 (8 (85 (38 89 ))))(34 76 )))(74 (((92 ((45 ((56 (93 ((3 13 )((68 (5 51 ))((57 86 )(58 78 ))))))((91 (22 23 ))(46 ((30 52 )(32 43 ))))))(27 (55 73 ))))(28 (11 31 )))(4 (37 88 )))))((9 10 )(96 (84 (82 83 ))))))(49 (60 (48 (95 (61 (50 (20 ((80 (2 (21 94 )))(7 (47 (19 (12 54 )))))))))))))(((29 44 )(64 (41 63 )))(81 (66 (65 67 )))))(70 90 ))(16 (14 15 ))))((69 ((87 (26 62 ))((40 (35 71 ))(39 77 ))))(42 79 ))))))))*
(25 (33 ((0 (18 72 ))(24 (53 ((59 (((((6 ((((17 (1 75 ))((36 (8 (38 (85 89 ))))(34 76 )))(74 ((28 ((92 (((45 ((56 (93 ((3 13 )((68 (5 51 ))((57 86 )(58 78 ))))))(46 ((30 52 )(32 43 )))))(91 (22 23 )))(27 (55 73 ))))(11 31 )))(4 (37 88 )))))((9 10 )(96 (84 (82 83 ))))))((95 (61 ((50 ((80 (2 (21 94 )))(7 (47 (19 (12 54 ))))))(20 48 ))))(49 60 )))(((29 44 )(64 (41 63 )))(81 (65 (66 67 )))))(70 90 ))(16 (14 15 ))))((69 ((87 (26 62 ))((40 (35 71 ))(39 77 ))))(42 79 ))))))))*
(25 (33 ((0 (18 72 ))(24 (53 ((59 (((((6 ((((17 (1 75 ))((36 (8 (38 (85 89 ))))(34 76 )))(74 (((92 ((45 (((56 (93 ((3 13 )((68 (5 51 ))((57 86 )(58 78 ))))))(22 23 ))(91 (46 ((30 52 )(32 43 ))))))(55 (27 73 ))))(28 (11 31 )))(4 (37 88 )))))((9 10 )(96 (84 (82 83 ))))))(49 (60 (48 (95 (61 (((80 (2 (21 94 )))(7 (47 (19 (12 54 )))))(20 50 ))))))))(((29 44 )(81 (65 (66 67 ))))(64 (41 63 ))))(70 90 ))(16 (14 15 ))))((69 ((87 (26 62 ))((40 (35 71 ))(39 77 ))))(42 79 ))))))))*
(25 (33 ((0 (18 72 ))(24 (53 ((59 (((((6 ((((17 (1 75 ))((8 (38 (89 (36 85 ))))(34 76 )))(74 ((28 ((92 ((45 ((56 (93 (13 (3 ((68 (5 51 ))((57 86 )(58 78 )))))))((91 (22 23 ))(46 ((30 52 )(32 43 ))))))(27 (55 73 ))))(11 31 )))(4 (37 88 )))))((9 10 )(96 (84 (82 83 ))))))(49 (60 (95 (61 ((50 ((80 (2 (21 94 )))(7 (47 (19 (12 54 ))))))(20 48 )))))))(((29 44 )(64 (41 63 )))(81 (67 (65 66 )))))(70 90 ))(16 (14 15 ))))((69 ((87 (26 62 ))((40 (35 71 ))(39 77 ))))(42 79 ))))))))*
(25 (33 ((0 (18 72 ))(24 (53 ((59 (((((6 ((((17 (1 75 ))((89 (36 (8 (38 85 ))))(34 76 )))(74 (((92 ((45 (((56 (93 (13 (3 ((68 (5 51 ))((57 86 )(58 78 )))))))(22 23 ))(91 (46 ((30 52 )(32 43 ))))))(27 (55 73 ))))(28 (11 31 )))(4 (37 88 )))))((9 10 )(96 (84 (82 83 ))))))(49 (60 (95 (61 ((50 ((80 (2 (21 94 )))(7 (47 (19 (12 54 ))))))(20 48 )))))))(((29 44 )(64 (41 63 )))(81 (65 (66 67 )))))(70 90 ))(16 (14 15 ))))((69 ((87 (26 62 ))((40 (35 71 ))(39 77 ))))(42 79 ))))))))*
(25 (33 ((0 (18 72 ))(24 (53 ((59 (((((6 ((((17 (1 75 ))(((8 (38 85 ))(36 89 ))(34 76 )))(74 (((92 (((45 ((56 (93 (13 (3 ((68 (5 51 ))((57 86 )(58 78 )))))))(46 ((30 52 )(32 43 )))))(91 (22 23 )))(55 (27 73 ))))(28 (11 31 )))(4 (37 88 )))))((9 10 )(96 (84 (82 83 ))))))(49 (60 (95 (61 ((50 ((80 (2 (21 94 )))(7 (47 (19 (12 54 ))))))(20 48 )))))))(((29 44 )(64 (41 63 )))(81 (67 (65 66 )))))(70 90 ))(16 (14 15 ))))((69 ((87 (26 62 ))((40 (35 71 ))(39 77 ))))(42 79 ))))))))*
(25 (33 ((0 (18 72 ))(24 (53 ((59 (((((6 ((((17 (1 75 ))((89 (36 (8 (38 85 ))))(34 76 )))(74 (((92 ((45 (((56 (93 (13 (3 ((68 (5 51 ))((57 86 )(58 78 )))))))(91 (22 23 )))(46 ((30 52 )(32 43 )))))(27 (55 73 ))))(28 (11 31 )))(4 (37 88 )))))((9 10 )(96 (84 (82 83 ))))))((95 (61 ((50 ((80 (2 (21 94 )))(7 (47 (19 (12 54 ))))))(20 48 ))))(49 60 )))(((29 44 )(64 (41 63 )))(81 (65 (66 67 )))))(70 90 ))(16 (14 15 ))))((69 ((87 (26 62 ))((40 (35 71 ))(39 77 ))))(42 79 ))))))))*
(25 (33 ((0 (18 72 ))(24 (53 ((59 (((((6 ((((17 (1 75 ))((36 (8 (89 (38 85 ))))(34 76 )))(74 ((28 ((92 ((45 ((56 (93 ((3 13 )((68 (5 51 ))((57 86 )(58 78 ))))))((91 (22 23 ))(46 ((30 52 )(32 43 ))))))(55 (27 73 ))))(11 31 )))(4 (37 88 )))))((9 10 )(96 (84 (82 83 ))))))((95 (61 ((50 ((80 (2 (21 94 )))(7 (47 (19 (12 54 ))))))(20 48 ))))(49 60 )))(((29 44 )(81 (65 (66 67 ))))(64 (41 63 ))))(70 90 ))(16 (14 15 ))))((69 ((87 (26 62 ))((40 (35 71 ))(39 77 ))))(42 79 ))))))))*
(25 (33 ((0 (18 72 ))(24 (53 ((59 (((((6 ((((17 (1 75 ))((8 (38 (89 (36 85 ))))(34 76 )))(74 (((92 (((45 ((56 (93 (13 (3 ((68 (5 51 ))((57 86 )(58 78 )))))))(46 ((30 52 )(32 43 )))))(91 (22 23 )))(27 (55 73 ))))(28 (11 31 )))(4 (37 88 )))))((9 10 )(96 (84 (82 83 ))))))(49 (60 (95 (61 ((50 ((80 (2 (21 94 )))(7 (47 (19 (12 54 ))))))(20 48 )))))))(((29 44 )(64 (41 63 )))(81 (67 (65 66 )))))(70 90 ))(16 (14 15 ))))((69 ((87 (26 62 ))((40 (35 71 ))(39 77 ))))(42 79 ))))))))*
(25 (33 ((0 (18 72 ))(24 (53 ((59 (((((6 ((((17 (1 75 ))((36 (8 (38 (85 89 ))))(34 76 )))(74 (((92 ((45 (((56 (93 (13 (3 ((68 (5 51 ))((57 86 )(58 78 )))))))(22 23 ))(91 (46 ((30 52 )(32 43 ))))))(27 (55 73 ))))(28 (11 31 )))(4 (37 88 )))))((9 10 )(96 (84 (82 83 ))))))(49 (60 (95 (61 ((50 ((80 (2 (21 94 )))(7 (47 (19 (12 54 ))))))(20 48 )))))))(((29 44 )(64 (41 63 )))(81 (65 (66 67 )))))(70 90 ))(16 (14 15 ))))((69 ((87 (26 62 ))((40 (35 71 ))(39 77 ))))(42 79 ))))))))*
(25 (33 ((0 (18 72 ))(24 (53 ((59 (((((6 ((((17 (1 75 ))((8 (38 (89 (36 85 ))))(34 76 )))(74 (((92 ((45 ((56 (93 (13 (3 ((68 (5 51 ))((57 86 )(58 78 )))))))((91 (22 23 ))(46 ((30 52 )(32 43 ))))))(27 (55 73 ))))(28 (11 31 )))(4 (37 88 )))))((9 10 )(96 (84 (82 83 ))))))((95 (61 ((50 ((80 (2 (21 94 )))(7 (47 (19 (12 54 ))))))(20 48 ))))(49 60 )))(((29 44 )(64 (41 63 )))(81 (67 (65 66 )))))(70 90 ))(16 (14 15 ))))((69 ((87 (26 62 ))((40 (35 71 ))(39 77 ))))(42 79 ))))))))*
(25 (33 ((0 (18 72 ))(24 (53 ((59 (((((6 ((((17 (1 75 ))((89 (36 (8 (38 85 ))))(34 76 )))(74 ((28 ((92 (((45 ((56 (93 ((3 13 )((68 (5 51 ))((57 86 )(58 78 ))))))(46 ((30 52 )(32 43 )))))(91 (22 23 )))(27 (55 73 ))))(11 31 )))(4 (37 88 )))))((9 10 )(96 (84 (82 83 ))))))((95 (61 ((50 ((80 (2 (21 94 )))(7 (47 (19 (12 54 ))))))(20 48 ))))(49 60 )))(((29 44 )(64 (41 63 )))(81 (65 (66 67 )))))(70 90 ))(16 (14 15 ))))((69 ((87 (26 62 ))((40 (35 71 ))(39 77 ))))(42 79 ))))))))*
(25 (33 ((0 (18 72 ))(24 (53 ((59 (((((6 ((((17 (1 75 ))((8 (38 (85 (36 89 ))))(34 76 )))(74 (((92 ((45 (((56 (93 (13 (3 ((68 (5 51 ))((57 86 )(58 78 )))))))(91 (22 23 )))(46 ((30 52 )(32 43 )))))(55 (27 73 ))))(28 (11 31 )))(4 (37 88 )))))((9 10 )(96 (84 (82 83 ))))))(49 (60 (95 (61 ((50 ((80 (2 (21 94 )))(7 (47 (19 (12 54 ))))))(20 48 )))))))(((29 44 )(64 (41 63 )))(81 (65 (66 67 )))))(70 90 ))(16 (14 15 ))))((69 ((87 (26 62 ))((40 (35 71 ))(39 77 ))))(42 79 ))))))))*
(25 (33 ((0 (18 72 ))(24 (53 ((59 (((((6 ((((17 (1 75 ))((8 (38 (89 (36 85 ))))(34 76 )))(74 (((92 ((45 (((56 (93 ((3 13 )((68 (5 51 ))((57 86 )(58 78 ))))))(91 (22 23 )))(46 ((30 52 )(32 43 )))))(27 (55 73 ))))(28 (11 31 )))(4 (37 88 )))))((9 10 )(96 (84 (82 83 ))))))(49 (48 (60 (95 (61 (((80 (2 (21 94 )))(7 (47 (19 (12 54 )))))(20 50 ))))))))(((29 44 )(64 (41 63 )))(81 (67 (65 66 )))))(70 90 ))(16 (14 15 ))))((69 ((87 (26 62 ))((40 (35 71 ))(39 77 ))))(42 79 ))))))))*
(25 (33 ((0 (18 72 ))(24 (53 ((59 (((((6 ((((17 (1 75 ))((36 (8 (38 (85 89 ))))(34 76 )))(74 (((92 ((45 ((56 (93 (13 (3 ((68 (5 51 ))((57 86 )(58 78 )))))))((91 (22 23 ))(46 ((30 52 )(32 43 ))))))(55 (27 73 ))))(28 (11 31 )))(4 (37 88 )))))((9 10 )(96 (84 (82 83 ))))))(49 (60 (95 (61 ((50 ((80 (2 (21 94 )))(7 (47 (19 (12 54 ))))))(20 48 )))))))(((29 44 )(64 (41 63 )))(81 (67 (65 66 )))))(70 90 ))(16 (14 15 ))))((69 ((87 (26 62 ))((40 (35 71 ))(39 77 ))))(42 79 ))))))))*
(25 (33 ((0 (18 72 ))(24 (53 ((59 (((((6 ((((17 (1 75 ))((36 (8 (38 (85 89 ))))(34 76 )))(74 (((92 ((45 ((56 (93 ((3 13 )((68 (5 51 ))((57 86 )(58 78 ))))))((91 (22 23 ))(46 ((30 52 )(32 43 ))))))(27 (55 73 ))))(28 (11 31 )))(4 (37 88 )))))((9 10 )(96 (84 (82 83 ))))))((95 (61 ((50 ((80 (2 (21 94 )))(7 (47 (19 (12 54 ))))))(20 48 ))))(49 60 )))(((29 44 )(81 (65 (66 67 ))))(64 (41 63 ))))(70 90 ))(16 (14 15 ))))((69 ((87 (26 62 ))((40 (35 71 ))(39 77 ))))(42 79 ))))))))*
(25 (33 ((0 (18 72 ))(24 (53 ((59 (((((6 ((((17 (1 75 ))((36 ((8 89 )(38 85 )))(34 76 )))(74 (((92 ((45 ((56 (93 (13 (3 ((68 (5 51 ))((57 86 )(58 78 )))))))((91 (22 23 ))(46 ((30 52 )(32 43 ))))))(27 (55 73 ))))(28 (11 31 )))(4 (37 88 )))))((9 10 )(96 (84 (82 83 ))))))((95 (61 ((50 ((80 (2 (21 94 )))(7 (47 (19 (12 54 ))))))(20 48 ))))(49 60 )))(((29 44 )(81 (65 (66 67 ))))(64 (41 63 ))))(70 90 ))(16 (14 15 ))))((69 ((87 (26 62 ))((40 (35 71 ))(39 77 ))))(42 79 ))))))))*
(25 (33 ((0 (18 72 ))(24 (53 ((59 (((((6 ((((17 (1 75 ))((89 (36 (8 (38 85 ))))(34 76 )))(74 (((92 ((45 (((56 (93 (13 (3 ((68 (5 51 ))((57 86 )(58 78 )))))))(91 (22 23 )))(46 ((30 52 )(32 43 )))))(27 (55 73 ))))(28 (11 31 )))(4 (37 88 )))))((9 10 )(96 (84 (82 83 ))))))(49 (60 (95 (61 ((50 ((80 (2 (21 94 )))(7 (47 (19 (12 54 ))))))(20 48 )))))))(((29 44 )(64 (41 63 )))(81 (67 (65 66 )))))(70 90 ))(16 (14 15 ))))((69 ((87 (26 62 ))((40 (35 71 ))(39 77 ))))(42 79 ))))))))*
(25 (33 ((0 (18 72 ))(24 (53 ((59 (((((6 ((((17 (1 75 ))((36 (8 (89 (38 85 ))))(34 76 )))(74 ((28 ((92 ((45 (((56 (93 (13 (3 ((68 (5 51 ))((57 86 )(58 78 )))))))(91 (22 23 )))(46 ((30 52 )(32 43 )))))(27 (55 73 ))))(11 31 )))(4 (37 88 )))))((9 10 )(96 (84 (82 83 ))))))(49 ((95 (61 (50 (20 ((80 (2 (21 94 )))(7 (47 (19 (12 54 )))))))))(48 60 ))))(((29 44 )(64 (41 63 )))(81 (65 (66 67 )))))(70 90 ))(16 (14 15 ))))((69 ((87 (26 62 ))((40 (35 71 ))(39 77 ))))(42 79 ))))))))*
(25 (33 ((0 (18 72 ))(24 (53 ((59 (((((6 ((((17 (1 75 ))((89 (36 (8 (38 85 ))))(34 76 )))(74 (((92 ((45 ((56 (93 (13 (3 ((68 (5 51 ))((57 86 )(58 78 )))))))((91 (22 23 ))(46 ((30 52 )(32 43 ))))))(27 (55 73 ))))(28 (11 31 )))(4 (37 88 )))))((9 10 )(96 (84 (82 83 ))))))((95 (61 ((50 ((80 (2 (21 94 )))(7 (47 (19 (12 54 ))))))(20 48 ))))(49 60 )))(((29 44 )(81 (65 (66 67 ))))(64 (41 63 ))))(70 90 ))(16 (14 15 ))))((69 ((87 (26 62 ))((40 (35 71 ))(39 77 ))))(42 79 ))))))))*
(25 (33 ((0 (18 72 ))(24 (53 ((59 (((((6 ((((17 (1 75 ))((89 (36 (8 (38 85 ))))(34 76 )))(74 ((28 ((92 ((45 (((56 (93 (13 (3 ((68 (5 51 ))((57 86 )(58 78 )))))))(22 23 ))(91 (46 ((30 52 )(32 43 ))))))(27 (55 73 ))))(11 31 )))(4 (37 88 )))))((9 10 )(96 (84 (82 83 ))))))(49 (60 (95 (61 ((50 ((80 (2 (21 94 )))(7 (47 (19 (12 54 ))))))(20 48 )))))))(((29 44 )(64 (41 63 )))(81 (65 (66 67 )))))(70 90 ))(16 (14 15 ))))((69 ((87 (26 62 ))((40 (35 71 ))(39 77 ))))(42 79 ))))))))*
(25 (33 ((0 (18 72 ))(24 (53 ((59 (((((6 ((((17 (1 75 ))(((8 (38 85 ))(36 89 ))(34 76 )))(74 (((92 ((45 (((56 (93 ((3 13 )((68 (5 51 ))((57 86 )(58 78 ))))))(22 23 ))(91 (46 ((30 52 )(32 43 ))))))(55 (27 73 ))))(28 (11 31 )))(4 (37 88 )))))((9 10 )(96 (84 (82 83 ))))))((95 (61 ((50 ((80 (2 (21 94 )))(7 (47 (19 (12 54 ))))))(20 48 ))))(49 60 )))(((29 44 )(64 (41 63 )))(81 (65 (66 67 )))))(70 90 ))(16 (14 15 ))))((69 ((87 (26 62 ))((40 (35 71 ))(39 77 ))))(42 79 ))))))))*
(25 (33 ((0 (18 72 ))(24 (53 ((59 (((((6 ((((17 (1 75 ))((8 (38 (89 (36 85 ))))(34 76 )))(74 (((92 (((45 ((56 (93 (13 (3 ((68 (5 51 ))((57 86 )(58 78 )))))))(46 ((30 52 )(32 43 )))))(91 (22 23 )))(27 (55 73 ))))(28 (11 31 )))(4 (37 88 )))))((9 10 )(96 (84 (82 83 ))))))((95 (61 ((50 ((80 (2 (21 94 )))(7 (47 (19 (12 54 ))))))(20 48 ))))(49 60 )))(((29 44 )(64 (41 63 )))(81 (67 (65 66 )))))(70 90 ))(16 (14 15 ))))((69 ((87 (26 62 ))((40 (35 71 ))(39 77 ))))(42 79 ))))))))*
(25 (33 ((0 (18 72 ))(24 (53 ((59 (((((6 ((((17 (1 75 ))((36 ((8 89 )(38 85 )))(34 76 )))(74 ((28 ((92 ((45 (((56 (93 (13 (3 ((68 (5 51 ))((57 86 )(58 78 )))))))(22 23 ))(91 (46 ((30 52 )(32 43 ))))))(55 (27 73 ))))(11 31 )))(4 (37 88 )))))((9 10 )(96 (84 (82 83 ))))))((48 (95 (61 (((80 (2 (21 94 )))(7 (47 (19 (12 54 )))))(20 50 )))))(49 60 )))(((29 44 )(64 (41 63 )))(81 (65 (66 67 )))))(70 90 ))(16 (14 15 ))))((69 ((87 (26 62 ))((40 (35 71 ))(39 77 ))))(42 79 ))))))))*
(25 (33 ((0 (18 72 ))(24 (53 ((59 (((((6 ((((17 (1 75 ))((36 (8 (85 (38 89 ))))(34 76 )))(74 (((92 (((45 ((56 (93 (13 (3 ((68 (5 51 ))((57 86 )(58 78 )))))))(46 ((30 52 )(32 43 )))))(91 (22 23 )))(27 (55 73 ))))(28 (11 31 )))(4 (37 88 )))))((9 10 )(96 (84 (82 83 ))))))(49 ((95 (61 (50 (20 ((80 (2 (21 94 )))(7 (47 (19 (12 54 )))))))))(48 60 ))))(((29 44 )(81 (65 (66 67 ))))(64 (41 63 ))))(70 90 ))(16 (14 15 ))))((69 ((87 (26 62 ))((40 (35 71 ))(39 77 ))))(42 79 ))))))))*
(25 (33 ((0 (18 72 ))(24 (53 ((59 (((((6 ((((17 (1 75 ))((89 (36 (8 (38 85 ))))(34 76 )))(74 ((28 ((92 ((45 (((56 (93 (13 (3 ((68 (5 51 ))((57 86 )(58 78 )))))))(91 (22 23 )))(46 ((30 52 )(32 43 )))))(27 (55 73 ))))(11 31 )))(4 (37 88 )))))((9 10 )(96 (84 (82 83 ))))))((95 (61 ((50 ((80 (2 (21 94 )))(7 (47 (19 (12 54 ))))))(20 48 ))))(49 60 )))(((29 44 )(81 (65 (66 67 ))))(64 (41 63 ))))(70 90 ))(16 (14 15 ))))((69 ((87 (26 62 ))((40 (35 71 ))(39 77 ))))(42 79 ))))))))*
(25 (33 ((0 (18 72 ))(24 (53 ((59 (((((6 ((((17 (1 75 ))((36 ((8 89 )(38 85 )))(34 76 )))(74 (((92 ((45 ((56 (93 (13 (3 ((68 (5 51 ))((57 86 )(58 78 )))))))((91 (22 23 ))(46 ((30 52 )(32 43 ))))))(27 (55 73 ))))(28 (11 31 )))(4 (37 88 )))))((9 10 )(96 (84 (82 83 ))))))(49 (60 (95 (61 ((50 ((80 (2 (21 94 )))(7 (47 (19 (12 54 ))))))(20 48 )))))))(((29 44 )(81 (65 (66 67 ))))(64 (41 63 ))))(70 90 ))(16 (14 15 ))))((69 ((87 (26 62 ))((40 (35 71 ))(39 77 ))))(42 79 ))))))))*
(25 (33 ((0 (18 72 ))(24 (53 ((59 (((((6 ((((17 (1 75 ))((89 (36 (8 (38 85 ))))(34 76 )))(74 (((92 ((45 (((56 (93 ((3 13 )((68 (5 51 ))((57 86 )(58 78 ))))))(91 (22 23 )))(46 ((30 52 )(32 43 )))))(27 (55 73 ))))(28 (11 31 )))(4 (37 88 )))))((9 10 )(96 (84 (82 83 ))))))(49 (48 (60 (95 (61 (50 (20 ((80 (2 (21 94 )))(7 (47 (19 (12 54 )))))))))))))(((29 44 )(64 (41 63 )))(81 (67 (65 66 )))))(70 90 ))(16 (14 15 ))))((69 ((87 (26 62 ))((40 (35 71 ))(39 77 ))))(42 79 ))))))))*
(25 (33 ((0 (18 72 ))(24 (53 ((59 (((((6 ((((17 (1 75 ))((36 (8 (89 (38 85 ))))(34 76 )))(74 ((28 ((92 ((45 ((56 (93 (13 (3 ((68 (5 51 ))((57 86 )(58 78 )))))))((91 (22 23 ))(46 ((30 52 )(32 43 ))))))(27 (55 73 ))))(11 31 )))(4 (37 88 )))))((9 10 )(96 (84 (82 83 ))))))(49 (60 (95 (61 ((50 ((80 (2 (21 94 )))(7 (47 (19 (12 54 ))))))(20 48 )))))))(((29 44 )(64 (41 63 )))(81 (65 (66 67 )))))(70 90 ))(16 (14 15 ))))((69 ((87 (26 62 ))((40 (35 71 ))(39 77 ))))(42 79 ))))))))*
(25 (33 ((0 (18 72 ))(24 (53 ((59 (((((6 ((((17 (1 75 ))((36 (8 (85 (38 89 ))))(34 76 )))(74 ((28 ((92 (((45 ((56 (93 (13 (3 ((68 (5 51 ))((57 86 )(58 78 )))))))(46 ((30 52 )(32 43 )))))(91 (22 23 )))(27 (55 73 ))))(11 31 )))(4 (37 88 )))))((9 10 )(96 (84 (82 83 ))))))(49 (60 (95 (61 ((50 ((80 (2 (21 94 )))(7 (47 (19 (12 54 ))))))(20 48 )))))))(((29 44 )(64 (41 63 )))(81 (67 (65 66 )))))(70 90 ))(16 (14 15 ))))((69 ((87 (26 62 ))((40 (35 71 ))(39 77 ))))(42 79 ))))))))*
(25 (33 ((0 (18 72 ))(24 (53 ((59 (((((6 ((((17 (1 75 ))((36 (89 (8 (38 85 ))))(34 76 )))(74 ((28 ((92 (((45 ((56 (93 ((3 13 )((68 (5 51 ))((57 86 )(58 78 ))))))(46 ((30 52 )(32 43 )))))(91 (22 23 )))(27 (55 73 ))))(11 31 )))(4 (37 88 )))))((9 10 )(96 (84 (82 83 ))))))((95 (61 ((50 ((80 (2 (21 94 )))(7 (47 (19 (12 54 ))))))(20 48 ))))(49 60 )))(((29 44 )(64 (41 63 )))(81 (65 (66 67 )))))(70 90 ))(16 (14 15 ))))((69 ((87 (26 62 ))((40 (35 71 ))(39 77 ))))(42 79 ))))))))*
(25 (33 ((0 (18 72 ))(24 (53 ((59 (((((6 ((((17 (1 75 ))((36 ((8 89 )(38 85 )))(34 76 )))(74 (((92 ((45 (((56 (93 ((3 13 )((68 (5 51 ))((57 86 )(58 78 ))))))(22 23 ))(91 (46 ((30 52 )(32 43 ))))))(27 (55 73 ))))(28 (11 31 )))(4 (37 88 )))))((9 10 )(96 (84 (82 83 ))))))(49 (60 (95 (61 ((50 ((80 (2 (21 94 )))(7 (47 (19 (12 54 ))))))(20 48 )))))))(((29 44 )(64 (41 63 )))(81 (65 (66 67 )))))(70 90 ))(16 (14 15 ))))((69 ((87 (26 62 ))((40 (35 71 ))(39 77 ))))(42 79 ))))))))*
(25 (33 ((0 (18 72 ))(24 (53 ((59 (((((6 ((((17 (1 75 ))((36 (8 (85 (38 89 ))))(34 76 )))(74 ((28 ((92 ((45 ((56 (93 (13 (3 ((68 (5 51 ))((57 86 )(58 78 )))))))((91 (22 23 ))(46 ((30 52 )(32 43 ))))))(55 (27 73 ))))(11 31 )))(4 (37 88 )))))((9 10 )(96 (84 (82 83 ))))))(49 (60 (95 (61 ((50 ((80 (2 (21 94 )))(7 (47 (19 (12 54 ))))))(20 48 )))))))(((29 44 )(64 (41 63 )))(81 (65 (66 67 )))))(70 90 ))(16 (14 15 ))))((69 ((87 (26 62 ))((40 (35 71 ))(39 77 ))))(42 79 ))))))))*
(25 (33 ((0 (18 72 ))(24 (53 ((59 (((((6 ((((17 (1 75 ))((8 (38 (89 (36 85 ))))(34 76 )))(74 (((92 ((45 ((56 (93 ((3 13 )((68 (5 51 ))((57 86 )(58 78 ))))))((91 (22 23 ))(46 ((30 52 )(32 43 ))))))(55 (27 73 ))))(28 (11 31 )))(4 (37 88 )))))((9 10 )(96 (84 (82 83 ))))))(49 (60 (95 (61 ((50 ((80 (2 (21 94 )))(7 (47 (19 (12 54 ))))))(20 48 )))))))(((29 44 )(81 (65 (66 67 ))))(64 (41 63 ))))(70 90 ))(16 (14 15 ))))((87 (26 62 ))((69 ((40 (35 71 ))(39 77 )))(42 79 )))))))))*
(25 (33 ((0 (18 72 ))(24 (53 ((59 (((((6 ((((17 (1 75 ))((89 (36 (8 (38 85 ))))(34 76 )))(74 ((28 ((92 ((45 ((56 (93 ((3 13 )((68 (5 51 ))((57 86 )(58 78 ))))))((91 (22 23 ))(46 ((30 52 )(32 43 ))))))(27 (55 73 ))))(11 31 )))(4 (37 88 )))))((9 10 )(96 (84 (82 83 ))))))(49 ((95 (61 (50 (20 ((80 (2 (21 94 )))(7 (47 (19 (12 54 )))))))))(48 60 ))))(((29 44 )(81 (65 (66 67 ))))(64 (41 63 ))))(70 90 ))(16 (14 15 ))))((69 ((87 (26 62 ))((40 (35 71 ))(39 77 ))))(42 79 ))))))))*
(25 (33 ((0 (18 72 ))(24 (53 ((59 (((((6 ((((17 (1 75 ))((36 ((8 89 )(38 85 )))(34 76 )))(74 (((92 (((45 ((56 (93 (13 (3 ((68 (5 51 ))((57 86 )(58 78 )))))))(46 ((30 52 )(32 43 )))))(91 (22 23 )))(27 (55 73 ))))(28 (11 31 )))(4 (37 88 )))))((9 10 )(96 (84 (82 83 ))))))((95 (61 ((50 ((80 (2 (21 94 )))(7 (47 (19 (12 54 ))))))(20 48 ))))(49 60 )))(((29 44 )(81 (65 (66 67 ))))(64 (41 63 ))))(70 90 ))(16 (14 15 ))))((69 ((87 (26 62 ))((40 (35 71 ))(39 77 ))))(42 79 ))))))))*
(25 (33 ((0 (18 72 ))(24 (53 ((59 (((((6 ((((17 (1 75 ))((36 (89 (8 (38 85 ))))(34 76 )))(74 (((92 ((45 (((56 (93 ((3 13 )((68 (5 51 ))((57 86 )(58 78 ))))))(22 23 ))(91 (46 ((30 52 )(32 43 ))))))(27 (55 73 ))))(28 (11 31 )))(4 (37 88 )))))((9 10 )(96 (84 (82 83 ))))))(49 (60 (95 (61 ((50 ((80 (2 (21 94 )))(7 (47 (19 (12 54 ))))))(20 48 )))))))(((29 44 )(64 (41 63 )))(81 (67 (65 66 )))))(70 90 ))(16 (14 15 ))))((69 ((87 (26 62 ))((40 (35 71 ))(39 77 ))))(42 79 ))))))))*
(25 (33 ((0 (18 72 ))(24 (53 ((59 (((((6 ((((17 (1 75 ))((36 (8 (89 (38 85 ))))(34 76 )))(74 (((92 ((45 (((56 (93 ((3 13 )((68 (5 51 ))((57 86 )(58 78 ))))))(22 23 ))(91 (46 ((30 52 )(32 43 ))))))(27 (55 73 ))))(28 (11 31 )))(4 (37 88 )))))((9 10 )(96 (84 (82 83 ))))))((95 (61 ((50 ((80 (2 (21 94 )))(7 (47 (19 (12 54 ))))))(20 48 ))))(49 60 )))(((29 44 )(64 (41 63 )))(81 (67 (65 66 )))))(70 90 ))(16 (14 15 ))))((69 ((87 (26 62 ))((40 (35 71 ))(39 77 ))))(42 79 ))))))))*
(25 (33 ((0 (18 72 ))(24 (53 ((59 (((((6 ((((17 (1 75 ))((36 (89 (8 (38 85 ))))(34 76 )))(74 (((92 ((45 (((56 (93 ((3 13 )((68 (5 51 ))((57 86 )(58 78 ))))))(22 23 ))(91 (46 ((30 52 )(32 43 ))))))(55 (27 73 ))))(28 (11 31 )))(4 (37 88 )))))((9 10 )(96 (84 (82 83 ))))))(49 (60 (95 (61 ((50 ((80 (2 (21 94 )))(7 (47 (19 (12 54 ))))))(20 48 )))))))(((29 44 )(81 (65 (66 67 ))))(64 (41 63 ))))(70 90 ))(16 (14 15 ))))((69 ((87 (26 62 ))((40 (35 71 ))(39 77 ))))(42 79 ))))))))*
(25 (33 ((0 (18 72 ))(24 (53 ((59 (((((6 ((((17 (1 75 ))((36 (8 (85 (38 89 ))))(34 76 )))(74 (((92 (((45 ((56 (93 (13 (3 ((68 (5 51 ))((57 86 )(58 78 )))))))(46 ((30 52 )(32 43 )))))(91 (22 23 )))(27 (55 73 ))))(28 (11 31 )))(4 (37 88 )))))((9 10 )(96 (84 (82 83 ))))))((95 (61 ((50 ((80 (2 (21 94 )))(7 (47 (19 (12 54 ))))))(20 48 ))))(49 60 )))(((29 44 )(64 (41 63 )))(81 (67 (65 66 )))))(70 90 ))(16 (14 15 ))))((87 (26 62 ))((69 ((40 (35 71 ))(39 77 )))(42 79 )))))))))*
(25 (33 ((0 (18 72 ))(24 (53 ((59 (((((6 ((((17 (1 75 ))((36 (8 (38 (85 89 ))))(34 76 )))(74 (((92 (((45 ((56 (93 ((3 13 )((68 (5 51 ))((57 86 )(58 78 ))))))(46 ((30 52 )(32 43 )))))(91 (22 23 )))(27 (55 73 ))))(28 (11 31 )))(4 (37 88 )))))((9 10 )(96 (84 (82 83 ))))))(49 (60 (48 (95 (61 (20 (50 ((80 (2 (21 94 )))(7 (47 (19 (12 54 )))))))))))))(((29 44 )(64 (41 63 )))(81 (65 (66 67 )))))(70 90 ))(16 (14 15 ))))((69 ((87 (26 62 ))((40 (35 71 ))(39 77 ))))(42 79 ))))))))*
(25 (33 ((0 (18 72 ))(24 (53 ((59 (((((6 ((((17 (1 75 ))((36 (8 (85 (38 89 ))))(34 76 )))(74 ((28 ((92 ((45 (((56 (93 ((3 13 )((68 (5 51 ))((57 86 )(58 78 ))))))(91 (22 23 )))(46 ((30 52 )(32 43 )))))(27 (55 73 ))))(11 31 )))(4 (37 88 )))))((9 10 )(96 (84 (82 83 ))))))((95 (61 ((50 ((80 (2 (21 94 )))(7 (47 (19 (12 54 ))))))(20 48 ))))(49 60 )))(((29 44 )(64 (41 63 )))(81 (65 (66 67 )))))(70 90 ))(16 (14 15 ))))((69 ((87 (26 62 ))((40 (35 71 ))(39 77 ))))(42 79 ))))))))*
(25 (33 ((0 (18 72 ))(24 (53 ((59 (((((6 ((((17 (1 75 ))((89 (36 (8 (38 85 ))))(34 76 )))(74 (((92 ((45 ((56 (93 (13 (3 ((68 (5 51 ))((57 86 )(58 78 )))))))((91 (22 23 ))(46 ((30 52 )(32 43 ))))))(27 (55 73 ))))(28 (11 31 )))(4 (37 88 )))))((9 10 )(96 (84 (82 83 ))))))(49 (60 (48 (95 (61 (50 (20 ((80 (2 (21 94 )))(7 (47 (19 (12 54 )))))))))))))(((29 44 )(64 (41 63 )))(81 (65 (66 67 )))))(70 90 ))(16 (14 15 ))))((69 ((87 (26 62 ))((40 (35 71 ))(39 77 ))))(42 79 ))))))))*
(25 (33 ((0 (18 72 ))(24 (53 ((59 (((((6 ((((17 (1 75 ))((89 (36 (8 (38 85 ))))(34 76 )))(74 ((28 ((92 (((45 ((56 (93 (13 (3 ((68 (5 51 ))((57 86 )(58 78 )))))))(46 ((30 52 )(32 43 )))))(91 (22 23 )))(27 (55 73 ))))(11 31 )))(4 (37 88 )))))((9 10 )(96 (84 (82 83 ))))))(49 (60 (95 (61 ((50 ((80 (2 (21 94 )))(7 (47 (19 (12 54 ))))))(20 48 )))))))(((29 44 )(81 (65 (66 67 ))))(64 (41 63 ))))(70 90 ))(16 (14 15 ))))((69 ((87 (26 62 ))((40 (35 71 ))(39 77 ))))(42 79 ))))))))*
(25 (33 ((0 (18 72 ))(24 (53 ((59 (((((6 ((((17 (1 75 ))(((8 (38 85 ))(36 89 ))(34 76 )))(74 (((92 (((45 ((56 (93 ((3 13 )((68 (5 51 ))((57 86 )(58 78 ))))))(46 ((30 52 )(32 43 )))))(91 (22 23 )))(55 (27 73 ))))(28 (11 31 )))(4 (37 88 )))))((9 10 )(96 (84 (82 83 ))))))(49 ((95 (61 (50 (20 ((80 (2 (21 94 )))(7 (47 (19 (12 54 )))))))))(48 60 ))))(((29 44 )(64 (41 63 )))(81 (65 (66 67 )))))(70 90 ))(16 (14 15 ))))((69 ((87 (26 62 ))((40 (35 71 ))(39 77 ))))(42 79 ))))))))*
(25 (33 ((0 (18 72 ))(24 (53 ((59 (((((6 ((((17 (1 75 ))((89 (36 (8 (38 85 ))))(34 76 )))(74 (((92 (((45 ((56 (93 (13 (3 ((68 (5 51 ))((57 86 )(58 78 )))))))(46 ((30 52 )(32 43 )))))(91 (22 23 )))(27 (55 73 ))))(28 (11 31 )))(4 (37 88 )))))((9 10 )(96 (84 (82 83 ))))))((95 (61 ((50 ((80 (2 (21 94 )))(7 (47 (19 (12 54 ))))))(20 48 ))))(49 60 )))(((29 44 )(81 (65 (66 67 ))))(64 (41 63 ))))(70 90 ))(16 (14 15 ))))((69 ((87 (26 62 ))((40 (35 71 ))(39 77 ))))(42 79 ))))))))*
(25 (33 ((0 (18 72 ))(24 (53 ((59 (((((6 ((((17 (1 75 ))(((8 (38 85 ))(36 89 ))(34 76 )))(74 (((92 (((45 ((56 (93 ((3 13 )((68 (5 51 ))((57 86 )(58 78 ))))))(46 ((30 52 )(32 43 )))))(91 (22 23 )))(55 (27 73 ))))(28 (11 31 )))(4 (37 88 )))))((9 10 )(96 (84 (82 83 ))))))(49 (48 (60 (95 (61 (50 (20 ((80 (2 (21 94 )))(7 (47 (19 (12 54 )))))))))))))(((29 44 )(81 (65 (66 67 ))))(64 (41 63 ))))(70 90 ))(16 (14 15 ))))((69 ((87 (26 62 ))((40 (35 71 ))(39 77 ))))(42 79 ))))))))*
(25 (33 ((0 (18 72 ))(24 (53 ((59 (((((6 ((((17 (1 75 ))((36 ((8 89 )(38 85 )))(34 76 )))(74 ((28 ((92 ((45 (((56 (93 ((3 13 )((68 (5 51 ))((57 86 )(58 78 ))))))(22 23 ))(91 (46 ((30 52 )(32 43 ))))))(55 (27 73 ))))(11 31 )))(4 (37 88 )))))((9 10 )(96 (84 (82 83 ))))))((95 (61 ((50 ((80 (2 (21 94 )))(7 (47 (19 (12 54 ))))))(20 48 ))))(49 60 )))(((29 44 )(81 (65 (66 67 ))))(64 (41 63 ))))(70 90 ))(16 (14 15 ))))((69 ((87 (26 62 ))((40 (35 71 ))(39 77 ))))(42 79 ))))))))*
(25 (33 ((0 (18 72 ))(24 (53 ((59 (((((6 ((((17 (1 75 ))((8 (38 (85 (36 89 ))))(34 76 )))(74 (((92 (((45 ((56 (93 (13 (3 ((68 (5 51 ))((57 86 )(58 78 )))))))(46 ((30 52 )(32 43 )))))(91 (22 23 )))(55 (27 73 ))))(28 (11 31 )))(4 (37 88 )))))((9 10 )(96 (84 (82 83 ))))))(49 (60 (95 (61 ((50 ((80 (2 (21 94 )))(7 (47 (19 (12 54 ))))))(20 48 )))))))(((29 44 )(64 (41 63 )))(81 (67 (65 66 )))))(70 90 ))(16 (14 15 ))))((69 ((87 (26 62 ))((40 (35 71 ))(39 77 ))))(42 79 ))))))))*
(25 (33 ((0 (18 72 ))(24 (53 ((59 (((((6 ((((17 (1 75 ))((36 ((8 89 )(38 85 )))(34 76 )))(74 ((28 ((92 ((45 ((56 (93 ((3 13 )((68 (5 51 ))((57 86 )(58 78 ))))))((91 (22 23 ))(46 ((30 52 )(32 43 ))))))(55 (27 73 ))))(11 31 )))(4 (37 88 )))))((9 10 )(96 (84 (82 83 ))))))(49 (60 (95 (61 ((50 ((80 (2 (21 94 )))(7 (47 (19 (12 54 ))))))(20 48 )))))))(((29 44 )(81 (65 (66 67 ))))(64 (41 63 ))))(70 90 ))(16 (14 15 ))))((69 ((87 (26 62 ))((40 (35 71 ))(39 77 ))))(42 79 ))))))))*
(25 (33 ((0 (18 72 ))(24 (53 ((59 (((((6 ((((17 (1 75 ))((36 (8 (89 (38 85 ))))(34 76 )))(74 (((92 ((45 ((56 (93 (13 (3 ((68 (5 51 ))((57 86 )(58 78 )))))))((91 (22 23 ))(46 ((30 52 )(32 43 ))))))(27 (55 73 ))))(28 (11 31 )))(4 (37 88 )))))((9 10 )(96 (84 (82 83 ))))))(49 (60 (95 (61 ((50 ((80 (2 (21 94 )))(7 (47 (19 (12 54 ))))))(20 48 )))))))(((29 44 )(81 (65 (66 67 ))))(64 (41 63 ))))(70 90 ))(16 (14 15 ))))((69 ((87 (26 62 ))((40 (35 71 ))(39 77 ))))(42 79 ))))))))*
(25 (33 ((0 (18 72 ))(24 (53 ((59 (((((6 ((((17 (1 75 ))((36 (89 (8 (38 85 ))))(34 76 )))(74 (((92 ((45 ((56 (93 ((3 13 )((68 (5 51 ))((57 86 )(58 78 ))))))((91 (22 23 ))(46 ((30 52 )(32 43 ))))))(55 (27 73 ))))(28 (11 31 )))(4 (37 88 )))))((9 10 )(96 (84 (82 83 ))))))(49 (60 (95 (61 ((50 ((80 (2 (21 94 )))(7 (47 (19 (12 54 ))))))(20 48 )))))))(((29 44 )(81 (65 (66 67 ))))(64 (41 63 ))))(70 90 ))(16 (14 15 ))))((69 ((87 (26 62 ))((40 (35 71 ))(39 77 ))))(42 79 ))))))))*
(25 (33 ((0 (18 72 ))(24 (53 ((59 (((((6 ((((17 (1 75 ))((8 (38 (89 (36 85 ))))(34 76 )))(74 ((28 ((92 ((45 ((56 (93 (13 (3 ((68 (5 51 ))((57 86 )(58 78 )))))))((91 (22 23 ))(46 ((30 52 )(32 43 ))))))(55 (27 73 ))))(11 31 )))(4 (37 88 )))))((9 10 )(96 (84 (82 83 ))))))(49 (60 (48 (95 (61 (50 (20 ((80 (2 (21 94 )))(7 (47 (19 (12 54 )))))))))))))(((29 44 )(64 (41 63 )))(81 (67 (65 66 )))))(70 90 ))(16 (14 15 ))))((69 ((87 (26 62 ))((40 (35 71 ))(39 77 ))))(42 79 ))))))))*
(25 (33 ((0 (18 72 ))(24 (53 ((59 (((((6 ((((17 (1 75 ))(((8 (38 85 ))(36 89 ))(34 76 )))(74 (((92 (((45 ((56 (93 (13 (3 ((68 (5 51 ))((57 86 )(58 78 )))))))(46 ((30 52 )(32 43 )))))(91 (22 23 )))(27 (55 73 ))))(28 (11 31 )))(4 (37 88 )))))((9 10 )(96 (84 (82 83 ))))))(49 (60 (95 (61 ((50 ((80 (2 (21 94 )))(7 (47 (19 (12 54 ))))))(20 48 )))))))(((29 44 )(64 (41 63 )))(81 (65 (66 67 )))))(70 90 ))(16 (14 15 ))))((69 ((87 (26 62 ))((40 (35 71 ))(39 77 ))))(42 79 ))))))))*
(25 (33 ((0 (18 72 ))(24 (53 ((59 (((((6 ((((17 (1 75 ))((36 (89 (8 (38 85 ))))(34 76 )))(74 (((92 (((45 ((56 (93 ((3 13 )((68 (5 51 ))((57 86 )(58 78 ))))))(46 ((30 52 )(32 43 )))))(91 (22 23 )))(27 (55 73 ))))(28 (11 31 )))(4 (37 88 )))))((9 10 )(96 (84 (82 83 ))))))(49 (60 (95 (61 ((50 ((80 (2 (21 94 )))(7 (47 (19 (12 54 ))))))(20 48 )))))))(((29 44 )(81 (65 (66 67 ))))(64 (41 63 ))))(70 90 ))(16 (14 15 ))))((69 ((87 (26 62 ))((40 (35 71 ))(39 77 ))))(42 79 ))))))))*
(25 (33 ((0 (18 72 ))(24 (53 ((59 (((((6 ((((17 (1 75 ))(((8 (38 85 ))(36 89 ))(34 76 )))(74 (((92 (((45 ((56 (93 (13 (3 ((68 (5 51 ))((57 86 )(58 78 )))))))(46 ((30 52 )(32 43 )))))(91 (22 23 )))(27 (55 73 ))))(28 (11 31 )))(4 (37 88 )))))((9 10 )(96 (84 (82 83 ))))))(49 (48 (60 (95 (61 (50 (20 ((80 (2 (21 94 )))(7 (47 (19 (12 54 )))))))))))))(((29 44 )(81 (65 (66 67 ))))(64 (41 63 ))))(70 90 ))(16 (14 15 ))))((69 ((87 (26 62 ))((40 (35 71 ))(39 77 ))))(42 79 ))))))))*
(25 (33 ((0 (18 72 ))(24 (53 ((59 (((((6 ((((17 (1 75 ))((8 (38 (89 (36 85 ))))(34 76 )))(74 ((28 ((92 (((45 ((56 (93 ((3 13 )((68 (5 51 ))((57 86 )(58 78 ))))))(46 ((30 52 )(32 43 )))))(91 (22 23 )))(27 (55 73 ))))(11 31 )))(4 (37 88 )))))((9 10 )(96 (84 (82 83 ))))))(49 (60 (95 (61 ((50 ((80 (2 (21 94 )))(7 (47 (19 (12 54 ))))))(20 48 )))))))(((29 44 )(81 (65 (66 67 ))))(64 (41 63 ))))(70 90 ))(16 (14 15 ))))((87 (26 62 ))((69 ((40 (35 71 ))(39 77 )))(42 79 )))))))))*
(25 (33 ((0 (18 72 ))(24 (53 ((59 (((((6 ((((17 (1 75 ))((36 ((8 89 )(38 85 )))(34 76 )))(74 ((28 ((92 ((45 (((56 (93 (13 (3 ((68 (5 51 ))((57 86 )(58 78 )))))))(22 23 ))(91 (46 ((30 52 )(32 43 ))))))(55 (27 73 ))))(11 31 )))(4 (37 88 )))))((9 10 )(96 (84 (82 83 ))))))(49 (60 (48 (95 (61 (20 (50 ((80 (2 (21 94 )))(7 (47 (19 (12 54 )))))))))))))(((29 44 )(64 (41 63 )))(81 (65 (66 67 )))))(70 90 ))(16 (14 15 ))))((69 ((87 (26 62 ))((40 (35 71 ))(39 77 ))))(42 79 ))))))))*
(25 (33 ((0 (18 72 ))(24 (53 ((59 (((((6 ((((17 (1 75 ))(((8 (38 85 ))(36 89 ))(34 76 )))(74 ((28 ((92 ((45 ((56 (93 ((3 13 )((68 (5 51 ))((57 86 )(58 78 ))))))((91 (22 23 ))(46 ((30 52 )(32 43 ))))))(27 (55 73 ))))(11 31 )))(4 (37 88 )))))((9 10 )(96 (84 (82 83 ))))))(49 (60 (95 (61 ((50 ((80 (2 (21 94 )))(7 (47 (19 (12 54 ))))))(20 48 )))))))(((29 44 )(81 (65 (66 67 ))))(64 (41 63 ))))(70 90 ))(16 (14 15 ))))((69 ((87 (26 62 ))((40 (35 71 ))(39 77 ))))(42 79 ))))))))*
(25 (33 ((0 (18 72 ))(24 (53 ((59 (((((6 ((((17 (1 75 ))((89 (36 (8 (38 85 ))))(34 76 )))(74 (((92 (((45 ((56 (93 ((3 13 )((68 (5 51 ))((57 86 )(58 78 ))))))(46 ((30 52 )(32 43 )))))(91 (22 23 )))(55 (27 73 ))))(28 (11 31 )))(4 (37 88 )))))((9 10 )(96 (84 (82 83 ))))))((95 (61 ((50 ((80 (2 (21 94 )))(7 (47 (19 (12 54 ))))))(20 48 ))))(49 60 )))(((29 44 )(81 (65 (66 67 ))))(64 (41 63 ))))(70 90 ))(16 (14 15 ))))((69 ((87 (26 62 ))((40 (35 71 ))(39 77 ))))(42 79 ))))))))*
(25 (33 ((0 (18 72 ))(24 (53 ((59 (((((6 ((((17 (1 75 ))((36 (8 (38 (85 89 ))))(34 76 )))(74 ((28 ((92 ((45 ((56 (93 ((3 13 )((68 (5 51 ))((57 86 )(58 78 ))))))((91 (22 23 ))(46 ((30 52 )(32 43 ))))))(27 (55 73 ))))(11 31 )))(4 (37 88 )))))((9 10 )(96 (84 (82 83 ))))))(49 (60 (48 (95 (61 (((80 (2 (21 94 )))(7 (47 (19 (12 54 )))))(20 50 ))))))))(((29 44 )(81 (65 (66 67 ))))(64 (41 63 ))))(70 90 ))(16 (14 15 ))))((69 ((87 (26 62 ))((40 (35 71 ))(39 77 ))))(42 79 ))))))))*
(25 (33 ((0 (18 72 ))(24 (53 ((59 (((((6 ((((17 (1 75 ))((89 (36 (8 (38 85 ))))(34 76 )))(74 (((92 (((45 ((56 (93 ((3 13 )((68 (5 51 ))((57 86 )(58 78 ))))))(46 ((30 52 )(32 43 )))))(91 (22 23 )))(27 (55 73 ))))(28 (11 31 )))(4 (37 88 )))))((9 10 )(96 (84 (82 83 ))))))(49 (48 (60 (95 (61 (((80 (2 (21 94 )))(7 (47 (19 (12 54 )))))(20 50 ))))))))(((29 44 )(81 (65 (66 67 ))))(64 (41 63 ))))(70 90 ))(16 (14 15 ))))((87 (26 62 ))((69 ((40 (35 71 ))(39 77 )))(42 79 )))))))))*
(25 (33 ((0 (18 72 ))(24 (53 ((59 (((((6 ((((17 (1 75 ))((8 (38 (85 (36 89 ))))(34 76 )))(74 ((28 ((92 ((45 (((56 (93 (13 (3 ((68 (5 51 ))((57 86 )(58 78 )))))))(91 (22 23 )))(46 ((30 52 )(32 43 )))))(55 (27 73 ))))(11 31 )))(4 (37 88 )))))((9 10 )(96 (84 (82 83 ))))))(49 (48 (60 (95 (61 (50 (20 ((80 (2 (21 94 )))(7 (47 (19 (12 54 )))))))))))))(((29 44 )(64 (41 63 )))(81 (67 (65 66 )))))(70 90 ))(16 (14 15 ))))((69 ((87 (26 62 ))((40 (35 71 ))(39 77 ))))(42 79 ))))))))*
(25 (33 ((0 (18 72 ))(24 (53 ((59 (((((6 ((((17 (1 75 ))((89 (36 (8 (38 85 ))))(34 76 )))(74 ((28 ((92 ((45 (((56 (93 (13 (3 ((68 (5 51 ))((57 86 )(58 78 )))))))(91 (22 23 )))(46 ((30 52 )(32 43 )))))(27 (55 73 ))))(11 31 )))(4 (37 88 )))))((9 10 )(96 (84 (82 83 ))))))(49 (60 (95 (61 ((50 ((80 (2 (21 94 )))(7 (47 (19 (12 54 ))))))(20 48 )))))))(((29 44 )(81 (65 (66 67 ))))(64 (41 63 ))))(70 90 ))(16 (14 15 ))))((69 ((87 (26 62 ))((40 (35 71 ))(39 77 ))))(42 79 ))))))))*
(25 (33 ((0 (18 72 ))(24 (53 ((59 (((((6 ((((17 (1 75 ))((36 ((8 89 )(38 85 )))(34 76 )))(74 (((92 ((45 (((56 (93 ((3 13 )((68 (5 51 ))((57 86 )(58 78 ))))))(91 (22 23 )))(46 ((30 52 )(32 43 )))))(27 (55 73 ))))(28 (11 31 )))(4 (37 88 )))))((9 10 )(96 (84 (82 83 ))))))((95 (61 ((50 ((80 (2 (21 94 )))(7 (47 (19 (12 54 ))))))(20 48 ))))(49 60 )))(((29 44 )(64 (41 63 )))(81 (65 (66 67 )))))(70 90 ))(16 (14 15 ))))((69 ((87 (26 62 ))((40 (35 71 ))(39 77 ))))(42 79 ))))))))*
(25 (33 ((0 (18 72 ))(24 (53 ((59 (((((6 ((((17 (1 75 ))((36 (8 (85 (38 89 ))))(34 76 )))(74 (((92 (((45 ((56 (93 (13 (3 ((68 (5 51 ))((57 86 )(58 78 )))))))(46 ((30 52 )(32 43 )))))(91 (22 23 )))(55 (27 73 ))))(28 (11 31 )))(4 (37 88 )))))((9 10 )(96 (84 (82 83 ))))))((95 (61 ((50 ((80 (2 (21 94 )))(7 (47 (19 (12 54 ))))))(20 48 ))))(49 60 )))(((29 44 )(64 (41 63 )))(81 (65 (66 67 )))))(70 90 ))(16 (14 15 ))))((69 ((87 (26 62 ))((40 (35 71 ))(39 77 ))))(42 79 ))))))))*
(25 (33 ((0 (18 72 ))(24 (53 ((59 (((((6 ((((17 (1 75 ))((36 (8 (89 (38 85 ))))(34 76 )))(74 (((92 (((45 ((56 (93 (13 (3 ((68 (5 51 ))((57 86 )(58 78 )))))))(46 ((30 52 )(32 43 )))))(91 (22 23 )))(27 (55 73 ))))(28 (11 31 )))(4 (37 88 )))))((9 10 )(96 (84 (82 83 ))))))((95 (61 ((50 ((80 (2 (21 94 )))(7 (47 (19 (12 54 ))))))(20 48 ))))(49 60 )))(((29 44 )(81 (65 (66 67 ))))(64 (41 63 ))))(70 90 ))(16 (14 15 ))))((69 ((87 (26 62 ))((40 (35 71 ))(39 77 ))))(42 79 ))))))))*
[truncated: 754,783 more chars]
