# Supplementary material for: Internal cranial anatomy of Early Triassic species of †Saurichthys (Actinopterygii: †Saurichthyiformes): implications for the phylogenetic placement of †saurichthyiforms
Source: BMC Evol Biol. 2018 Nov 1;18:161. doi: 10.1186/s12862-018-1264-4 (PMC6211452; doi:10.1186/s12862-018-1264-4)
Supplement: Supplementary file 2 — Phylogenetic matrix and trees. (ZIP 76 kb) [file 12862_2018_1264_MOESM2_ESM.zip › phylogenetic matrix and trees/Saurichthys.nex]

#NEXUS
[written Mon Mar 05 12:52:27 CET 2018 by Mesquite  version 3.31 (build 859) at pim-pc002/192.168.2.58]

BEGIN TAXA;
	TITLE Taxa;
	DIMENSIONS NTAX=97;
	TAXLABELS
		Acanthodes_bronni Acipenser_brevirostrum Aesopichthys_erinaceus Amia_calva Amphicentrum_granulosum_ Atractosteus_spatula Australosomus_kochi Beagiascus_pulcherrimus BEISHANICHTHYS_brevicaudalis Birgeria_groenlandica BIRGERIA_STENSIOEI Bobasatrania_groenlandica Boreosomus_piveteaui Caturus_furcatus Cheirolepis_canadensis Cheirolepis_schultzei Cheirolepis_trailli Chondrosteus_acipenseroides Cladodoides_wildungensis Coccocephalichthys_wildi Cosmoptychius_striatus Cyranorhis_bergeraci Dapedium_LIAS Dapedium_pholidotum Dialipina_salguerioensis Dicksonosteus_arcticus Diplocercides_kayseri Dipteronotus_ornatus Discoserra_pectinodon Donnrosenia_schaefferi Dorsetichthys_bechei_ Ebenaqua_ritchei Elops_hawaiensis Entelognathus_primordialis Erpetoichthys_calabaricus Eusthenopteron_foordi EVENKIA_eunoptera Fouldenia_ischiptera Fukangichthys_longidorsalis Glyptolepis_groenlandica Gogonasus_andrewsae Gogosardina_coatesi Guiyu_oneiros Hiodon_alosoides Howqualepis_rostridens Hulettia_americana Ichthyokentema_purbeckensis Kalops_monophyrum Kansasiella_eatoni_ Kentuckia_deani Lawrenciella_schaefferi Lepisosteus_osseus Leptolepis_bronni '''Ligulalepis''' Luederia_kempi Luganoia_lepidosteoides Macrepistius_arenatus Macrosemimimus_lennieri Macrosemius_rostratus Meemannia_eos Melanecta_anneae Mesopoma_planti Miguashaia_bureaui Mimipiscis_bartrami Mimipiscis_toombsi Moythomasia_durgaringa Moythomasia_lineata Moythomasia_nitida Obaichthys_decoratus Onychodus_jandemarrai Osorioichthys_marginis Osteolepis_macrolepidotus Ozarcus_mapesae Peltopleurus_lissocephalus Platysomus_superbus POLYODON_SPATHULA Polypterus_bichir Porolepis_sp. Propterus_elongatus Psarolepis_romeri Pteronisculus_stensioi Raynerius_splendens Saurichthys_madagascarensis SAURICHTHYS_GREENLAND SAURICHTHYS_ORNATUS SCANILEPIS_dubia Semionotus_elegans Styloichthys_changae Styracopterus_fulcratus TANAOCROSSUS_kalliokoskii Tegeolepis_clarki Tetragonolepis_semicincta Venusichthys_comptus Watsonulus_eugnathoides Wendyichthys_dicksoni Woodichthys_bearsdeni YELANGICHTHYS_MACROCEPHALUS 
	;

END;


BEGIN CHARACTERS;
	TITLE  Matrix_in_file_Saurichthys_new_dataset;
	DIMENSIONS  NCHAR=275;
	FORMAT DATATYPE = STANDARD GAP = - MISSING = ? SYMBOLS = "  0 1 2 3 4 5 6 7 8 9";
	CHARSTATELABELS 
		1 '[G 1] Large dermal plates' /  absent present,
		2 '[G 2] Sensory lines' /  preserved_as_open_grooves pass_through_canals,
		3 Premaxilla_as_distinct_ossification_ /  present_ absent_,
		4 '[CH 1; G3] Premaxillae, contact at midline' /  present absent,
		5 Premaxilla_fused_at_midline /  absent present,
		6 '[G 4] Premaxilla' /  Reaches_or_extends_past_anterior_margin_of_orbit Confined_to_region_anterior_to_orbit,
		7 '[G 5] Premaxilla contributes to orbital margin' /  absent present,
		8 Teeth_on_premaxillae /  present absent,
		9 Mobile_premaxilla /  absent present,
		10 Olfactory_nerve_pierces_premaxilla /  absent present,
		11 Nasal_process_of_premaxilla /  absent short 'long, reaches skull roof',
		12 Sensory_canal_on_premaxilla /  present_ absent_,
		13 '[CH 3; G 6] Postrostrals (element[s] immediately anterior to frontals but not in contact with premaxillae)' /  present absent,
		14 '[CH 4; G 7] Single median dermal bone capping snout' /  absent present,
		15 Median_rostal /  'plate-like' 'tube-like',
		16 '[G 8] Pores for rostral organ' /  absent present,
		17 '[CH 8; G 10] Nasal bone as single consolidated ossification (i.e. bone(s) carrying supraorbital canal between premaxilla and anterior margin of frontals)' /  absent present,
		18 Contact_of_nasals_on_midline /  separated_by_dermal_bones contacting_or_separated_by_gap_unfilled_by_bone,
		19 Nasal_contributes_to_orbital_margin /  absent present,
		20 BOTH_NOSTRILS_ACCOMMODATED_WITHIN_SINGLE_OSSIFICATION /  absent present,
		21 '[CH 57; G 11] Mesial margin of (anterior) nasal' /  not_notched notched,
		22 '[CH 6; G12] Posterior nostril in complete communication with orbital fenestra' /  absent present,
		23 '[CH 7; G 13] Posterior nostril – contribution to margin by premaxillae' /  absent present,
		24 ANTERIOR_JUNCTION_BETWEEN_SUPRAORBITAL_AND_INFRAORBITAL_CANAL /  absent between_external_nares anterior_to_external_nares,
		25 '[G 14] Tectals (sensu Cloutier & Ahlberg 1996, not counting the posterior tectal of Jarvik)' /  absent present,
		26 '[CH 75; G 36] Dermal intracranial joint' /  absent_ present_,
		27 '[CH 9; G 15] Pineal foramen' /  present absent,
		28 '[G 16] Pineal eminence' /  absent present,
		29 '[CH 10; G17] Shape of parietals (sarcopterygian postparietals): ' /  'rectangular, with long axis parallel to midline' quadrate,
		30 '[CH 11; G 18] Relative lengths of frontals and parietals (sarcopterygian parietals and postparietals)' /  frontal_shorter_than_parietal frontal_approximately_equal_to_parietal_ frontal_longer_than_parietal,
		31 Frontals_broad_posteriorly_and_tapering_anteriorly /  absent present,
		32 '[G 19] Anterior pit line' /  absent present,
		33 '[G 20] Otic canal extends through parietals' /  absent present,
		34 POSTERIOR_Junction_between_supraorbital_and_infraorbital_canals /  absent present,
		35 Anterior_branch_of_infraorbital_sensory_canal_ /  absent present,
		36 '[G 21] Tabular' /  present absent,
		37 '[G 22] Tabular pit line' /  absent_ present_,
		38 '[CH 64; G 28]  Number of bones carrying otic portion of lateral line canal between dermosphenotic and posterior edge of skull roof. ' /  'at least two (i.e. intertemporal and supratemporal)' 'one (i.e. dermopterotic)',
		39 '[CH 12; G 23] Intertemporal – relative length' /  shorter_than_supratemporal of_similar_length_to_supratemporal longer_than_supratemporal,
		40 '[CH 13; G 24] Intertemporal – contact with supratemporal anterior to that between frontal and parietal' /  absent present,
		41 '[G 27] Intertemporal contacts nasal' /  absent present,
		42 '[CH 69; G 29] Supratemporal – narrow anterolateral flange forming ventral margin of spiracular opening' /  absent present,
		43 Parietal_fused_to_dermopterotic /  absent present,
		44 Bone_carrying_otic_portion_of_lateral_line_canal_extends_past_posterior_margin_of_parietals /  absent present,
		45 '[CH 15; G 30] Number of paired extrascapulars' /  one_pair two_pairs three_or_more_pairs,
		46 '[G 31] Extrascapular reaches lateral edge of skull roof' /  absent_ present_,
		47 '[CH 71; G 32] Single median extrascapular' /  present absent,
		48 '[G 33] Extrascapulae contact each other at midline' /  absent present,
		49 '[CH 70; G 34] Medially-directed branch of sensory canal in extrascapulae' /  present absent,
		50 '[G 35] Extratemporal ' /  absent_ present_,
		51 '[CH 59; G 38] Antorbital bone' /  absent present,
		52 'Tube-like canal bearing anterior arm of antorbital:' /  absent present,
		53 '[CH 61; G 39] Infraorbitals' /  one two more_than_two,
		54 '[CH 16; G 40] Anterior expansion of lacrimal' /  absent present,
		55 '[CH 17; G 41] Notch in anterior margin of jugal' /  absent present,
		56 '[CH 18; G 42] Suborbitals (non-canal bearing ossifications separating jugal and maxilla)' /  absent one two three_or_more,
		57 '[G 43] Multiple rami of infraorbital canal in jugal' /  absent present,
		58 '[CH 54; G 25] Dermosphenotic with distinct posterior ramus' /  absent present,
		59 '[CH 14; G 26] Dermosphenotic – contact with frontals blocked by intertemporal or dermopterotic' /  absent present,
		60 Supraorbital /  absent one_or_two_ three_or_more,
		61 'Anterior-most infraorbital anterior to orbit (i.e. does not contribute to orbital margin)' /  absent present,
		62 Three_or_more_lachrymals /  absent present,
		63 Circumorbital_ring_ /  Supraorbitals_do_not_contact_infraorbitals_at_the_anterior_rim_of_the_orbit. 'Supraorbitals contact infraorbitals, closing the orbit.',
		64 '[CH 62; G 44] Jugal canal' /  absent present,
		65 '[CH 53; G 45] Dermohyal' /  absent present,
		66 '[G 46] Head of dermohyal projects above dorsal margin of operculum' /  absent present,
		67 '[G 47] Dermohyal' /  fused_to_hyomandibular separate_from_hyomandibular,
		68 '[G 49] Complete enclosure of spiracle by bones bearing otic and infraorbital canals' /  absent_ present_,
		69 '[G 57] Maxilla' /  absent present,
		70 '[G 58] Expanded dorsal lamina of maxilla' /  absent_ present_,
		71 '[G 60] Contribution by maxilla to posterior margin of cheek' /  absent present,
		72 '[G 61] Sensory canal/pit line associated with maxilla' /  absent present,
		73 Teeth_on_maxilla /  present absent,
		74 Mobile_maxilla_in_cheek /  absent present,
		75 'Peg-like anterior process of maxilla' /  absent present,
		76 Posterior_maxillary_notch_ /  absent present,
		77 Supramaxilla /  absent one two,
		78 '[CH 21; G 63] Course of mandibular canal' /  traces_ventral_margin_of_jaw_along_entire_length_ arches_dorsally_in_anterior_half_of_jaw_,
		79 '[G 64] Mandibular canal reaches anterior margin of mandible' /  present absent,
		80 '[CH 74; G 65] Mandibular canal' /  primarily_carried_by_infradentaries primarily_carried_by_dentary,
		81 '[G 66] Relative length of dentary' /  'long (constitutes most of the length of the lower jaw)' 'short (constitutes less than half of jaw length)',
		82 Teeth_on_dentary /  present absent,
		83 '[CH 22; G 67] Dentary with conspicuously reflexed distal tip' /  absent_ present_,
		84 '[CH 24; G 68] Enlarged series of parasymphysial teeth on dentary' /  absent_ present_,
		85 '[CH 73; G69] Facet for parasymphysial tooth-whorl on anterior dentary' /  present_ absent_,
		86 '[G 70] Teeth of outer dental arcade' /  several_rows_of_disorganized_teeth_ 'two rows, with large teeth lingually and small teeth labially ' single_row_of_teeth,
		87 Jaw_margins_overlain_by_lateral_lamina /  absent_ present_,
		88 '[CH 25; G 71] Acrodin caps on teeth' /  absent_ present_,
		89 Plicidentine /  absent present,
		90 '[CH 27; G 73] Ossification of mentomeckelian region:' /  present_ absent_,
		91 '[CH 23; G 76] Number of infradentaries' /  more_than_two_ 'two (angular and surangular) ' 'one (angular only)',
		92 '[G 74] Coronoids (sensu stricto, excluding parasymphysial tooth whorl or anterior coronoid)' /  present_ absent_,
		93 '[G 75] Number of coronoids' /  five__ four_or_more three two one,
		94 '[G 76] Posterior coronoid' /  morphologically_similar_to_anterior_coronoids expanded,
		95 '[G 78] Coronoid process of lower jaw' /  absent present,
		96 Coronoid_process_contributed_to_by /  prearticular_only surangular_only dentary_plus_postdentary_bones angular_only,
		97 Leptolepid_notch /  absent present,
		98 Symplectic_involvement_in_jaw_joint /  absent present,
		99 '[G 79] Retroarticular process' /  present absent,
		100 Palatal_bite /  absent_ present_,
		101 '[G 82] Palatal articulation with basipterygoid process' /  articulation_not_obvious_ via_basipterygoid_fenestra 'via metapterygoid process/notch',
		102 Palatoquadrate_ossifications /  comineralized separate_ossification_centers,
		103 Lateral_process_of_ectopterygoid /  absent_ present_,
		104 Palatoquadrate_symphysis_hf30_ /  absent present,
		105 Dorsal_margin_of_palate /  high_posterior_extension flat_dorsal_margin,
		106 Metapterygoid_posterior_to_quadrate /  absent present,
		107 '[G 81] Number of dermopalatines' /  multiple single,
		108 Prearticular /  present absent,
		109 Vomers /  paired single,
		110 Vomer_sutured_to_parasphenoid /  absent present,
		111 '[CH 19; G 50] Accessory operculum' /  _absent present_,
		112 OPERCULUM /  absent present,
		113 '[CH 67; G 51] Operculum - relative size ' /  at_least_twice_as_high_as_suboperculum subequal smaller_than_suboperculum,
		114 Subopercle /  present absent,
		115 '[CH 68; G 52] Anterodorsal process of suboperculum' /  absent_ present_,
		116 Anteroventral_process_of_suboperculum /  absent present,
		117 '[G 62] Number of cheek bones bearing pre-opercular canal posterior to jugal' /  one multiple series_of_small_ossicles,
		118 Preoperculum_orientation /  prounounced_dorsal_limb_ vertical_ pronounced_ventral_limb_,
		119 Junction_between_preopercular_and_more_anterior_cheek_bones /  'Infraorbitals (including jugal) or suborbitals suture with or abut preopercular' 'Infraorbitals (including jugals) and suborbitals broadly overlap preopercular',
		120 Posterior_border_of_preopeculum_notched_ventrally_ /  absent present,
		121 Interopercle /  absent present,
		122 '[CH 72; G 53] Branchiostegal rays - dorsal-most in series' /  of_similar_depth_to_adjacent_branchiostegal_ray_ deeper_than_adjacent_branchiostegal_ray__,
		123 Lateral_gulars /  present absent,
		124 '[CH 20; G 54] Lateral gulars' /  extending_most_of_the_length_of_the_lower_jaw_ 'restricted to the anterior third of the lower jaw (no longer than the width of three branchiostegals) ',
		125 '[G 55] Median gular ' /  absent_ present_,
		126 '[G 56] Relative length of median gular' /  much_shorter_than_jaw_length more_than_half_of_law_length,
		127 '[G 83] Fenestra ventrolateralis' /  absent present,
		128 '[G 84] Palatal opening surrounded by premaxilla, maxilla, dermopalatine and vomer (choana)' /  absent present,
		129 '[G 85] Internasal cavity' /  absent_ present_,
		130 '[G 86] Interorbital septum' /  broad_ narrow_,
		131 Optic_foramen /  dorsally_positioned_ 'ventrally positioned (i.e. abuts parasphenoid) ',
		132 '[G 87] Pronounced median anterior crista on dorsal surface of braincase' /  absent_ present_,
		133 '[G 88] Expanded anterior dorsal fontanelle ' /  absent present,
		134 '[G 89] Endoskeletal intracranial joint' /  absent_ present_,
		135 '[G 90] Eye stalk or unfinished area for similar structure' /  absent_ present_,
		136 '[G 91] Roof of posterior myodome perforated by palatine branch of facial nerve (VII)' /  absent_ present_,
		137 '[G 92] Foramen for abducens nerve (VI) dorsally positioned (level with optic foramen (II))' /  absent_ present_,
		138 '[G 93] Anterodorsal myodome' /  paired_ single_ absent,
		139 '[G 94] Posterior myodome' /  absent paired median,
		140 '[G 96] Basicranial fenestra' /  absent_ present_,
		141 '[G 98] Endoskeletal spiracular canal' /  open partial_closure_of_spiracular_bar complete_enclosure_in_canal_,
		142 '[G 100] Basipterygoid process' /  present_ absent_,
		143 '[G 101] Basipterygoid process with vertically oriented component' /  absent present,
		144 '[G 103] Dermal component to basipterygoid process' /  absent_ present_,
		145 Hyoid_facet /  directed_posteroventrally horizontal,
		146 '[G 104] Fossa bridgei' /  absent_ present_,
		147 '[G 105] Posttemporal fossae' /  absent_ present_,
		148 '[G 106] Vestibular fontanelle' /  absent_ present_,
		149 '[G 107] Ventral cranial fissure and vestibular fontanelle' /  separated_by_bridge_of_bone_ conflUent_,
		150 '[G 108] Accessory fenestration in otic capsule ' /  absent_ present_,
		151 '[G 109] Otoccipital fissure' /  absent_ present_,
		152 '[G 110] Median projection overhanging posterior part of posterior dorsal fontanelle' /  absent_ present_,
		153 '[G 111] Median projection overhanging anterior part of posterior dorsal fontanelle' /  absent_ present_,
		154 CRANIOSPINAL_PROCESS /  absent present,
		155 '[G 112] Dorsal aorta' /  open_in_groove_ canal_notched_posteriorly completely_enclosed_in_canal_,
		156 '[G 113] Dorsal aorta pierced by canal/s for exit of eff.a.2' /  absent present,
		157 '[G 114] Dorsal aorta pierced by canal/s for exit of eff.a.1' /  absent present,
		158 '[G 115] Bifurcation of dorsal aorta' /  posterior_to_occiput_ anterior_to_occiput_,
		159 '[G 116] Birfurcation of dorsal aorta into lateral dorsal aortae' /  open_in_endoskeletal_groove enclosed_in_canal_ below_parasphenoid,
		160 '[CH 29; G 121] Parasphenoid with multifid anterior margin' /  absent_ present_,
		161 Braincase_ossifications_differentiated /  absent present,
		162 Basisphenoid /  present absent_or_very_reduced,
		163 'Opisthotic-pterotic relationship' /  opisthotic_larger_than_subotic opisthotic_and_pterotic_equal_in_size,
		164 Epioccipital /  present absent,
		165 Forward_extension_of_the_exoccipital_around_the_vagus_nerve /  absent present,
		166 Spenotic_with_small_dermal_component /  absent present,
		167 Pterotic /  present absent,
		168 Opisthotic_bone /  present absent,
		169 Intercalar /  present absent,
		170 OCCIPITAL_REGION_OSSIFICATION_PATTERN /  basioccipital_and_exoccipitals_as_separate_ossifications comineralized,
		171 Supraoccipital_bone /  absent present,
		172 Membranous_outgrowth_of_intercalar /  absent_ present_,
		173 'Post-temporal fossa' /  absent present,
		174 'Sub-temporal fossa' /  absent present,
		175 Dilatator_fossa /  absent present,
		176 '[G 117] Parasphenoid' /  absent present,
		177 '[G 118] Parasphenoid' /  'terminates at/anterior to ventral otic fissure ' extends_across_ventral_otic_fissure_ extends_to_basioccipital_ 'extends past the occipital region, below the first 1-3 vertebrae',
		178 '[CH 28; G 120] Ascending process of the parasphenoid' /  absent_ present,
		179 '[G 124] Buccohypophyseal canal pierces parasphenoid' /  present_ absent_,
		180 Parasphenoid_teeth /  small large absent,
		181 PARASPHENOID_PIERCED_BY_ASCENDING_COMMON_CAROTIDS /  absent present,
		182 Parasphenoid_pierced_by_ascending_internal_carotitds /  absent present,
		183 Parasphenoid_pierced_by_efferent_pseudobranchial_artery /  absent present,
		184 Aortic_notch_in_parasphenoid /  absent_ present_,
		185 Parabasal_canal_ /  present absent,
		186 '[G 125] Anterolaterally divergent olfactory tracts' /  absent_ present_,
		187 '[G 126] Elongate olfactory tract(s)' /  absent_ present_,
		188 '[G 127] Olfactory nerves carried in a single tract' /  present_ absent_,
		189 ARRANGEMENT_OF_OLFACTORY_NERVE_IN_ORBITAL_REGION /  enclosed_in_olfactory_canal 'traversing the orbit lateral to the interorbital septum, at times leaving a groove on the latter',
		190 '[G 128] Hypophyseal chamber' /  projects_posteroventrally_ projects_ventrally_or_anteroventrally,
		191 '[G 129] Optic lobes' /  narrower_than_cerebellum_ same_width_or_wider_than_cerebellum_,
		192 Optic_lobes /  smaller_than_telencephalon larger_than_telencephalon,
		193 '[G 130] Optic tectum divided into bilateral halves' /  absent_ present_,
		194 '[G 131] Cerebellar corpus' /  absent_ present_,
		195 Cerebellar_corpus /  divided_bilaterally undivided_,
		196 Position_of_cerebellar_corpus /  _enters_fourth_ventricle arches_above_fourth_ventricle,
		197 Cerebellar_corpus_with_median_anteriorly_projecting_portion /  absent present,
		198 '[G 132] Horizontal semicircular canal' /  joins_vestibular_region_dorsal_to_ampulla_for_the_posterior_semicircular_canal_ joins_vestibular_region_level_with_ampulla_for_the_posterior_semicircular_canal_,
		199 Posterior_semicircular_canal /  enters_cranial_cavity_separately enters_cranial_cavity_via_horizontal_canal,
		200 '[G 133] Junction between ampulla of posterior semicircular canal and cranial cavity' /  separated_by_short_length_of_canal__ confluent_,
		201 '[G 134] Crus commune of anterior and posterior semicircular canal' /  dorsal_to_endocranial_roof_ ventral_to_endocranial_roof_,
		202 '[G 135] Lateral cranial canal' /  absent present_,
		203 Lateral_cranial_canal_connects_to_cranial_cavity_anteriorly /  absent present,
		204 LATERAL_CRANIAL_CANAL_CONNECTS_TO_LATERAL_WALL_OF_BRAINCASE /  absent present,
		205 INTRAMURAL_DIVERTICULA_OPENING_IN_FOSSA_BRIDGEI /  absent present,
		206 '[CH 30 in part; G 147] Enameloid on dermal bones and scales' /  absent_ present_,
		207 '[G 148] Extensive pore-canal network' /  absent present_,
		208 '[CH 30 in part; G 149] Enamel' /  'single-layered ' 'multi-layered ',
		209 '[CH 30 in part; G 150] Enamel layers' /  applied_directly_to_one_another_ separated_by_layers_of_dentine__,
		210 Scales_on_body /  present absent,
		211 '[G 151] Scales' /  micromeric macromeric,
		212 TRUNK_SQUAMATION /  Complete_coverage_or_more_than_six_horizontal_rows_of_scales 'reduced coverage (six to two scale rows)' trunk_mostly_naked,
		213 '[CH 32 in part; G 152] Scales with ‘peg and socket articulation''' /  absent_ present_,
		214 '[CH 32 in part; G 153] Peg on rhomboid scale' /  narrow_ broad_,
		215 '[CH 33; G 154] Anterodorsal process on scale' /  absent_ present_,
		216 '[CH 35; G 155] Scales with well developed pores on surface' /  absent_ present_,
		217 Small_scales_below_dorsal_fin /  absent present,
		218 '[CH 37; G 159] Fringing fulcra' /  absent_ present_,
		219 '[G 139] Double headed hyomandibular' /  absent present,
		220 '[G 140] Perforate hyomandibula' /  absent_ present_,
		221 '[G 141] Opercular process' /  absent present,
		222 '[G 136] Ceratohyal' /  single_ossification two_ossifications_,
		223 '[G 137] Anterior ossification of ceratohyal' /  no_medial_constriction 'medial constriction (hourglass-shaped)',
		224 '[G 138] Anterior ceratohyal' /  no_groove_ groove_for_afferent_hyoidean_artery_,
		225 '[G 144] Interhyal' /  absent present,
		226 Symplectic /  absent present,
		227 Symplectic_shape_c68 /  'tube/splint like' hatchet 'l-shaped',
		228 Position_of_symplectic /  posterior_to_the_posterior_margin_of_quadrate medial_to_the_posterior_margin_of_quadrate,
		229 '[G 143] Basihyal' /  absent present,
		230 '[G 146] Gill arches' /  largely_restricted_to_area_under_braincase extend_far_posterior_to_braincase,
		231 Number_of_ceratobranchials /  five_ four_,
		232 Number_of_hypobranchials /  three four,
		233 Uncinate_processes_on_epibranchials /  absent present,
		234 '[G 142] Endoskeletal urohyal' /  absent present,
		235 Urohyal_formed_as_a_tendon_bone_of_the_sternohyoideus_muscle /  absent present,
		236 '[CH 39; G 162] Presupracleithrum' /  absent_ present_,
		237 Presupracleithrum_ /  single multiple,
		238 '[G 160] Dorsal margin of cleithrum' /  pointed broad_and_rounded,
		239 Medial_wing_on_cleithrum /  absent present,
		240 '[G 161] Anocleithrum' /  bone_developed_as_postcleithrum bone_developed_as_anocleithrum_sensu_stricto bone_absent,
		241 Clavicle /  present_as_a_broad_plate much_reduced_or_absent_,
		242 Serrated_organ /  absent present,
		243 Interclavicle /  present absent,
		244 '[CH 40; G 167] Triradiate scapulocoracoid' /  absent_ present_,
		245 '[G 163] Perforate propterygium' /  absent_ present_,
		246 '[CH 41; G 164] Anterior rays embrace propterygium' /  absent_ present_ fused,
		247 Propterygium_fused_to_first_ray /  absent present,
		248 '[CH 43; G 168] Pectoral fin endoskeleton' /  'extends far beyond body wall (fins lobate)  ' 'barely extends beyond body wall (fins not lobate)  ',
		249 '[G 166] Pectoral fin radials' /  unjointed_ jointed_,
		250 '[G 169] Fin articulation' /  monobasal polybasal,
		251 '[CH 44; G 171] Pectoral fin-ray segmentation' /  roughly_even_segmentation_to_fin_base_ proximal_segments_elongate_with_terminal_segmentation_ no_significant_segmentation_on_pectoral_fin_ terminal_segments_elongate_with_proximal_segmentation,
		252 '[G 170] Pectoral fin' /  '[leaf-like]' '(not leaf-like)',
		253 '[G 172] Paired fin spines' /  absent present,
		254 '[CH 45; G 174] Pelvic fin insertion' /  'shorter than fin depth (short based) ' 'longer than fin depth (long based) ',
		255 '[G 177] Basal scutes on fins' /  absent present,
		256 '[CH 48; G 178] Dorsal scutes anterior to dorsal fin' /  absent_ 'few limited to region immediately anterior to fin (basal fulcra only)' 'many, extending to posterior of skull roof (complete set of dorsal ridge scales)',
		257 '[CH 49; G 179] Ventral scutes between hypochordal lobe of caudal fin and anal fin' /  absent_ present_,
		258 '[CH 50; G 180] Ventral scutes anterior to anal fin' /  absent_ present_,
		259 '[CH 52; G 181] Dorsal fin(s)' /  two_ one_,
		260 '[CH 51; G 182] Relative positions of anal and (second) dorsal fin' /  anal_shifted_anteriorly_relative_to_dorsal_ fins_opposite_one_another_ anal_shifted_posteriorly_relative_to_dorsal,
		261 'Median fins (except caudal fin)' /  rays_more_numerous_than_radials_ rays_andradials_equal,
		262 Proximal_and_middle_radials_of_dorsal_fin /  proximal_and_middle_radials_of_similar_size proximal_radials_substantially_enlarged,
		263 Posteriormost_proximal_radial_of_dorsal_fin /  enlarged_plate smaller_than_more_anterior_radials,
		264 '[CH 46; G 175] Epichordal lobe of caudal fin' /  present_ absent_,
		265 '[CH 47; G 176] Fulcra along dorsal ridge of caudal fin' /  absent_ present_,
		266 Caudal_fin_geometry /  long_chordal_lobe short_chordal_lobe,
		267 Posterior_margin_of_caudal_fin /  forked unforked,
		268 Epineural_processes /  absent present,
		269 'Diplospondyly in mid-caudal region' /  absent present,
		270 Median_neural_spines_in_caudal_region /  absent present,
		271 Uroneural /  absent present,
		272 Division_of_hypurals_into_dorsal_and_ventral_groups /  absent present,
		273 Number_of_caudal_lepidotrichs_borne_per_hypural /  multiple single,
		274 Opistocoelous_vertebrae /  _absent present_,
		275 Ossified_ribs /  present absent ; 
	MATRIX
	Acanthodes_bronni             0????????????????-???????0?-?????01?-??????-?????-?????????????1??????????????????????-???????0-?-?001?000?-?-?-----?--??0??0-????0000?????00000000???10000--0--?0??????????0000--------1????????????0?1?0-??00--00-0---?000010??0--?1010??-??-????0000101?110000002????00??????-?-
	Acipenser_brevirostrum        111---------00?00000-1-0?010000-0101-1----00110-00??1-001001--000--00-----------010---0-?0-1--0-0-1001011-111000-0002---011-0-0-0000000-?20021--0100--0--10--1{1 2}110?100?01?0-000131120001110100000110111010--1----0110-000100011010--010{0 1}1000-000000101?1010110121112000110000100001
	Aesopichthys_erinaceus        1101-00000011100101011010010120?0001-00110-1111100101--1101000-011101000000000010000120???2???120?1???????????0110010100010?11???????0??????2?????????1?????????00----------?????????????????????????????????????010101001011??????????????100?00??????0??0100021012???0100????????
	Amia_calva                    1101-1000120100011000001001012010101-1----00011100110000110000-10--010000111100100001201?1101012011001?01000010100100210101-11000?000001112021--1100-00--00--12111-00111000110113110-0010001-1101111100010---00--0100---?0011100111001011000-00011100101011100000012111101101100100
	Amphicentrum_granulosum_      11000101000?110?10101?00001-020?0001-1----01?1??000-1100000000-00--11100000000?1010---1-??20?-0-0-?1000010????0120010100000???0001???0????20?0010??0-00???0?0110?????0??????1?01110?0001???????????????????????????0??????010????0?-???????0-0??0????????????????????????0?????????
	Atractosteus_spatula          11000100-120101011000001001012010111-1----01211100112--3-101111011101001001000010000110011102012001001001100010110100210011-0-000100000-022020011100-00--00--12111-01101100-1011311000010??11????????????????101?010100001011110112001011000-010111001000111000000?1111111100100110
	Australosomus_kochi           111?????-??-??0??0???????01002010001-1----01011000??0-001--0---010111100000001010000120??011--0-0-10000000?0000110000100000?100001001001022021--?10110100120010001----------0?11011200000011-1110????11110---????01010100101100110--01001000-00000110?00011100000010010??1010100001
	Beagiascus_pulcherrimus       110000000001110010101101001012010001-00110-0210-?0101003111000-?10??111?00000???00001101???????-0?1???????????1110000000010110???????????????????????????????????????????????????????????????????????????????????0101?1001?????????????????110?00??????1??2100011?11????100????????
	BEISHANICHTHYS_brevicaudalis  1100?01000?011001010110?0010120?0??1-1----00111?000-100210020?00101?1100000000?100001201??2???1?0?????????????01100000000000???????????????????????????????????????????????????1?????????????????????????????????0101010?0???????0-????????0-0?0??????????1100000012???1011????????
	Birgeria_groenlandica         111--1-0----1100101010000010?2010001-1----01001100102003010200001?1011100000000100001101?01???110?1001000000--01?0000000000110000100?0010?202?--010???1--1???12010-?-0?????-000121120001?????????????????????????0120?0001000?0?10--01?0?000-00200100??0011100000012000110000100001
	BIRGERIA_STENSIOEI            111--1-0----11001010100?0010020?0001-1----01?????0102003000200001110111000010???000011010?10??110?10010000?0--010000000000?????????????????????????????????????01??????????????121100001?????????????????????????1-1-----1001?0110--01??0000-0?200100000011100100012000110000100001
	Bobasatrania_groenlandica     111----1----0000101011-10010120?00{0 1}1-1----0?0011000-2100010000-00--0100011000001010---0-??2???0-?-?0???0?0????01-1--11000-?-0-???10???0??????0???????????????????1?????????????121?2?????????????????????????????0101???010?1010?0--???????0-0001?????????0?0001011210?11000??????1
	Boreosomus_piveteaui          110010110000110011101101?01002010011-1----01100-000-2003100000-11010111100000?010000110?0010300-0-100000010100011000010001011000?1010001?12020010101001{0 1}{0 1}121110000----------00010110-1000010-?1111100???11010????01010100100111?10--?1???0?0-?020011???0??1?0000101200?010010000?01
	Caturus_furcatus              1100010001?110101100000?001012000110-1----00011100112102?01200110--0100001111???0000120??0103012011001001??0010100100210?11-1100010??0?????021--1??0-00??0?????110?0001100011??1311000000????????????????11-0???????????010111001111?1??1??1000??1?0????????0000001211111100?100000
	Cheirolepis_canadensis        110?01-0000000000000??0?10{0 1}0010?0001-000-0-10011000-1010010000-010?111110000010100001100??10?00-0?????????????11000000000000???0???????????????????????????????0???????????????1?0???????????????????????????????00-0-0?01?????????????????0-0?00????000110101010110???0101????????
	Cheirolepis_schultzei         11000000000?000000000?0?1010020?00?1-1---0010111?00-1010010000-010?1111?0000010100001?00????????0??????????0??1100000000000?1??0???????????????????????????????????????????????1???0?????????????????????????????00-0-0??1???????????????????0?00??????0??010?0????????????????????
	Cheirolepis_trailli           11000010000000000000100?10{0 1}001010001-00000-10010000-1010010000-01101111?0000010100001100??10100-0-101000000000110000000000001000?0??00?????010000001001?010--1-000----------00010000000001110????????????????111000-101?01000????0--???????1000000000100010101011110???0100???00??1
	Chondrosteus_acipenseroides   111---------1?????????-??010020????1-1----0?2?0-?0??0?0??00?????0--00-------??01010---0-?0?1--??0-?0???1??10??012000??-??0?????????????????????0???????????????1???????????????131?2?0011????????????????????----1-2----?0000010?0?????????0-0?0?????????1210?00001????110???0000?1
	Cladodoides_wildungensis      0?-?-??-----??-??---?????-?-??-?????-?????--?????-?-???-???----?????-???-----????-?1??-00?????0---?0?0-0?-?---?-------?--?-??-??0000001?0?0001--0000-01000---0--00----------0000--------1101000000---00100---????00-??????0??????0--???????--?-?---???????????????????????????????-
	Coccocephalichthys_wildi      11????0?????11?010100101?01002010011-1----00110-00112000?0010?01?0?0111?00?00??100001101??1???110?1010?00000?0?1101?00000?????00?10??000?02020000?01001??121011000----------0?01011000000????????????????????????01???????0?1????0????????????0????????????????????????????????????
	Cosmoptychius_striatus        110??1000?00?1001010110?001012??0001-1----?0?1??00101002100000-010?01110000001?10000?10???2???????1000????????110000000001?110???1?????????0?001???1101??111111??0??00?????????1011?00000????????????????1???????010101001?????????????????0-0?000????01111001010012???1100?????0??
	Cyranorhis_bergeraci          111---------1100101011-1001012010001-00100-1111100101002110000-010101110000000?10000120?????????0????0????????0100000000000110???????????????????????????????????????????????????????????????????????????????????0101?10010?1??????????????100??0?1????1??1100010112???0100????????
	Dapedium_LIAS                 11001100001?11001100?00?0010---0-??-------1-111100102--3-0-1000?0--0100001101??11000120??0?0?01?0??????0??00??0110100210101-11???10?0001?120?0011100-00??02??1??0-----------111121?????1?0110111?????111011-0????01?1??0?10?1??????????????100?01?1???????2100?????????1?1????????0
	Dapedium_pholidotum           1100110000111100110010000010---?-01-------1-21110-102--3-0-200010--0100001?010011000120???1??0??0??0?0?????0?10110000210101-11??????????????????1???????????????0-----------?????????????????????????????????????0101??001?????????????????10??01?1????????1000211121??1111????????
	Dialipina_salguerioensis      100???1000??01?0?0???????01012100001-1----00?????????103?00????????110??00??????00?01000??0???????????????????????????0???000-???????????????????????????????????????????????????????????????????????????????1???0101010?0???????????????????0?0????????????010?0001???0??1????????
	Dicksonosteus_arcticus        100??1-000000100?????????00-00000?0??1?????0010-1???10000??0??-?0???0--------?????????0????????????000-00???--0?????0?????????000000001?????0???0000-00??00--0?000??????????000100000000?1010???00???????0?????????????????????????????????????????????????????????????????????????
	Diplocercides_kayseri         110?01-000??00?10??0000?111000010001-1----0?010-0???100?0???00?10--00?-------00010???00?1010?113010001?000?0?00000?010000-000-0?000?010???0100000010-10??00--1-000----------000100000000?1110?0??????????????????01?---0??1??????100??????????0????????????10?0??????????1?????????
	Dipteronotus_ornatus          110??10000??1100100010???010120?000??1----?0??????1?0-00???1--1?????10000000000100001201???1????0??0?1?????????1100001000?1?????????????????????1??????????????0?????0?????????11112000??????????????????????????010?0?0?1???????????????????0?2????????????0002?112????110??100???
	Discoserra_pectinodon         11000010000101001010110?0010120?0000-1----002110000-2003001100000--010000?0000010000120???20??0-0-10?1???0?0??01-1--120000010-????0??00??02?2?--11?0-0??????????0-----------1??1210??0???????????????????????????01010?01101?00010--???????110??1?1???00???1000201120001111??10???1
	Donnrosenia_schaefferi        110?001?000011001010110?000-01010001-00100-10111?00-???0?10000-0?0?1111?000001110000110???1???0-0-????????????11001000?0000010?0?????????????????????????????????????????????????????????????????????????????????010101001???????0--?????????0?00??????1??1101010111????1??????????
	Dorsetichthys_bechei_         110?0100100?11001010000?001012110?11-1----00011000102101110100000--?1010011020010000120???1????210?0?1?0???11?01100002101??-11???1??1000002020011101001??00????0101000000{0 1}1111112100-1111?10-?11?????111111-0????01010?0??011????1?1????1??0-0?0??????10??2100000012???1110?1111000
	Ebenaqua_ritchei              111----1----1100101001-10010120?0001-1----001011000-2?00000000-00--0100011?000??010---0-??20?00-0?10??????????01000011000-0-0??????????????????1???????????????????????????????1?1???????????????????????????????0101??00????01????????????11??21?????????2100021111??11101????????
	Elops_hawaiensis              1101-1001021110010000002001012100111-1----00011100102100000100010--1101001102001000010010021--1200?001001011110100010210101-1100010??00???2000--1100-00--00--12011?01001001111112010-101?????????????????0---00--0000--001011111?10111000?10-00010100111010100000012111111010100000
	Entelognathus_primordialis    100??1-100010100??0??????0100?00?-0????????0010-????10000??0??-10???1001100000?001001?0?-?01?-0-0-?000-0???---0?????0?-0??00????0?0??0?????0????0?00-?0??00??0--00----------000?---?---?0????????????????????????0??????0?0??????0--?0-????0-??0000????????11?????????????1????????
	Erpetoichthys_calabaricus     1101-1100000100000000102001002011101--------2111000-1003000000-010101101000000010000120?002030100-10011010001001-1--00000-000-000010000-000011--0001-00--020011010???0?0000000012110000101010010110000011????10??01010100000100010--01110010-000001????0?1?10-????1-?111?110????1?0
	Eusthenopteron_foordi         110001-00000000000000011110-01010100100000-0010-000-1000001100110--0100000000000000011000000200-0-1000000-100001100010000-0010110000010???0100100011001--00--1-000----------0001000000001111010000---10100---00--0100--00011010110--00010100-1010001---0000100100002000001100100000
	EVENKIA_eunoptera             110?0010000000?00?001?0?001012001111--------?1??000?2002?002000011?0110000000????0???20???1?????0?????????????11100100000000?????????????????????????????????????????????????????????????????????????????????????0101??010?????????????????100?????????0??010000?112???100?????????
	Fouldenia_ischiptera          11000101000?110010100?0?0010110????1-1----010111?00-1000?00000-?101?111?000000?10100121???20??0-0??1?0????????0110010000000110?????????????????????????????????????????????????1????????0????????????????????????0101010010????????????????0-0?00?0??100010100021111???0100????????
	Fukangichthys_longidorsalis   11000?1000??11001?1011??0010120?0101-1----011011?0????0310020?0?1010111000000???00001201001???100?1001101000100110000000000010???01???0????????1???????????????0???????????????1?100000?0????????????????????????0101??001001001?0--?11?1????000??????????1100000012????011????????
	Glyptolepis_groenlandica      110?-1-0000???-0?00??01211110001110010---0-0010-010-1100000000-10--01000?0??0?0000?10?0?1???2?0-0-0000000-1000011010100000001010100?010???010?1?001????????????000----------000100000000011101000?---????????????010--00?01???0?10--0011?100-10?00?0???010?00?000?0????00010??????1
	Gogonasus_andrewsae           1100-1-0000?00-00000001?110-00010100100000-0010-0?0-1000001?00?10--01000000000000011020?0000200-0?1000?00-000001100010000?00?011000?010???01001000?1001--10--1-000----------000100100000?111010000---10?00---110-01?0-00??110?01????100??1?0-???0001---000?1??1????????0??1????????
	Gogosardina_coatesi           110000100000010010101111000-010100?1-0010?-1?????00-??000?0?0??0100?11110000001100001101?020?00-0-1010?00000?001101000000000?0?0?????????????000?????????11001???0?????????????100?00000?????????????????????????0101010010100??10--?10?????-000001????1??1100021012????10?1?000??0
	Guiyu_oneiros                 1?01-000000100000000000?110-00000000001000-0010-110-1000000100100--01111000000?000110100?0?0000-0-1????0????0001001000000000100010???1???????0?00??????????????0?0???-?????-???100000000?????????????????????1?1101011100????????0--???????100??0???????????10011101???????????????
	Hiodon_alosoides              11000100100111001100000?001012010011-1----100110000-2000000000-00---10010110001100001200?021--12001001?01011100100000210001-0-000??000011?2010-01100-00--00---2011-0100100111?11211100010????????????10110---00--0100--000111110110111001010-00010100111011101000011111101010111000
	Howqualepis_rostridens        1101-0100000110010101111000-12010001-00100-10111?00-1100010000-01001111?000000010011110??110?00-0-10?0000000000100100000000010?0????????????1000???10????10--1-1?0???-?????????1010000000????????????????????????0101010010?0????0--???????10000000??100011101011111???0100??000???
	Hulettia_americana            1100010000111110100000000010?2010001-1----00011100102-03100200000--01000011000?100?0120???10??1200?00100100?1?0100100210101-0-???????0?????020?11???-01???0--1211000?0000100?0?12101-1100????????????????????1??-01010?00101111001000???1?00-0?0101????????100010112111101011000000
	Ichthyokentema_purbeckensis   1101-1001001110011001002001002010001-1----00011000102101101200010--01000011010010000120??0204-1210100100001?110100100210101-1100010??0010?20?0011100-00--00--12011101?00001111112101-100?????????????????????100-0101010?10??101?101???????0-0001011???101?10001011?1??11100?11??00
	Kalops_monophyrum             1100010000?1110010101101001-12110001-1----00010-00102003000200001010111000000?010000110????0?0??0?????????????0100010000010110?????????????????1????????????????0?----------?????1???????????????????????????????0101010010?0??????????????100?00?1????0??0100021112???0100????????
	Kansasiella_eatoni_           11???????????????????????000020100?1-1----0??????0????????0?????????????????????????????????????0???1????????0???????000??????0??1011001112?20010101001101111110100-?000010?0001011000000010-0111110?11111001?????????????0???11?????????????0?????????????????????????????????????
	Kentuckia_deani               110?0010000001001010110100{0 1}002010001-?--?-?10111000-??000?000?-?10??111?00?000?1000011???02?????0-?010?00000??110000000000011?00?100100?11102001010110100111010?00----------00010100000?0010-011?100?101110001?????????0??011????0--????????????????????????0??????????????????????
	Lawrenciella_schaefferi       ?????????????????????????0??????????-????????????0???????????????????????????????????????????????????????????0????????????????0??101100100202001010100111111011?00----------0001011000000010-011?110010111000?????????????0????????????????????????????????????????????????????????
	Lepisosteus_osseus            11000100-120101001001001001002010111-1----00211100112-031001111011001000001000110000110011103012001001001100010110100210011-0-????0??????22020011101-00--?0--12111-01101100-00113010000100011110111110?1110??1110010101001011110112001011000-01011100100011100000010111111100100110
	Leptolepis_bronni             1100010010111100100???0?001012110011-1----00010-000-2-01110100000--?1000111020010000120???2???121??0010010?11?0110000210101-11???10??0010?2??0011??0-00--?20112010??000000111??1211?-1111????????????????11-0???????????0001111111??01???110-0?0111???1?0111000000121101110?0111000
	'''Ligulalepis'''             11??????????????1?1?????00??00000?01?00000-0?????0???????00????????0?????????????????????????????????????????-???????????????????00?0010??0?000?0?01?01????????-00----------0000--------11010?????????????????????????????0????????????????????????????????????????????????????????
	Luederia_kempi                ??0?????0???????????????????????????????????????????????????????????????0????????????1???????????????????????0????????????????0??10?100???20200101010010?1211?1?00---?------0??111??0000??10??????????????????????????????0????????????????????????????????????????????????????????
	Luganoia_lepidosteoides       11001100001011-010000???0011--11-000?1----1-1111-00-100200120?0?101010010?00000100001201?02?????0??0?1?01???110110000200001????????????????????????????????????0?????0?????????1?????????????????????????????????0101010??01101????????????0-0?21??001?10111000000121??1111????????
	Macrepistius_arenatus         110??10001??10????0??0??0010120????1-00000-10111?0112-03?012001?0--?100?01?0????0000120???1???1?0???????????0?010010021010???????10??0010120?0011?00-00?????????1010010000011111?112-1001????????????????????10??010???0?1????????????-????0-0??1??????????????????????11100???????
	Macrosemimimus_lennieri       110001000???11101100?00?0010120?0???-1----00010-?0112-?10012111?0--0100?01100???0000120???10????0010?10000????010010021010????????0??00???202001???0-00???0--1?111-01011100-11?1210?00?10????????????????10??????0101??001???????100???????0-0?01?1????1???100000012???????????????
	Macrosemius_rostratus         11000100012110?01?000?0?001012100?11-1----00011010112--0-00001-?0--01010011000?10000120??01040120?1001?000000101001002-1101-0-???????0????2??0011??0-00????????111-0100110?-1?0131???00??????????????????1???????0101??0?101111?1???????1?00-01?101000??011?000?10121111111?0?00?00
	Meemannia_eos                 11??????????0????????????0{0 1}002000??1-1----01?0???????????00????????0????????????000011???0?0?00-0-1??????????????????????????????0???0??????1???000???1?0???????0?----------000?????????????????00---0??010001111????????????????0--???????????????????????????????????????????????
	Melanecta_anneae              1101-01000?011001010110?001002?10001-?----0??????00-1?0?0?0000-0?0?1111?00000??100001?0?????????0?????????????01100000000??????0???????????????????????????????????????????????1?????????????????????????????????000???0?1?????????????????0-0?00??????1??1101011112???1100????????
	Mesopoma_planti               110?001?00??11001010110??01012010??1-1----001?1??00-?0?1?{0 1}0000-?1?10111??0000??100001?0?????????0?????????????0110000000010????0??0??????1???????????????????????0?????????????????????????0-011110001??1????????010101001???011?????????????0?00?????????1100011111????000????????
	Miguashaia_bureaui            110001-0000010-1010?000?011000010000001000-?010-001?1?0000110-010--00?-------0001000120?0020?113-100???????0?001000010000-000-?????????????????????????????????????????????????1?00?????0????????????????????10??010---000???????10????????0-0010?1????0??010?000001???0001?????0?1
	Mimipiscis_bartrami           110000100000010010101101000-01010011-00001-10111000-1000010000-01001111100000011000011010020?00-0-?01000000000011010000000001000?10?00?00?0010000001001??120010100----------00010000000-0?110????????????1???????0101010010??00110--11010001000000??1?010111000211120?0?100?0000?01
	Mimipiscis_toombsi            110000100000110010101111000-02010011-00001-10111000-1000010000-01001111100000011000011010020100-0-101000000000011010000000001000?10?00000000100000010010012001{0 1}100----------00010000000-0111000100---10001000101001010100101000110--1101000100000001110101?1000211110?0110010000?01
	Moythomasia_durgaringa        1101-01000?0110010101100000-12010011-00010-110??100-1110011000-01001111100000001000011010010100-0-101000000000011010000001001000?10?000110101000000100100110010100----------0001010000000??10????????????1?0?1?1001010110101000110--110100010000000111?1?111000211110??11?0?0100?01
	Moythomasia_lineata           11000011000111001010110?000-02010??1-00000-1101?100-1000110000-010?1111?000001010000110???1???0-0?1???????????01001000?0010010???????????????????????????????????????????????????????????????????????????????10100101010?1?????????????????100?00??11??1010100021012???11?01???????
	Moythomasia_nitida            110001100001110010101100000-02010001-00000-11111100-1102010000-01001111?000001010000110???1?????0?????????????1110000000010110???????????????????????????????????????????????????????????????????????????????1?100101011?1?????????????????100?00?????01??1100021111???1100???????0
	Obaichthys_decoratus          110?01000?2010?0??0?????0010020?0??1-1----001110?0??2--3-0?1111?0--?100001100???00???2010110??120010?100?1?0010100100210101-0-???????0???????001???0-00???0--1211?-?11?1100-???1?0100??1?????????????????????????01010100101?110?12??1??1??0-010011?0?00011100000011?????1?001?0?10
	Onychodus_jandemarrai         11000000000000000000100?111000010?0011---000010-010-110000-100111010111100000000000101000?00100-?-102-000?00--01100010000-000-??100?010???0??000??01?11??????1?0?0?????????????1000000000????????????101?????00--010---00000001010--0??00??101010010---0?0??0?0000020??001100????01
	Osorioichthys_marginis        1100001000?0110010101011001001110?01-00000-?1010000-1001010000-010?1111?00?001010000110???1???????????????????0110000000010010?0??0???0??0????????????????????????????????????????????????110????????????????????010101001?????????????????0-0?00?0?110001110?02???????????????????
	Osteolepis_macrolepidotus     110011-000-000000?-00012110-00010100100000-0010-010-1000001000-?0--010000000000000001?00???0200-0-?0???0????0001100010000100101???0?01??????????0?1?????????????00----------000????????0?????????????????????????0100101?01??????0--??????00-1?10??????0??0100100002???00010????0?1
	Ozarcus_mapesae               0?-?-??-----??-??--???????????-???????????--???????-???-???----?????-???-----????-?1??-????????---?0?0-00??---?----------?-??-??0000001???0001--0?00-01??0---0--00----------0000--------1?????????????????????????????????00000000--010000??-?-?---???????????????????????????????-
	Peltopleurus_lissocephalus    110?0011000111001010100?001012010001-1----00010-000-10020002001010?01100100000?100001201???0????0??0??????????0110000100001??????????????????????????????????????????0???????????????????????????????????????????010???0?1????????????-????0-002??1????1??1100000112???1010????????
	Platysomus_superbus           111--10?----0100101011-1001012010001-1----001111000-1000000000-00--01110?00000010?0012????2?????0?????????????01100001000001?????????????????0?1???????????????0???????????????1210?0001?????????????????????????0101010?1?????????????????0-0?00??????0??0?00000012???110?????????
	POLYODON_SPATHULA             111---------00?10--0-1-0000-011?0111-??????01010000-2----10000-10--00---------1-0000120?00-1--0-001000011-100100-0002---0-1-0-0-0000000-?20021--0100?00--10--12111-100101?0-00?1311200011111000011100????10100---0120-000000011010--01000000-000001001000111100000120011100?0100001
	Polypterus_bichir             110001100000100000000102001002011101--------2111000-10030000---0101011010000000100001201002030100-10011010001001001000000-000-00001??00-000011--0001-00??010011010???0?00100000121100001?101001011000????????101001010100000100010--01110010-00000100000010100000012011101100100100
	Porolepis_sp.                 1100100000-00000??-??01211110001110010---0-0010-010-1000000000-10--010000000000?000102001??0200-0-?000?00-?000011000100000001010100??10???01000000?10?????0--1-000----------000100010000?1110?000?---????????110-01011010011000010--00???100-1010??0???0???000?00001???100?????????
	Propterus_elongatus           11000100???1101?11000?0?0?1002110101-1----00????1?112--0-002010?0--01010011000?10000120?????????0??0?1?0?0??0?01001002-1001-0-???????????????0?1?????????????????????0?????????1?????????????????????????????????0101????1???11???0????????0-00?0110??0?011?000???02?1111100?1??100
	Psarolepis_romeri             1101-1-000?0??-0???0001??10-120100?????????0??0-??0-????????00?0?--??11100000000001101001000000-??1????0???0000??0??00?00?????00100??11???0?10000????01????????000----------000100000000?????????????????????11110101111??????????????????????0?0??0?????1??1??????????????????????
	Pteronisculus_stensioi        110000100001110?1010110??01012010001-1----01111000102002100000-010?0?111000001010000110?0010200-0-100000000000111000000000011000?10?100110202001010110101121011000----------000101100000011101111110010011010????01010100101101110--1101000100000011?101??0100011112000010000000?01
	Raynerius_splendens           11????????????????1??????00-01?10001-000??-?111?00????1001??????1101111?0000?001000011010010?00-0-1010000000???100000001000011??0100000???101000000100100110010?00----------0001000000000????0010????100010001???01?1011??010001?0--11011001000?000????????????????????????????????
	Saurichthys_madagascarensis   111--0-0----1?-01011---100?-02100??1-1----0?0011?00-?0?1?00100?0???01110000000?100001201?01?????0?100?0000??0001200000000-1-0-00010??00??12021--?100-00??1??????0-----------??013100????00111011?????????????????0100-0001?????????????????0-0020110?10001110002111101111110???0??1
	SAURICHTHYS_GREENLAND         11???0-0---????01011---1001002110??1-1----01??????0-200100?100001?0?110000000???00???001101???0-0010010000?0000?????00?00-01??000100100?0120?1--0100-00??10--02?0-----------?01131001-0100111011?????101?1001?????????????010011?????1??????????0??????????????????????????????????
	SAURICHTHYS_ORNATUS           111--1-0----???01011---10010021?0001-1----010011000-20010001000011001100000000?100???101?01???0-0?10000000100001200000000-????000100100?012021--0100-00--10--02?0-----------?0?131001-01?01110?1?????????????????0110-00010?00??0???01?1???0-0020?10?100011?0002111?011????0??????1
	SCANILEPIS_dubia              110??010????11??1?0?????00100001???1-1----01111??0??1?0310-20?0?10?0111?00?00???00???20?????????0?????????????11100?00000000?????????????????????????????????????????????????????????????????????????????????1010010101010?????????????????0-0??????????????000???12????0??????????
	Semionotus_elegans            1100010001211-1-11001002001012000?11-1----00011100112-010002111?0--0100000101001000012010?10?0120010?1?0?000010100100210101-0-??????????????????1??????????????11??01?1110?-??11?1000001?????????????????????1010010????01011?10110011011000-010111000??0111000201121111111?0100100
	Styloichthys_changae          1???-????0????-??0????????0-0?0100?0???????0???????????????????????010000000??0010???200???0??0-010????0???0?0??????0000??????1?100??11???0100000??0-1????0--1-000----------000100000000?????????????????????1111?????????1??????1?0?????????00????1?????0??0??????????????????????
	Styracopterus_fulcratus       111--101----110010100?-?0010120????1-1----010111?00-1000?00000-?101?111?000000?101001211??20??0-0??1??????????0120010000010110?????????????????????????????????????????????????1????????0????????????????????????0101010010?1??????????????0-0?00?0????0??2100021112???0100????????
	TANAOCROSSUS_kalliokoskii     ?????????????????????????????????????1??????1???????????????????????11??????0??????????????????????????????????1100????00???????????????????????????????????????????????????????????????????????????????????????????1??010???????????????????????????????????0?????????1?11????????
	Tegeolepis_clarki             11000000?0?011001010???10010010?0001-00000-1101??011?000010000-0????111?00?000?10010110??11?????0??????????????11??0000?000110?0???????????????????????????????0???????????????1?10?000??????????????????????????000101??0?00????????????????0?????????0??110?001011????1?????????0
	Tetragonolepis_semicincta     1100010000101100100010010010020?0011-1----00011000102103001100000--01000011000?10000120???104-??0010?100101?1?0100100210101-11?0?10??00?????20011??0-00?????????0??????????????1?1?2-11?0????????????????????????0101??001011?10111????????0-000101?11010111000201121111111??100000
	Venusichthys_comptus          11000100000111001010100?0010121?0??1-1----00011?00102-03000000000--01010000000010000120?????????0??0??????????0100001110001-1????????????????????????????????????????????????????????????????????????????????????0101?1001?????????????????0-0?01?1????1??1100000012???1100????????
	Watsonulus_eugnathoides       1100000011111-1-1000000?001012000011-1----00010100112100010100100--01010011110010000120??0102012011001?01010?10110100110110-110001??0001112020011??1101--?0--1201010010001001111211000000????????????????10??????010???0??011101?10001???0?100020?11???1??2100000012?-?11100??00?00
	Wendyichthys_dicksoni         111---------110010101?-1001012010001-00110-1111100111102111000-110?0111?000000010000120??0????0-0???0?????????0100000000010110?0??????0???2????0???1??1????????????????????????101???????????????????????????????010???101?????????????????{0 1}-0?00?1????1??0100010112???1100????????
	Woodichthys_bearsdeni         1100001000?0110010101100001012010001-00100-1111?000-1000100000-010?1111?000000010000110???1???0-0??000?0000???011000000000010??0?????0?????0?0?10??1001??111011000----------0001010?00000????????????????????????0101011010????????????????0-0?00???1101??1100011112???1100????????
	YELANGICHTHYS_MACROCEPHALUS   111--1-0----10-01011---?001002100001-1----01?1??000-??0??00?????????11?0000?00?000???0010020??0-0??1?100?0?0100??000??0???????00010??00?0010?1--0?00-00??10--?2?0-----------??012110??01???11?????????????????????????????????????????????????020??????????????????????????????????

;

END;
BEGIN ASSUMPTIONS;
	OPTIONS DEFTYPE = UNORD POLYTCOUNT = MINSTEPS;
	TYPESET * UNTITLED   =  unord:  1 -  90 92 94 -  154 156 -  176 178 -  250 252 -  259 261 -  275, ord:  91 93 155 177 251 260;
TYPESET default   =  unord:  1 -  90 92 94 -  154 156 -  176 178 -  250 252 -  255 257 -  259 261 -  275, ord:  91 93 155 177 251 256 260;

END;

BEGIN NOTES;

	TEXT  TAXON = 2 TEXT = Histo?;
	TEXT  TAXON = 4 TEXT = Only_dermal_skull_coded_;
	TEXT  TAXON = 35 TEXT = 'Dpt/it/stBraincaseBrainLabyrinthHistologyFins';
	TEXT  TAXON = 39 TEXT = Code_from_scan;
	TEXT  TAXON = 52 TEXT = Histology;
	TEXT  TAXON = 77 TEXT = 'Dpt/it/stAortaLabyrinthHistology';

	TEXT   CHARACTER = 1 TEXT = 'Forey, 1980; Gardiner, 1984; Zhu & Schultze, 2001; Zhu et al., 2001; Zhu & Yu, 2002; Zhu et al., 2006; Friedman, 2007; Brazeau, 2009; Zhu et al., 2009; Friedman & Brazeau; 2010; Davis et al., 2012; Zhu et al., 2013; Brazeau & Friedman, 2014; Giles et al., 2015b.';

	TEXT   CHARACTER = 2 TEXT = 'Brazeau, 2009; Zhu et al., 2013; Giles et al., 2015b.';

	TEXT   CHARACTER = 3 TEXT = 'Hurley et al. 2007; Xu et al. 2014. Typically, the premaxilla is a short, paired or median bone that contributes to the orbital margin anterior to the maxilla. However, considerable variation is present, and we have attempted to consistently code this variation as laid out here and in the following character descriptions. A premaxilla may be completely absent (e.g. Acipenser, Cyranorhis) or dorsally expanded into a midline bone (possibly fused with the rostral; e.g. Bobasatrania, Styracopterus). These two latter states are coded as ?1? here. ';
	TEXT   TAXON = 10 CHARACTER = 3 TEXT = 'chaged from 0 to 1, as we consider this element to be compound (premaxilla fused with rostral) as in Saurichthys (Nielsen 1949; Romano 2007; Romano and Brinkmann 2009). All relevant characters have been recoded based on this interpretation.';
	SU  T = 10 C = 3 N = color I = 6;
	TEXT   TAXON = 24 CHARACTER = 3 TEXT = 'Typically, the premaxilla i ';

	TEXT   CHARACTER = 4 TEXT = 'Cloutier & Ahlberg, 1996; Taverne, 1997; SchultzeCloutier & Ahlberg, 1996; Taverne, 1997; Schultze & Cumbaa, 2001; Zhu & Schultze, 2001; Zhu & Yu, 2002; Cloutier & Arratia, 2004; Friedman & Blom, 2006; Zhu et al., 2006; Friedman, 2007; Long et al., 2008; Swartz, 2009; Choo, 2011. Coded as inapplicable in taxa lacking any ossification in the position typically occupied by the premaxilla (e.g. Acipenser, Cyranorhis) and where the premaxilla appears fused with the rostral (e.g. Bobasatrania, Styracopterus). The premaxillae in Mansfieldiscus (Long, 1988) are thought to have contacted at the midline but have not been observed, and so the coding for this taxon is conservatively changed from ''0'' to ‘?’. The snout is not preserved in Novagonatodus (Long, 1988; Holland et al., 2007), so the coding is changed from ‘1’ to ‘?’. Although a median dentigerous ''rostral'' is preserved in Luederia (Schaeffer & Dalquest, 1978), the lack of associated bones means its identity is uncertain, and it may well represent fused premaxillae. This taxon is conservatively coded ‘?’. The premaxilla is absent in Wendichthys (Lund & Poplin, 1997), so the coding is revised from ''0'' to ''-''. The coding for Moythomasia lineata is revised to ''0'' (Choo, 2015).';
	TEXT   TAXON = 10 CHARACTER = 4 TEXT = 'changed from 0 to -';
	SU  T = 10 C = 4 N = color I = 6;
	TEXT   TAXON = 23 CHARACTER = 4 TEXT = fused;
	TEXT   TAXON = 24 CHARACTER = 4 TEXT = fused;

	TEXT   CHARACTER = 5 TEXT = 'Xu et al., 2012; Xu et al., 2015; Xu & Zhao, 2016.  Coded as inapplicable in taxa lacking any ossification in the position typically occupied by the premaxilla (e.g. Acipenser, Cyranorhis) and where the premaxilla appears fused with the rostral (e.g. Bobasatrania, Styracopterus) and where the premaxilla appears fused with the rostral (e.g. Bobasatrania, Styracopterus).';
	TEXT   TAXON = 10 CHARACTER = 5 TEXT = 'changed from 1 to -^n';
	SU  T = 10 C = 5 N = color I = 6;

	TEXT   CHARACTER = 6 TEXT = 'Friedman, 2007; Giles et al., 2015b. Coded as inapplicable in taxa lacking any ossification in the position typically occupied by the premaxilla (e.g. Acipenser, Cyranorhis) and in taxa where the premaxillae do not contact at the midline. The coding for Moythomasia lineata is revised to ''0'' (Choo, 2015).';

	TEXT   CHARACTER = 7 TEXT = 'Cloutier & Ahlberg, 1996; Schultze & Cumbaa, 2001; Zhu & Schultze, 2001; Zhu et al., 2001; Zhu & Yu, 2002; Cloutier & Arratia, 2004; Zhu et al., 2006; Friedman, 2007; Long et al., 2008; Swartz, 2009; Zhu et al., 2009; Xu & Gao, 2011; Zhu et al., 2013; Xu et al., 2014. Coded as inapplicable in taxa lacking any ossification in the position typically occupied by the premaxilla (e.g. Acipenser, Cyranorhis), where the premaxilla appears fused with the rostral (e.g. Bobasatrania, Styracopterus) and where the premaxilla appears fused with the rostral (e.g. Bobasatrania, Styracopterus), and  where the premaxilla is restricted anterior to the orbit. The coding for Moythomasia lineata is revised to ''1'' (Choo, 2015).';
	TEXT   TAXON = 10 CHARACTER = 7 TEXT = 'changed from 0 to -^n';
	SU  T = 10 C = 7 N = color I = 6;
	TEXT   TAXON = 83 CHARACTER = 7 TEXT = 'changed from 0 to - so it is consistent with character formulation';
	SU  T = 83 C = 7 N = color I = 6;

	TEXT   CHARACTER = 8 TEXT = 'Cloutier & Arratia 2004, Xu et al. 2014. Coded as inapplicable in taxa lacking any ossification in the position typically occupied by the premaxilla (e.g. Acipenser, Cyranorhis).';

	TEXT   CHARACTER = 9 TEXT = 'Arratia 1999; Cavin & Suteethorn 2006; Hurley et al. 2007. Coded as inapplicable in taxa lacking any ossification in the position typically occupied by the premaxilla (e.g. Acipenser, Cyranorhis) and where the premaxilla appears fused with the rostral (e.g. Bobasatrania, Styracopterus).	';
	TEXT   TAXON = 10 CHARACTER = 9 TEXT = 'changed from 0 to -';
	SU  T = 10 C = 9 N = color I = 6;

	TEXT   CHARACTER = 10 TEXT = 'Grande 2010; Xu et al., 2015; Xu & Shen, 2015; Xu & Zhao, 2016. Coded as inapplicable in taxa lacking any ossification in the position typically occupied by the premaxilla (e.g. Acipenser, Cyranorhis) and where the premaxilla appears fused with the rostral (e.g. Bobosatrania, Styracopterus).';
	TEXT   TAXON = 10 CHARACTER = 10 TEXT = 'changed from 0 to -^n';
	SU  T = 10 C = 10 N = color I = 6;

	TEXT   CHARACTER = 11 TEXT = 'Gardiner & Schaeffer 1989; Gardiner et al. 1996; Gardiner et al. 2005; Cavin & Suteethorn 2006; Hurley et al. 2007; Grande 2010; Lopez-Arbarello 2011; Xu & Wu 2012; Xu et al. 2014; Xu & Shen, 2015; Xu & Zhao, 2016Xu & Zhao, 2015; Xu & Zhao, 2015. Coded as inapplicable in taxa lacking any ossification in the position typically occupied by the premaxilla (e.g. Acipenser, Cyranorhis) and where the premaxilla appears fused with the rostral (e.g. Bobasatrania, Styracopterus).';
	TEXT   TAXON = 10 CHARACTER = 11 TEXT = 'changed from 1 to -';
	SU  T = 10 C = 11 N = color I = 6;

	TEXT   CHARACTER = 12 TEXT = 'New character. Coded as inapplicable in taxa lacking any ossification in the position typically occupied by the premaxilla (e.g. Acipenser, Cyranorhis) and where the premaxilla appears fused with the rostral (e.g. Bobasatrania, Styracopterus).';
	TEXT   TAXON = 10 CHARACTER = 12 TEXT = 'changed from 0 to -^n';
	SU  T = 10 C = 12 N = color I = 6;

	TEXT   CHARACTER = 13 TEXT = 'Cloutier & Ahlberg, 1996; Taverne, 1997; Lund, 2000; Schultze & Cumbaa, 2001; Zhu & Schultze, 2001; Lund & Poplin, 2002; Cloutier & Arratia, 2004; Friedman & Blom, 2006; Long et al., 2008; Swartz, 2009; Choo, 2011; Xu et al., 2014. Choo''s (2011) codes for this character appear reversed. ';
	TEXT   TAXON = 40 CHARACTER = 13 TEXT = how_to_code_these?_all_fused.;

	TEXT   CHARACTER = 14 TEXT = 'Gardiner & Schaeffer, 1989; Taverne, 1997; Friedman & Blom, 2006; Long et al., 2008; Swartz, 2009; Choo, 2011.';
	TEXT   TAXON = 83 CHARACTER = 14 TEXT = 'changed from 1 to ?. Due to acuteness and incompleteness and/or fusion of the snout, its precise constituents remain unknown';
	SU  T = 83 C = 14 N = color I = 6;
	TEXT   TAXON = 94 CHARACTER = 14 TEXT = bone_absent_so_inapplicable_;

	TEXT   CHARACTER = 15 TEXT = 'Gardiner et al. 1996; Hurley et al. 2007. ';

	TEXT   CHARACTER = 16 TEXT = 'Friedman, 2007.';

	TEXT   CHARACTER = 17 TEXT = 'Taverne, 1997; Schultze & Cumbaa, 2001; Friedman & Blom, 2006; Long et al., 2008; Swartz, 2009; Choo, 2011. ';

	TEXT   CHARACTER = 19 TEXT = 'Xu & Wu 2012; Xu et al. 2014; Xu & Zhao, 2016. ';

	TEXT   CHARACTER = 20 TEXT = 'In saurichthyids both nares are accommodated in the so-called nasalo-antorbital bone^n^n';

	TEXT   CHARACTER = 21 TEXT = 'Lund et al., 1995; Ahlberg & Johanson, 1998; Ahlberg et al., 2000; Lund, 2000; Poplin & Lund, 2000; Schultze & Cumbaa, 2001; Lund & Poplin, 2002; Cloutier & Arratia, 2004; Zhu & Ahlberg, 2004; Daeschler et al., 2006; Long et al., 2006; Zhu et al., 2006; Zhu et al., 2009; Choo, 2011. The nasal is poorly preserved in Cheirolepis canadensis (Pearson & Westoll, 1979; Arratia & Cloutier, 1996), and coding for this taxon is revised from ‘0’ to ‘?’.  The position of the nostrils is not clear in Tegeolepis, and the coding for this taxon is revised from ''1'' to ''?''.';
	TEXT   TAXON = 83 CHARACTER = 21 TEXT = 'changed from 1 to - following the addition of character indicating the presence of both nostrils within single ossification';
	SU  T = 83 C = 21 N = color I = 6;

	TEXT   CHARACTER = 22 TEXT = 'Friedman & Blom, 2006; Long et al., 2008; Choo, 2011.  The position of the nostrils is not clear in Tegeolepis, and the coding for this taxon is revised from ''0'' to ''?''. ';
	TEXT   TAXON = 83 CHARACTER = 22 TEXT = 'changed from 1 to - following the addition of character indicating the presence of both nostrils within single ossification';
	SU  T = 83 C = 22 N = color I = 6;

	TEXT   CHARACTER = 23 TEXT = 'Friedman & Blom, 2006; Long et al., 2008; Choo, 2011. The coding for Howqualepis rostridens (Long, 1988) and Gogosardina (Choo et al., 2009) is revised from ‘0’ to ‘1’. The premaxilla is not preserved in Novagonatodus (Long, 1988; Holland et al., 2007), so the coding is changed from ‘0’ to ‘?’. The premaxilla is absent in Wendichthys (Lund & Poplin, 1997), so the coding is revised from ''0'' to ''-''. The position of the nostrils is not clear in Tegeolepis, and the coding for this taxon is revised from ''0'' to ''?''. The coding for Moythomasia lineata is revised to ''0'' (Choo, 2015).''?''.';

	TEXT   TAXON = 9 CHARACTER = 24 TEXT = 'reconstructed as absent by Xu and Gao 2011, but not readily visible on the pictures of the specimens';

	TEXT   CHARACTER = 25 TEXT = 'Lund et al., 1995; Cloutier & Ahlberg, 1996; Lund, 2000; Schultze & Cumbaa, 2001; Zhu & Schultze, 2001; Zhu et al., 2001; Lund & Poplin, 2002; Zhu & Yu, 2002; Cloutier & Arratia, 2004; Zhu et al., 2006; Friedman, 2007; Swartz, 2009; Zhu et al., 2009; Zhu et al., 2013. ';

	TEXT   CHARACTER = 26 TEXT = 'Cloutier & Ahlberg, 1996; Ahlberg & Johanson, 1998; Zhu & Ahlberg, 2004; Zhu & Schultze, 2001; Zhu et al., 2001; Zhu & Yu, 2002; Daeschler et al., 2006; Long et al., 2006; Zhu et al., 2006; Friedman, 2007; Brazeau, 2009; Zhu et al., 2009; Choo, 2011; Davis et al., 2012; Zhu et al., 2013. Choo’s coding for this character appears to be inaccurate, and codes have been changed where appropriate.';

	TEXT   CHARACTER = 27 TEXT = 'Cloutier & Ahlberg, 1996; Taverne, 1997; Schultze & Cumbaa, 2001; Zhu & Schultze, 2001; Zhu & Yu, 2002; Friedman & Blom, 2006; Friedman, 2007; Long et al., 2008; Brazeau, 2009; Swartz, 2009; Davis et al., 2012; Zhu et al., 2013; Xu et al., 2014; Giles et al., 2015b. A pineal foramen is variably present in Cheirolepis canadensis (Pearson & Westoll, 1979; Arratia & Cloutier, 1996), C. trailli (Pearson & Westoll, 1979), Kentuckia deani (Rayner, 1951) and Meemannia (Zhu et al., 2010), and these taxa are coded ''0/1'' to reflect this polymorphism. The coding for Moythomasia lineata is revised to ''0'' (Choo, 2015).';

	TEXT   CHARACTER = 28 TEXT = 'Friedman, 2007; Zhu et al., 2009. Can only be coded in taxa that lack a pineal foramen. ';

	TEXT   CHARACTER = 29 TEXT = 'Dietze, 2000; Schultze & Cumbaa, 2001; Cloutier & Arratia, 2004; Friedman & Blom, 2006; Long et al., 2008; Swartz, 2009; Choo, 2011; Xu et al., 2014. The coding for Cuneognathus (Friedman & Blom, 2006), Kentuckia hlavini (Dunkle, 1964) and Stegotrachelus (Swartz, 2009) is revised from ‘0’ to ‘1’. The coding for Melanecta (Coates, 1998) is revised from ‘1’ to ‘0’. Wendichthys (Lund & Poplin, 1997) was erroneously coded by Choo (2011) as state ‘2’, for which there is no description, and is recoded here as ‘1’. The coding for Moythomasia lineata is revised to ''0'' (Choo, 2015).';
	TEXT   TAXON = 7 CHARACTER = 29 TEXT = two_pairs..._but_together_they_are_rectangular_;
	TEXT   TAXON = 10 CHARACTER = 29 TEXT = '''l'' shaped...';
	TEXT   TAXON = 18 CHARACTER = 29 TEXT = 'coding revised from 1 to 0 following Hilton and Forey 2009^n';
	SU  T = 18 C = 29 N = color I = 6;

	TEXT   CHARACTER = 30 TEXT = 'Lund et al., 1995; Taverne, 1997; Dietze, 2000; Lund, 2000; Poplin & Lund, 2000; Schultze & Cumbaa, 2001; Lund & Poplin, 2002; Cloutier & Arratia, 2004; Friedman & Blom, 2006; Zhu et al., 2006; Long et al., 2008; Swartz, 2009; Choo, 2011; Lopez-Arbarello, 2011; Xu et al., 2014. The coding for Mimipiscis toombsi (Gardiner, 1984; Choo, 2011) is changed from ‘1’ to ‘2’. The coding for Moythomasia lineata is revised to ''2'' (Choo, 2015).';

	TEXT   CHARACTER = 31 TEXT = ' Arratia 1999; Lopez-Arbarello 2011. ';

	TEXT   CHARACTER = 32 TEXT = 'Giles et al., 2015b. Although not figured, an anterior pit line is described for Miguashaia (Cloutier 1996).';

	TEXT   CHARACTER = 33 TEXT = 'Giles et al., 2015b.';

	TEXT   CHARACTER = 34 TEXT = 'New character. The supraorbital canal may terminate in the frontal/parietal, or it may become confluent with the infraorbital canal. The exact position of this junction is highly variable, and typically occurs in the region of the frontal, dermosphenotic, dermopterotic. ';

	TEXT   CHARACTER = 35 TEXT = 'New character. In some taxa (e.g. Dapedium), the infraorbital canal continues anteriorly above the orbit a short way.';

	TEXT   CHARACTER = 36 TEXT = 'Lund et al., 1995; Cloutier & Ahlberg, 1996; Schultze & Cumbaa, 2001; Zhu & Schultze, 2001; Cloutier & Arratia, 2004; Long et al., 2008; Swartz, 2009. ';

	TEXT   CHARACTER = 37 TEXT = 'Giles et al., 2015b.';

	TEXT   CHARACTER = 38 TEXT = 'Gardiner & Schaeffer 1989; Cloutier & Arratia, 2004; Hurley et al. 2007; Choo, 2011; Xu & Zhao, 2016. This character is reformulated from Choo''s character ''Dermopterotic: present/absent''. Rather than designating bones as an intertemporal (or supratemporal or dermosphenotic) a priori, we consider the number of bones carrying the otic portion of the lateral line canal between the dermosphenotic and the posterior edge of the skull roof. Where two bones are present, these are treated as the intertemporal and supratemporal; where only one is present, this is treated as the dermopterotic. Anamestic bones between the dermosphenotic and frontal are not included in this count. The coding in Melanecta (Coates, 1998) has been revised from ''0'' to ''1''. The coding in Moythomasia nitida (Jessen, 1968) has been revised from ''1'' to ''0''. The coding for Moythomasia lineata is revised to ''0'' (Choo, 2015). ';
	TEXT   TAXON = 61 CHARACTER = 38 TEXT = 'Coates 1998 mentions "a flanking temporal series of which only the supratemporal is preserved". Revised from 1 to ?';
	SU  T = 61 C = 38 N = color I = 6;

	TEXT   CHARACTER = 39 TEXT = 'Taverne, 1997; Friedman & Blom, 2006; Choo, 2011. Coded as inapplicable in taxa with a dermopterotic. The coding for Moythomasia durgaringa (Gardiner, 1984) and Moythomasia nitida (Jessen, 1968) is revised from ''1'' to ''0''. The intertemporal appears to be absent in Cheirolepis schultzei (Arratia & Cloutier, 2004), so is coded ''-''. The coding for Moythomasia lineata is revised to ''0'' (Choo, 2015). NOTE - n/a etc';

	TEXT   CHARACTER = 40 TEXT = 'Friedman & Blom, 2006; Choo, 2011. Coded as inapplicable in taxa with a dermopterotic. The coding for Moythomasia lineata is revised to ''0'' (Choo, 2015).';

	TEXT   CHARACTER = 41 TEXT = 'Xu & Gao, 2011; Xu et al., 2014. Coded as inapplicable in taxa with a dermopterotic. ';

	TEXT   CHARACTER = 42 TEXT = 'Choo, 2011. Coded as inapplicable in taxa with a dermopterotic.  The coding for Mimipiscis bartrami and M. toombsi (Gardiner, 1984; Choo, 2011) is revised from ‘0’ to ‘1’. The coding for Moythomasia durgaringa (Gardiner, 1984) and Moy. nitida (Jessen, 1968) is revised from ‘1’ to ‘0’. The position of the spiracular space in Stegotrachelus is uncertain, so this taxon is coded as ‘?’. The posterior and ventral borders of the supratemporal are poorly preserved in Krasnoyarichthys (Prokofiev, 2002), so the coding is changed from ‘0’ to ‘?’. The coding for Moythomasia lineata is revised to ''0'' (Choo, 2015).';

	TEXT   CHARACTER = 43 TEXT = 'Xu & Gao 2011; Xu et al. 2014. Coded as inapplicable in taxa with a separate intertemporal and supertemporal, and in taxa lacking these bones entirely.';

	TEXT   TAXON = 38 CHARACTER = 44 TEXT = 'changed from ? to 1 based on majority of specimens depicted in Sallan and Coates 2013, Fig. 6,7';
	SU  T = 38 C = 44 N = color I = 6;

	TEXT   CHARACTER = 45 TEXT = 'Gardiner & Schaeffer, 1989; Lund et al., 1995; Cloutier & Ahlberg, 1996; Coates, 1998; Lund, 2000; Poplin & Lund, 2000; Schultze & Cumbaa, 2001; Zhu & Schultze, 2001; Lund & Poplin, 2002; Cloutier & Arratia, 2004; Friedman & Blom, 2006; Long et al., 2008; Swartz, 2009; Choo, 2011; Lopez-Arbarello 2011; Zhu et al., 2013; Xu et al., 2015; Xu & Zhao, 2016. The coding for Moythomasia lineata is revised to ''0'' (Choo, 2015).';
	TEXT   TAXON = 83 CHARACTER = 45 TEXT = 'polymorphic - 0/1';

	TEXT   CHARACTER = 46 TEXT = 'Giles et al., 2015b. The skull roof of Moythomasia as shown in Fig. 103 (Gardiner, 1984) is a restoration (see also Choo 2015: fig. 13). The only skull roof directly figured by Gardiner does not preserve the extrascapulars in situ (fig. 83). However, in specimens viewed by us, as well as in published photos of articulated material (e.g. Choo 2015: fig 8), the lateral extrascapular of M. durgaringa is clearly excluded from the lateral margin of the sull roof. The extrascapular in Cuneognathus is incomplete laterally. However, the extensive posterolateral extension of the supratemporal (Friedman & Blom, 2006: fig. 3) makes it unlikely that the extrascapular would have reached the lateral edge of the skull roof, and as such this character is coded ‘0’. This convention is also followed for Tegeolepis (Dunkle, 1964), and Meemannia (Zhu et al., 2006). The coding for Moythomasia lineata is revised to ''0'' (Choo, 2015). ';

	TEXT   CHARACTER = 47 TEXT = 'Dietze, 2000; Cloutier & Arratia, 2004; Long et al., 2008; Swartz, 2009; Choo, 2011; Xu & Gao, 2011; Zhu et al., 2013; Xu et al., 2014. The coding in Mimipiscis bartrami, M. toombsi (Gardiner, 1984; Choo, 2011), Stegotrachelus (Swartz, 2009), Cheirolepis canadensis (Arratia & Cloutier, 1996), C. schultzei (Arratia & Cloutier, 2004), C. trailli (Pearson & Westoll, 1979), Donnrosenia (Long et al., 2008), Howqualepis (Long, 1988), Mansfieldiscus (Long, 1988) and Woodichthys (Coates, 1998) is revised from ‘0’ to ‘1’. The extrascapulars are not preserved in Gogosardina (Choo et al., 2009) and Melanecta (Coates, 1998), and the coding for these taxa is revised from ‘0’ to ‘?’. The median extrascapular in Coccocephalichthys has an anterior and posterior series, as well as being paired about the midline, and is coded as ‘0’ here. The coding for Moythomasia lineata is revised to ''1'' (Choo, 2015).';

	TEXT   CHARACTER = 48 TEXT = 'Giles et al., 2015b. inapplicable for taxa that possess a median extrascapular, as it is logically impossible for the lateral extrascapulae to meet in the midline. It is unclear whether the extrascapulae met at the midline in Moythomasia durgaringa (Gardiner, 1984) or Cuneognathus (Friedman & Blom, 2006), so these taxa are coded ''?''.';
	TEXT   TAXON = 10 CHARACTER = 48 TEXT = recoded_from_0_to_1_based_on_Nielsen_1949;
	SU  T = 10 C = 48 N = color I = 6;

	TEXT   CHARACTER = 49 TEXT = 'Choo, 2011. The codings for Mimipiscis bartrami, M. toombsi (Gardiner, 1984; Choo, 2011), Osorioichthys (Taverne, 1997), Cheirolepis canadensis (Arratia & Cloutier, 1996), C. trailli (Pearson & Westoll, 1979), Mansfieldiscus (Long, 1988), Woodichthys (Coates, 1998) and Wendichthys (Lund & Poplin, 1997) are revised from ‘1’ to ‘0’. Although often figured as present in reconstructions, it is unclear whether these canals were present in Howqualepis rostridens (Long, 1988), Cuneognathus (Friedman & Blom, 2006), Donnrosenia (Long et al., 2008), Kentuckia hlavini (Dunkle, 1964), Limnomis (Daeschler, 2000), Stegotrachelus (Swartz, 2009) and Krasnoyarichthys (Prokofiev, 2002), and the coding for these taxa is revised from ‘1’ to ‘?’. The coding for Moythomasia lineata is revised to ''1'' (Choo, 2015).';

	TEXT   CHARACTER = 50 TEXT = 'Cloutier & Ahlberg, 1996; Ahlberg & Johanson, 1998; Zhu & Schultze, 2001; Zhu et al., 2001; Zhu & Yu, 2002; Zhu & Ahlberg, 2004; Daeschler et al., 2006; Long et al., 2006; Zhu et al., 2006; Friedman, 2007; Zhu et al., 2009.';

	TEXT   CHARACTER = 51 TEXT = 'Gardiner & Schaeffer 1989; Lund et al. 2000; Cloutier & Arratia, 2004; Hurley et al. 2007; Choo, 2011; Xu & Gao, 2011; Xu et al., 2014. The coding for Moythomasia lineata is revised to ''0'' (Choo, 2015).H07: Discoserra has a large plate at the anterior of the infraorbital series, the antorbital or infraorbital identity of which is uncertain because the sensory canal pattern is unclear (a dorsally directed branch would indicate antorbital affinity). It is interpreted here as the anteriormost infraorbital (lachrymal) (figure 2a, la).';

	TEXT   CHARACTER = 52 TEXT = 'Grande 2010; Xu & Wu 2012; Xu et al. 2014; Xu & Shen, 2015; Xu & Zhao, 2016.';

	TEXT   CHARACTER = 53 TEXT = 'Cloutier & Arratia, 2004; Gardiner et al., 2005; Choo, 2011; Xu & Gao, 2011; Xu et al., 2014. Choo''s (2011) codes for this character appear reversed. The coding for Gogosardina (Choo et al., 2009) is revised from ''0'' to ''?''. The coding for Limnomis (Daeschler, 2000) is revised from ''?'' to ''0''. The coding for Tegeolepis (Dunkle & Schaeffer, 1973) is revised from ''0'' ''to ''?''. The coding for Moythomasia lineata is revised to ''0'' (Choo, 2015).';
	TEXT   TAXON = 18 CHARACTER = 53 TEXT = 'coding revised from 1 to 0, according to Hilton and Forey 2009: "there is no trace of a postorbital in ?C. acipenseroides, as found in extant acipenserids"';
	SU  T = 18 C = 53 N = color I = 6;
	TEXT   TAXON = 56 CHARACTER = 53 TEXT = 'coding revised from 0 to 1, Bürgin 1992 describes an anterior tube-like infraorbital element (lachrymal)';
	SU  T = 56 C = 53 N = color I = 6;

	TEXT   CHARACTER = 54 TEXT = 'Taverne, 1997; Friedman & Blom, 2006; Long et al., 2008; Swartz, 2009; Choo, 2011. The coding for Melanecta (Coates, 1998) is revised from ‘0’ to ‘?’. The coding for Miguashaia (Cloutier, 1996) is revised from ''1'' to ''?''.The coding for Novagonatodus (Long, 1988; Holland et al., 2007) and Onychodus (Andrews et al., 2006) is revised from ‘?’ to ‘1’. The coding for Tegeolepis (Dunkle & Schaeffer, 1973) is revised from ''1'' to ''0''. The coding for Wendichthys (Lund & Poplin, 1997) is revised from ''0'' to ''1''. ';
	TEXT   TAXON = 56 CHARACTER = 54 TEXT = 'changed from - to 0. tube-like sensu Bürgin 1992^n';
	SU  T = 56 C = 54 N = color I = 6;

	TEXT   CHARACTER = 55 TEXT = 'Cloutier & Arratia, 2004; Friedman & Blom, 2006; Long et al., 2008; Swartz, 2009; Choo, 2011; Xu et al., 2014. Although the jugal of Moythomasia durgaringa is only faintly notched in its reconstruction (Gardiner, 1984: fig. 103), the notch is clearly visible on the medial face (Gardiner, 1984: fig. 73). As such the coding is revised from ‘0’ to ‘1’. The coding in Cuneognathus (Friedman & Blom, 2006) is revised from’0’ to ‘?’. The coding in Novagonatodus (Long, 1988; Holland et al., 2007) is changed from ‘1’ to ‘0’.The coding in Wendichthys (Lund & Poplin, 1997) is revised from ''1'' to ''0''. The coding for Moythomasia lineata is revised to ''0'' (Choo, 2015).';

	TEXT   CHARACTER = 56 TEXT = 'Gardiner & Schaeffer 1989; Taverne, 1997; Schultze & Cumbaa, 2001; Friedman & Blom, 2006; Long et al., 2008; Choo, 2011; Lopez-Arbarello 2011; Xu & Gao 2011; Xu et al., 2015; Xu & Zhao, 2016Xu & Zhao, 2015.';
	TEXT   TAXON = 32 CHARACTER = 56 TEXT = coded_separately._;

	TEXT   CHARACTER = 57 TEXT = 'Giles et al., 2015b. Multiple branches radiate from the infraorbital canal in the jugal of many Carboniferous actinopterygians.';

	TEXT   CHARACTER = 58 TEXT = 'Gardiner & Schaeffer, 1989; Coates, 1998; Schultze & Cumbaa, 2001; Cloutier & Arratia, 2004; Friedman & Blom, 2006; Zhu et al., 2006; Long et al., 2008; Zhu et al., 2009; Choo, 2011; Xu & Zhao, 2015. The dermosphenotic of Moythomasia illustrated by (Gardiner 1984, fig 69) lacks a posterior limb, but this is from a small individual and most likely reflects ontogenetic variability, with a posterior limb being developed in larger individuals (B. Choo, pers. comm.; Choo 2015: fig. 8). The shape of the dermosphenotic in Cuneognathus (Friedman & Blom, 2006) is inferred, and the coding is thus revised from ‘1’ to ‘?’. The coding in Melanecta (Coates, 1998) is revised from ‘0’ to ‘?’. The posterior limb of the dermosphenotic is variably developed in Mesopoma (Coates, 1999), so this taxon is scored ''0/1'' to reflect this polymorphism.';
	TEXT   TAXON = 7 CHARACTER = 58 TEXT = no_distinct_dsphen;

	TEXT   CHARACTER = 59 TEXT = 'Friedman & Blom, 2006; Choo, 2011. The coding for Moythomasia lineata is revised to ''0'' (Choo, 2015).';

	TEXT   CHARACTER = 60 TEXT = 'Gardiner & Schaeffer 1989; Hurley et al. 2007; Xu & Gao 2011; Xu et al. 2014; Xu et al., 2015; Xu & Zhao, 2016.';

	TEXT   CHARACTER = 61 TEXT = 'Cavin & Suteethorn 2006; Lopez-Arbarello 2011.';

	TEXT   CHARACTER = 62 TEXT = 'Grande 2010; Xu & Wu 2012; Xu et al. 2014, 2015; Xu & Zhao, 2016.  The first lachrymal is regarded here as the anteriormost canal-bearing bone that contributes to orbital margin.';

	TEXT   CHARACTER = 63 TEXT = 'Wiley 1976; Lopez-Arbarello 2010.';
	TEXT   TAXON = 83 CHARACTER = 63 TEXT = 'changed from 0 to ? as this region is not well-preserved in Saurichthys madagascariensis';
	SU  T = 83 C = 63 N = color I = 6;

	TEXT   CHARACTER = 64 TEXT = 'Patterson, 1982; Lauder & Liem, 1983; Gardiner, 1984; Cloutier & Arratia, 2004; Brazeau, 2009; Friedman & Brazeau, 2010; Choo, 2011; Davis et al., 2012; Zhu et al., 2013; Giles et al., 2015b. Choo''s (2011) codes may be reversed for this character, but it is unclear. The coding for Cuneognathus (Friedman & Blom, 2006), Kentuckia hlavini, Krasnoyarichthys and Limnomis is revised from ''1'' to ?''. The coding for Donnrosenia, Gogosardina, Howqualepis, Masnfieldiscus, Melanecta, Mimipiscis bartrami, M. toombsi, Moythomasia durgaringa, Moy. nitida, Novagonatodus, Stegotrachelus and Woodichthys is revisied from ''1'' to ''0''. The coding for Onychodus is revised from ''0'' to ''1''. The coding for Miguashaia is revised from ''-'' to ''1''. The coding for Moythomasia lineata is revised to ''0'' (Choo, 2015).';

	TEXT   CHARACTER = 65 TEXT = 'Patterson, 1982; Gardiner & Schaeffer, 1989; Lund et al., 1995; Cloutier & Ahlberg, 1996; Coates, 1998; Dietze, 2000; Lund, 2000; Schultze & Cumbaa, 2001; Zhu & Schultze, 2001; Zhu et al., 2001; Lund & Poplin, 2002; Zhu & Yu, 2002; Cloutier & Arratia, 2004; Gardiner et al., 2005; Friedman & Blom, 2006; Zhu et al., 2006; Friedman, 2007; Long et al., 2008; Swartz, 2009; Zhu et al., 2009; Choo, 2011; Xu & Gao, 2011; Xu et al., 2014; 2015; Xu & Zhao, 2016. This region of the cheek is missing in Coccocephalichthys (Poplin, 1974; Poplin & Véran, 1996), and was presumably removed by Watson (1925) when he first described the specimen. It is unclear from the surviving cast whether a dermohyal and/or accessory operculum were present, and as such this taxon is coded as ‘?’. The presence of a dermohyal is only inferred in Donnrosenia (Long et al., 2008), and the coding for this taxon is revised from ‘1’ to ‘?''.';
	TEXT   TAXON = 10 CHARACTER = 65 TEXT = 'changed from 0 to 1. Traces of the dermohyal can be seen in Pl. 18, 20 in Nielsen 1949. The position of this dermal flange agrees with the observations of Romano 2007 and Romano and Brinkmann 2009 on the dermohyal of Birgeria stensioei';
	SU  T = 10 C = 65 N = color I = 6;
	TEXT   TAXON = 83 CHARACTER = 65 TEXT = 'changed from 1 to ?, not shown to be present in this taxon';
	SU  T = 83 C = 65 N = color I = 6;

	TEXT   CHARACTER = 66 TEXT = 'Giles et al., 2015b. The dermohyal is not preserved in Melanecta (Coates, 1998), but it is clear from the surrounding bones that it would not have projected above the dorsal surface of the operculum.';
	TEXT   TAXON = 10 CHARACTER = 66 TEXT = 'changed from - to ?, as this element is not well-preserved in the material figured by Nielsen (1949)';
	SU  T = 10 C = 66 N = color I = 6;
	TEXT   TAXON = 83 CHARACTER = 66 TEXT = 'changed from 1 to ?, not shown to be present in this taxon';
	SU  T = 83 C = 66 N = color I = 6;

	TEXT   CHARACTER = 67 TEXT = 'Gardiner et al., 2005; Coates, 1999; Xu & Gao, 2011; Xu et al., 2014. The relevant part of the cheek is not preserved in Donnrosenia (Long et al., 2008), so the coding for this taxon is changed from ''1'' to ''?''.';
	TEXT   TAXON = 10 CHARACTER = 67 TEXT = 'changed from - to 1, as this element appears to not be fused in the material figured by Nielsen 1949';
	SU  T = 10 C = 67 N = color I = 6;
	TEXT   TAXON = 83 CHARACTER = 67 TEXT = 'changed from 1 to ?, not shown to be present in this taxon';
	SU  T = 83 C = 67 N = color I = 6;

	TEXT   CHARACTER = 68 TEXT = 'Friedman, 2007; Zhu et al., 2009. The position of the spiracular space in Stegotrachelus (Swartz, 2009) is uncertain, so this taxon is coded as ''?''. The coding for Moythomasia lineata is revised to ''1'' (Choo, 2015).';

	TEXT   CHARACTER = 69 TEXT = 'Zhu & Yu, 2002; Friedman, 2007; Xu et al., 2014, 2015; Xu & Zhao, 2016.';
	TEXT   TAXON = 76 CHARACTER = 69 TEXT = see_Grande_et_al._2002._The_bone_historically_attributed_as_the_maxilla_is_better_considered_a_dermopalatine_as_it_ensheaths_the_palatoquadrate;

	TEXT   CHARACTER = 70 TEXT = 'Lund et al., 1995; Lund, 2000; Poplin & Lund, 2000; Schultze & Cumbaa, 2001; Zhu & Schultze, 2001; Zhu et al., 2001; Zhu & Yu, 2002; Lund & Poplin, 2002; Cloutier & Arratia, 2004; Zhu et al., 2006; Friedman, 2007; Zhu et al., 2009; Zhu et al., 2013; Giles et al., 2015b. ';
	TEXT   TAXON = 74 CHARACTER = 70 TEXT = 'recoded from 0 to 1, sensu figs 136, 137 in Bürgin 1992^n^n';
	SU  T = 74 C = 70 N = color I = 6;
	TEXT   TAXON = 76 CHARACTER = 70 TEXT = 'recoded from absent to non-applicable';

	TEXT   CHARACTER = 71 TEXT = 'Friedman, 2007; Zhu et al., 2009; Zhu et al., 2013; Giles et al., 2015b. ';
	TEXT   TAXON = 10 CHARACTER = 71 TEXT = 'changed from 0 to 1, as a quadratojugal is not present in the material figured by Nielsen 1949';
	SU  T = 10 C = 71 N = color I = 6;

	TEXT   CHARACTER = 72 TEXT = 'Friedman, 2007; Zhu et al., 2009; Zhu et al., 2013.';

	TEXT   CHARACTER = 73 TEXT = 'Cloutier & Arratia, 2004; Lopez-Arbarello 2011; Xu et al. 2014; Xu et al. 2014, 2015; Xu & Zhao, 2016.';
	TEXT   TAXON = 5 CHARACTER = 73 TEXT = 'Changed from 1 to 0 following Sallan and Coates 2013: ''Amphicentrum, another superficially edentulous fish, has a field of apparent tooth cusps on the mesial maxilla, well dorsal to the sharpened edge of the gape''';
	SU  T = 5 C = 73 N = color I = 6;

	TEXT   CHARACTER = 74 TEXT = 'Gardiner & Schaeffer 1989; Gardiner et al. 1996; Gardiner et al. 2005; Coates 1999; Hurley et al. 2007; Xu & Gao 2011; Xu et al. 2014, 2015; Xu & Zhao, 2016.';

	TEXT   CHARACTER = 75 TEXT = 'Grande 2010; Xu & Wu 2012; Xu et al. 2014. ';

	TEXT   CHARACTER = 76 TEXT = 'Grande & Bemis 1998; Xu & Wu 2012; Xu et al. 2014, 2015. Arratia 2013; Xu & Zhao, 2016.';

	TEXT   CHARACTER = 77 TEXT = 'Gardiner & Schaeffer 1989; Gardiner et al. 1996; Gardiner et al. 2005; Coates 1999; Hurley et al. 2007; Xu & Gao 2011; Xu et al. 2014, 2015; Xu & Shen, 2015; Xu & Zhao, 2016.';

	TEXT   CHARACTER = 78 TEXT = 'Friedman & Blom, 2006; Long et al., 2008; Swartz, 2009; Choo, 2011. The coding for Moythomasia lineata is revised to ''0'' (Choo, 2015).';

	TEXT   CHARACTER = 79 TEXT = 'Giles et al., 2015b. The mandibular canal is reconstructed as reaching the anterior margin of the dentary in Cuneognathus (Friedman & Blom, 2006), but specimen photos appear to show it leaving through the dorsal margin. As such, this taxon is coded ''1'' for this character. ';

	TEXT   CHARACTER = 80 TEXT = 'Patterson, 1982; Cloutier & Ahlberg, 1996; Coates, 1998; Schultze & Cumbaa, 2001; Zhu & Schultze, 2001; Zhu et al., 2001; Zhu & Yu, 2002; Cloutier & Arratia, 2004; Zhu et al., 2006; Friedman, 2007; Zhu et al., 2009; Choo, 2011; Zhu et al., 2013. The coding for Moythomasia lineata is revised to ''1'' (Choo, 2015).';

	TEXT   CHARACTER = 81 TEXT = 'Ahlberg & Johanson, 1998; Zhu et al., 2001; Zhu & Yu, 2002; Zhu & Ahlberg, 2004; Friedman, 2007; Zhu et al., 2009.';

	TEXT   CHARACTER = 82 TEXT = 'Cloutier & Arratia 2004, Xu et al. 2014. ';

	TEXT   CHARACTER = 83 TEXT = 'Friedman & Blom, 2006; Long et al., 2008; Swartz, 2009; Choo, 2011. The anterior extent of the dentary is not preserved in Limnomis (Daeschler, 2000), so the coding for this taxon is revised from ''1'' to ''?''. ';

	TEXT   CHARACTER = 84 TEXT = 'Friedman & Blom, 2006; Long et al., 2008; Swartz, 2009; Choo, 2011. Choo''s (2011) codes for this character appear reversed. The anterior extent of the dentary is not preserved in Limnomis (Daeschler, 2000), so the coding for this taxon is revised from ''1'' to ''?''. ';

	TEXT   CHARACTER = 85 TEXT = 'Choo, 2011. The anterior extent of the dentary is not preserved in Limnomis (Daeschler, 2000), so the coding for this taxon is revised from ''1'' to ''?''. ';

	TEXT   CHARACTER = 86 TEXT = 'Friedman, 2007. Coates (1998) states that the maxilla of Melanecta bears large teeth interspersed with smaller teeth, but it is unclear how these teeth are arranged. As such, this taxon is coded ''?''. ';

	TEXT   CHARACTER = 87 TEXT = 'New character. In Styracopterus, Fouldenia and Amphicentrum, a lateral lamina of bone obscures the maxillary dentition (Sallan & Coates 2013).';

	TEXT   CHARACTER = 88 TEXT = 'Patterson, 1982; Gardiner, 1984; Maisey, 1986; Gardiner & Schaeffer, 1989; Cloutier & Ahlberg, 1996; Taverne, 1997; Coates, 1999; Poplin & Lund, 2000; Schultze & Cumbaa, 2001; Zhu & Schultze, 2001; Zhu et al., 2001; Zhu & Yu, 2002; Cloutier & Arratia, 2004; Gardiner et al., 2005; Friedman & Blom, 2006; Zhu et al., 2006; Friedman, 2007; Long et al., 2008; Zhu et al., 2009; Friedman & Brazeau, 2010; Choo, 2011; Xu & Gao, 2011; Zhu et al., 2013; Xu et al., 2014; Giles et al., 2015b. The presence of acrodin in Limnomis (Daeschler, 2000), Mansfieldiscus (Long, 1988), Melanecta (Coates, 1998) and Woodichthys (Coates, 1998) is uncertain, and the coding for these taxa is revised from ''1'' to ''?''.';

	TEXT   CHARACTER = 89 TEXT = 'Zhu & Yu 2002; Friedman 2007; Lopez-Arbarello 2011. ';

	TEXT   CHARACTER = 90 TEXT = 'Friedman & Blom, 2006; Long et al., 2008; Swartz, 2009; Grande 2010; Choo, 2011; Xu et al., 2014.';
	TEXT   TAXON = 4 CHARACTER = 90 TEXT = nb_three_ossifications;
	TEXT   TAXON = 52 CHARACTER = 90 TEXT = nb_two_ossifications;

	TEXT   CHARACTER = 91 TEXT = 'Friedman & Blom, 2006; Friedman, 2007; Long et al., 2008; Choo, 2011; Xu & Gao, 2011; Xu et al., 2014. The coding for Kentuckia hlavini (Dunkle, 1964) and Guiyu (Zhu et al., 2009) is revised from ''0'' to ''?''. The coding for Limnomis (Daeschler, 2000) and Stegotrachelus (Swartz, 2009) is revised from ''1'' to ''?''. The coding in Mansfieldiscus (Long, 1988) is revised from ''0'' to ''2''. The coding for Moythomasia lineata is revised to ''1'' (Choo, 2015).H07:';
	TEXT   TAXON = 48 CHARACTER = 91 TEXT = 'Revized from 2 to ?, as according to Poplin and Lund there could be no observation on a lower jaw';
	SU  T = 48 C = 91 N = color I = 6;

	TEXT   CHARACTER = 92 TEXT = 'Schultze and Cumbaa, 2001; Zhu and Schultze, 2001; Zhu et al., 2001; Zhu and Yu, 2002; Zhu et al., 2006; Friedman, 2007; Zhu et al., 2009. ';

	TEXT   CHARACTER = 93 TEXT = 'Ahlberg & Clack, 1998; Daeschler et al., 2006; Long et al., 2006; Friedman, 2007; Zhu et al., 2009; Zhu et al., 2013; Giles et al., 2015b. A single specimen of Pteronisculus stensioi has at least five or six coronoids anterior to the prearticular region. However, these appear to correspond to the three coronoids present in most specimens, so the taxon is coded here as ''2''. Two coronoids are reported in Boreosomus (Nielsen, 1942).';
	TEXT   TAXON = 5 CHARACTER = 93 TEXT = fused;
	TEXT   TAXON = 94 CHARACTER = 93 TEXT = Hmm._The_one_figured_in_G&B_only_has_two._;

	TEXT   CHARACTER = 94 TEXT = 'Cloutier & Ahlberg, 1996; Ahlberg & Johanson, 1998; Zhu & Ahlberg, 2004; Daeschler et al., 2006; Long et al., 2006.';

	TEXT   CHARACTER = 95 TEXT = 'Gardiner & Schaeffer 1989; Zhu & Yu, 2002; Friedman, 2007;  Friedman, 2007; Xu & Gao 2011; Xu et al. 2014, 2015; Xu & Zhao, 2016.';

	TEXT   CHARACTER = 96 TEXT = Modified_from_Gardiner_et_al._2005._;

	TEXT   CHARACTER = 97 TEXT = Arratia_2013._A_distinct_notch_in_the_posterior_margin_of_the_dentary_is_seen_in_taxa_such_as_Leptolepis._;

	TEXT   CHARACTER = 98 TEXT = 'Grande & Bemis 1998; Grande 2010; Xu & Wu 2012; Xu et al. 2014, 2015; Lopez-Arbarello 2011; Xu & Zhao, 2016.';
	TEXT   TAXON = 10 CHARACTER = 98 TEXT = 'changed from - to ?, Nielsen (1949) has figured an element that could correspond to the symplectic. A revision of the early actinopterygian symplectic is pending';
	SU  T = 10 C = 98 N = color I = 6;

	TEXT   CHARACTER = 99 TEXT = 'Friedman, 2007.';

	TEXT   CHARACTER = 101 TEXT = 'Revised from Friedman, 2007; Brazeau, 2009; Zhu et al., 2009; Friedman & Brazeau, 2010; Davis et al., 2012; Zhu et al., 2013; Giles et al., 2015b. This character is expanded from previous formulations, which only considered whether a basipterygoid fenestra was absent or present. Where a basipterygoid process is absent, the dorsal margin of the palate may be flat, or the metapterygoid may bear a distinct notch. ';
	TEXT   TAXON = 7 CHARACTER = 101 TEXT = mpt_proc;
	TEXT   TAXON = 10 CHARACTER = 101 TEXT = 'changed from 2 to 0, as there is no obvious process in the palate of Birgeria (Nielsen 1949).';
	SU  T = 10 C = 101 N = color I = 6;

	TEXT   TAXON = 83 CHARACTER = 102 TEXT = 'changed from 0 to ?, as this feature is not well-preserved in this taxon';
	SU  T = 83 C = 102 N = color I = 6;

	TEXT   CHARACTER = 103 TEXT = New_character._;

	TEXT   CHARACTER = 104 TEXT = 'This character captures whether the palatoquadrates contact at the midline. ^n';

	TEXT   CHARACTER = 107 TEXT = 'Friedman, 2007.';

	TEXT   CHARACTER = 109 TEXT = 'Lopez-Arbarello 2011; Arratia 2013; Xu & Wu, 2012; Xu & Zhao, 2016.';
	TEXT   TAXON = 24 CHARACTER = 109 TEXT = paired_and_median_vomers;
	TEXT   TAXON = 44 CHARACTER = 109 TEXT = vomers_fuse_ontogenetically;
	TEXT   TAXON = 94 CHARACTER = 109 TEXT = sutured_to_parasphenoid._Check_in_Grande_&_Bemis._;

	TEXT   CHARACTER = 110 TEXT = Hurley_et_al._2007.;

	TEXT   CHARACTER = 111 TEXT = 'Schultze & Cumbaa, 2001; Cloutier & Arratia, 2004; Friedman & Blom, 2006; Long et al., 2008; Swartz, 2009. This region of the cheek was removed in Coccocephalichthys (Poplin, 1974; Poplin & Véran, 1996), presumably by Watson (1925) when he first described the specimen. It is unclear from the surviving cast whether a dermohyal and/or accessory operculum were present, and as such this taxon is coded as ‘?’. ';

	SU  T = 1 C = 112 N = color I = 6;

	TEXT   CHARACTER = 113 TEXT = 'Modified from Lund et al., 1995; Lund, 2000; Lund & Poplin, 2002; Cloutier & Arratia, 2004; Long et al., 2008; Swartz, 2009; Choo, 2011; Xu et al., 2015; Xu & Zhao, 2016Xu & Zhao, 2015. . The coding in Osorioichthys (Taverne, 1997), Mansfieldiscus (Long, 1988), Melanecta (Coates, 1988), Moythomasia nitida (Jessen, 1968), Novagonatodus (Long, 1988; Holland et al., 2007), Woodichthys (Coates, 1998), Cuneognathus (Friedman & Blom, 1006) and Krasnoyarichthys (Prokofiev, 2002) is revised from ‘0’ to ‘1’. The coding in Howqualepis (Long, 1988), Donnrosenia (Long et al., 2008) and Limnomis (Daeschler, 2000) is revised from ‘1’ to ‘0’.';
	TEXT   TAXON = 1 CHARACTER = 113 TEXT = 'changed from ? to -';
	SU  T = 1 C = 113 N = color I = 6;
	TEXT   TAXON = 2 CHARACTER = 113 TEXT = 'Changed from 2 to -, since an opercle is absent in acipenseriforms';
	SU  T = 2 C = 113 N = color I = 6;
	TEXT   TAXON = 10 CHARACTER = 113 TEXT = 'changed from 1 to ?, the structure identified by Nielsen (1949) as the subopercle corresponds to the subopercle and branchiostegal rays (Romano and Brinkmann 2009)';
	SU  T = 10 C = 113 N = color I = 6;
	TEXT   TAXON = 19 CHARACTER = 113 TEXT = 'changed from ? to - as opercular dermal ossifications do not develop';
	SU  T = 19 C = 113 N = color I = 6;
	SU  T = 73 C = 113 N = color I = 6;
	TEXT   TAXON = 83 CHARACTER = 113 TEXT = 'changed from - to 2, following our reinterpretation of the opercular series of saurichthyids';
	SU  T = 83 C = 113 N = color I = 6;

	TEXT   CHARACTER = 114 TEXT = Xu_et_al._2014._;
	TEXT   TAXON = 1 CHARACTER = 114 TEXT = 'changed from ? to -';
	SU  T = 1 C = 114 N = color I = 6;
	TEXT   TAXON = 19 CHARACTER = 114 TEXT = 'changed from ? to - as opercular dermal ossifications do not develop';
	SU  T = 19 C = 114 N = color I = 6;
	TEXT   TAXON = 83 CHARACTER = 114 TEXT = 'changed from 1 to 0, following our reinterpretation of the opercular series of saurichthyids';
	SU  T = 83 C = 114 N = color I = 6;
	TEXT   TAXON = 94 CHARACTER = 114 TEXT = 'changed from 1 to 0, following Olsen 1984';
	SU  T = 94 C = 114 N = color I = 6;

	TEXT   CHARACTER = 115 TEXT = 'Long et al., 2008; Choo, 2011; Lopez-Arbarello 2011. The coding in Howqualepis (Long, 1988) and Donnrosenia (Long et al., 2008) is changed from ''0'' to ''1''. The anterodorsal process is described as well developed in Gogosardina (Choo et al., 2009), and the coding for this taxon is revised from ''?'' to ''1''. An anterodorsal process is also present in ''semionotiforms''. Although these processes do not appear to be homologous they are coded within the character. ';
	TEXT   TAXON = 1 CHARACTER = 115 TEXT = 'changed from ? to -';
	SU  T = 1 C = 115 N = color I = 6;
	TEXT   TAXON = 19 CHARACTER = 115 TEXT = 'changed from ? to - as opercular dermal ossifications do not develop';
	SU  T = 19 C = 115 N = color I = 6;
	SU  T = 73 C = 115 N = color I = 6;
	TEXT   TAXON = 83 CHARACTER = 115 TEXT = 'changed from - to 0, following our reinterpretation of the opercular series of saurichthyids';
	SU  T = 83 C = 115 N = color I = 6;

	TEXT   TAXON = 1 CHARACTER = 116 TEXT = 'changed from ? to -';
	SU  T = 1 C = 116 N = color I = 6;
	TEXT   TAXON = 19 CHARACTER = 116 TEXT = 'changed from ? to - as opercular dermal ossifications do not develop';
	SU  T = 19 C = 116 N = color I = 6;
	TEXT   TAXON = 83 CHARACTER = 116 TEXT = 'changed from - to 0, following our reinterpretation of the opercular series of saurichthyids';
	SU  T = 83 C = 116 N = color I = 6;

	TEXT   CHARACTER = 117 TEXT = 'Friedman, 2007; Zhu et al., 2009; Zhu et al., 2013; Xu & Zhao, 2016. ';
	TEXT   TAXON = 2 CHARACTER = 117 TEXT = lots_of_small_ossicles...;
	TEXT   TAXON = 24 CHARACTER = 117 TEXT = loads!_suborbs_carry_it..._;

	TEXT   CHARACTER = 118 TEXT = 'Modified from Gardiner et al., 2005; Swartz 2009. This character is reformulated from its original (compound) formulation, which considered both maxilla and preoperculum shape. Primitively in actinopterygians the preoperculum is wholly or partially developed dorsal to the maxilla as an anterodorsal-posteroventrally oriented bone, either with (e.g. Mimipiscis, Moythomasia) or without (e.g. Cheirolepis) a dorsoventrally oriented limb. The preoperculum may also be near-vertical, with no distinct anterodorsal or anteroventral extensions (e.g. Boreosomus, Peltopleurus), or developed as an anteroventral-posterodorsally-directed bone largely ventral to the maxilla (e.g. Discoserra, Propterus).';

	TEXT   CHARACTER = 119 TEXT = 'Modified from Lopez-Arbarello 2011.';

	TEXT   CHARACTER = 120 TEXT = 'Lopez-Arbarello 2011. ';

	TEXT   CHARACTER = 121 TEXT = 'Gardiner & Schaeffer 1989; Xu & Gao 2011; Xu et al. 2014, 2015. Gardiner & Schaeffer 1989; Olsen & McCune 1991; Gardiner et al. 1996; Gardiner et al. 2005; Cavin & Suteethorn 2006; Hurley et al. 2007; Lopez-Arbarello 2011; Xu & Zhao, 2016. ';

	TEXT   CHARACTER = 122 TEXT = 'Lund et al., 1995; Cloutier & Arratia, 2004; Choo, 2011. The coding for Mimipiscis bartrami, M. toombsi (Gardiner, 1984, Choo, 2011), Stegotrachelus (Swartz, 2009), Cheirolepis canadensis (Arratia & Cloutier, 1996), C. schulzei (Arratia & Cloutier, 2004), C. trailli (Pearson & Westoll, 1979) Donnrosenia (Long et al., 2008), Gogosardina (Choo et al., 2009), Howqualepis rostridens (Long, 1988), Novagonatodus (Long, 1988; Holland et al., 2007), Mansfieldiscus (Long, 1988) and Woodichthys (Coates, 1998) is revised from ‘1’ to ‘0’. The coding for Cuneognathus (Friedman & Blom, 2006), Kentuckia hlavini (Dunkle, 1964) and Melanecta (Coates, 1998) is revised from ‘1’ to ‘?’. The coding for Krasnoyarichthys (Prokofiev, 2002) is changed from ‘?’ to ‘1’.';

	TEXT   CHARACTER = 123 TEXT = 'Xu et al., 2014. ';

	TEXT   CHARACTER = 124 TEXT = 'Gardiner & Schaeffer, 1989; Cloutier & Ahlberg, 1996; Taverne, 1997; Lund & Poplin, 1997; Coates, 1999; Schultze & Cumbaa, 2001; Zhu & Schultze, 2001; Cloutier & Arratia, 2004; Friedman & Blom, 2006; Long et al., 2008; Swartz, 2009; Brazeau, 2009; Xu & Gao, 2011; Davis et al., 2012; Zhu et al., 2013; Xu et al., 2014; Giles et al., 2015b. The coding for Mansfieldiscus (Long, 1988) is revised from ‘?’ to ‘1’. The condition in Boreosomus (Nielsen, 1942) is unique: instead of lateral gulars flanking a median gular, there appears to be a second median gular. This may well represent a fusion of the two, longer lateral gulars, is coded as such. The coding for Moythomasia lineata is revised to ''0'' (Choo, 2015).';

	TEXT   CHARACTER = 125 TEXT = 'Lund et al., 1995; Cloutier & Ahlberg, 1996; Coates, 1999; Lund, 2000; Schultze & Cumbaa, 2001; Zhu & Schultze, 2001; Zhu et al., 2001: Lund & Poplin, 2002; Zhu & Yu, 2002; Cloutier & Arratia, 2004; Zhu et al., 2006; Friedman, 2007; Zhu et al., 2009; Xu & Gao, 2011; Zhu et al., 2013; Xu et al., 2014, 2015; Giles et al., 2015b; Xu & Zhao, 2015. Pearson & Westoll (1979: p. 365) state that a median gular is not known in Cheirolepis canadensis. Although a median gular is reconstructed by Cloutier & Arratia (1996: fig. 7), this bone is not present in any specimen photos and is not mentioned in the text. As such, this taxon is coded as ‘?’.';

	TEXT   CHARACTER = 126 TEXT = 'Giles et al., 2015b. The condition in Boreosomus (Nielsen, 1942) is unique: instead of lateral gulars flanking a median gular, there appears to be a second median gular. This may well represent a fusion of the two, longer lateral gulars, and is coded as such. ';

	TEXT   CHARACTER = 127 TEXT = 'Schultze & Cumbaa, 2001; Zhu & Schultze, 2001; Zhu et al., 2001; Zhu & Yu, 2002; Zhu et al., 2006; Friedman, 2007; Zhu et al., 2009; Zhu et al., 2013. ';

	TEXT   CHARACTER = 128 TEXT = 'Zhu & Yu, 2002; Friedman, 2007. Character can only be coded in taxa which possess all of these bones. ';

	TEXT   CHARACTER = 129 TEXT = 'Ahlberg & Johanson, 1998; Zhu & Yu, 2002; Zhu & Ahlberg, 2004; Daeschler et al., 2006; Long et al., 2006; Friedman, 2007; Zhu et al., 2009; Zhu et al., 2013; Giles et al., 2015b. ';

	TEXT   CHARACTER = 130 TEXT = 'Friedman, 2007; Zhu et al., 2009; Brazeau, 2009; Friedman & Brazeau, 2010; Davis et al., 2012; Zhu et al., 2013; Giles et al., 2015b. Cheirolepis trailli is coded ''0'' (Giles et al., 2015a). ';
	TEXT   TAXON = 2 CHARACTER = 130 TEXT = 'changed from 1 to 0, following our investigation of the neurocranium of Acipenser';
	SU  T = 2 C = 130 N = color I = 6;

	TEXT   CHARACTER = 131 TEXT = 'New character. “Primitively in actinopts, the optic nerve exits the cranial cavity into the orbit through paired foramina approximately halfway up the orbital wall. In many Carboniferous and younger taxa, much of the orbital wall is unossified (the optic fenestra). The optic nerves may exit through openings just posterior to (e.g. Pteronisculus) or confluent with (e.g. Pholidophorus) the optic fenestra. In polypterids and Fukangichthys, the optic nerve exits ventrally through paired foramina that abut the parasphenoid."';

	TEXT   CHARACTER = 132 TEXT = 'Giles et al., 2015b. Carboniferous and younger actinopts such as Lawrenciella (Hamel & Poplin, 2008) have a median crista anterior to the anterior dorsal fontanelle upon which the skull roof sits.';

	TEXT   CHARACTER = 133 TEXT = 'Giles et al., 2015b. The anterior dorsal fontanelle of many Carboniferous and younger actinopts is greatly expanded, in contrast to the smaller fontanelle of Devonian taxa such as Mimipiscis (Gardiner, 1984).';
	TEXT   TAXON = 83 CHARACTER = 133 TEXT = 'changed from 0 to ?, as the braincase is not well-known in S, madagascariensis';
	SU  T = 83 C = 133 N = color I = 6;

	TEXT   CHARACTER = 134 TEXT = 'Cloutier & Ahlberg, 1996; Ahlberg & Johanson, 1998; Zhu & Ahlberg, 2004; Zhu et al., 2001; Zhu & Yu, 2002; Daeschler et al., 2006; Long et al., 2006; Friedman, 2007; Brazeau, 2009; Zhu et al., 2009; Friedman & Brazeau, 2010; Davis et al., 2013; Zhu et al., 2013; Giles et al., 2015b. Cheirolepis trailli is coded ''0'' (Giles et al., 2015a). ';

	TEXT   CHARACTER = 135 TEXT = 'Zhu & Schultze, 2001; Zhu et al., 2001; Zhu & Yu, 2002; Zhu et al., 2006; Friedman, 2007; Zhu et al., 2009; Zhu et al., 2013; Giles et al., 2015b. This character is coded as absent for taxa that possess a large interorbital fenestra (e.g. Pteronisculus, Coccocephalichthys, Kentuckia deani), as, if present, the eyestalk area would be visible posterior to the opening for the optic nerve.  ';

	TEXT   CHARACTER = 136 TEXT = 'Coates, 1999. ';

	TEXT   CHARACTER = 137 TEXT = 'Coates, 1999.';

	TEXT   CHARACTER = 138 TEXT = 'Coates, 1999; Gardiner et al. 1996; Hurley et al. 2007; Xu & Gao, 2011; Xu et al., 2014, 2015; Xu & Zhao, 2016.';
	TEXT   TAXON = 83 CHARACTER = 138 TEXT = 'changed from ? to 1. Fen 1 of Beltan 1968, Fig 12 is homologous to the anterodorsal myodome';
	SU  T = 83 C = 138 N = color I = 6;

	TEXT   CHARACTER = 139 TEXT = 'Modified from Coates, 1999; Xu et al., 2014. Wiley 1976; Gardiner, 1984; Gardiner & Schaeffer, 1989; Gardiner et al. 1996; Hurley et al. 2007;  Lopez-Arbarello 2011; Xu & Gao, 2011; Xu et al. 2014, 2015; Xu & Zhao, 2016.';

	TEXT   CHARACTER = 140 TEXT = 'Ahlberg & Johanson, 1998; Zhu et al., 2001; Zhu & Yu, 2002; Zhu & Ahlberg, 2004; Friedman, 2007; Zhu et al., 2009; Zhu et al., 2013; Giles et al., 2015b. Cheirolepis trailli is coded ''0'' (Giles et al., 2015a). ';

	TEXT   CHARACTER = 141 TEXT = 'Patterson, 1982; Gardiner, 1984; Gardiner & Schaeffer, 1989; Taverne, 1997; Coates, 1999; Gardiner et al., 2005; Xu & Gao, 2011; Xu et al., 2014. Taxa that lack a groove on the lateral commissure are coded as inapplicable for this character. . Following Xu et al. (2014), the spiracle in Moythomasia durgaringa is coded ''1''.  Cheirolepis trailli is coded ''0'' (Giles et al., 2015a). ';

	TEXT   CHARACTER = 142 TEXT = 'Gardiner et al., 2005; Xu & Gao, 2011; Xu et al., 2014, 2015; Xu & Zhao, 2016.)';
	TEXT   TAXON = 2 CHARACTER = 142 TEXT = 'changed from 0 to 1, as the basitrabecular process in the posteroventral ethmoidal region of acipenserids is not homologous to the basipterygoid process in the sphenoid region of other actinopterygians.';
	SU  T = 2 C = 142 N = color I = 6;
	TEXT   TAXON = 18 CHARACTER = 142 TEXT = 'changed from 0 to ?, braincase is unknown';
	SU  T = 18 C = 142 N = color I = 6;

	TEXT   CHARACTER = 143 TEXT = 'Ahlberg & Johanson, 1998; Zhu & Schultze, 2001; Zhu et al., 2001; Zhu & Yu, 2002; Zhu & Ahlberg, 2004; Zhu et al., 2006; Friedman, 2007; Zhu et al., 2009; Davis et al., 2012; Zhu et al., 2013; Giles et al., 2015b.';
	TEXT   TAXON = 18 CHARACTER = 143 TEXT = 'changed from 0 to ?, braincase is unknown';
	SU  T = 18 C = 143 N = color I = 6;
	TEXT   TAXON = 19 CHARACTER = 143 TEXT = 'changed from 0 to - so it is consistent with the absence of the basipterygoid process^n';
	SU  T = 19 C = 143 N = color I = 6;
	TEXT   TAXON = 73 CHARACTER = 143 TEXT = 'changed from 0 to - so it is consistent with the absence of the basipterygoid process';
	SU  T = 73 C = 143 N = color I = 6;

	TEXT   CHARACTER = 144 TEXT = 'Gardiner, 1984; Gardiner & Schaeffer, 1989; Taverne, 1997; Coates ,1999.';
	TEXT   TAXON = 73 CHARACTER = 144 TEXT = 'changed from 0 to - so it is consistent with the absence of the basipterygoid process';
	SU  T = 73 C = 144 N = color I = 6;
	TEXT   TAXON = 83 CHARACTER = 144 TEXT = 'changed from 0 to -. This process is entirely absent in saurichthyids';
	SU  T = 83 C = 144 N = color I = 6;

	TEXT   CHARACTER = 145 TEXT = 'Gardiner et al. 2005; Gardiner et al. 1996; Hurley et al. 2007; Xu & Gao 2011; Xu et al. 2015. ';

	TEXT   CHARACTER = 146 TEXT = 'Gardiner, 1984; Gardiner & Schaeffer, 1989; Taverne, 1997; Coates, 1999; Xu & Gao, 2011; Xu et al., 2014.  Cheirolepis trailli is coded ''0'' (Giles et al., 2015a). ';

	TEXT   CHARACTER = 147 TEXT = 'Zhu & Yu, 2002; Friedman, 2007. ';

	TEXT   CHARACTER = 148 TEXT = 'Friedman, 2007; Brazeau, 2009; Zhu et al., 2009; Friedman & Brazeau, 2010; Davis et al., 2012; Zhu et al., 2013; Brazeau & Friedman, 2014; Giles et al., 2015b. Cheirolepis trailli is coded ''1'' (Giles et al., 2015a). ';

	TEXT   CHARACTER = 149 TEXT = 'Coates, 1999. We follow Coates (1999) in coding Howqualepis as ''0'' on the basis of Long 1988 fig. 16 and AMF65495 (pers. obs. S.G.), rather than the braincase reconstruction (Long, 1988: fig. 18).  Cheirolepis trailli is coded ''0'' (Giles et al., 2015a). ';

	TEXT   CHARACTER = 150 TEXT = 'Friedman, 2007; Zhu et al., 2009. Cheirolepis trailli is coded ''0'' (Giles et al., 2015a). ';

	TEXT   CHARACTER = 151 TEXT = 'Friedman, 2007; Brazeau, 2009; Davis et al., 2012; Zhu et al., 2013; Giles et al., 2015b. Cheirolepis trailli is coded ''1'' (Giles et al., 2015a). ';
	TEXT   TAXON = 94 CHARACTER = 151 TEXT = check_this_coding..._;

	TEXT   CHARACTER = 152 TEXT = 'Giles et al., 2015b. Variable in Boreosomus: the posterior dorsal fontanelle is closed in the specimen figured in Nielsen (1942: plate 25F), but developed in the specimen figured in plate 28. This taxon is coded ‘0/1’ to reflect this polymorphism. ';

	TEXT   CHARACTER = 153 TEXT = 'Giles et al., 2015b. This projection is somewhat reduced in Pteronisculus (Nielsen, 1942), but is coded ''1'' here. Variable in Boreosomus: the posterior dorsal fontanelle is closed in the specimen figured in Nielsen 1942 plate 25F, but developed in the specimen figured in plate 28. This taxon is coded ‘0/1’ to reflect this polymorphism. Cheirolepis trailli is coded ''0'' (2015a). ';

	TEXT   CHARACTER = 155 TEXT = 'Coates & Sequeira, 1998; Coates & Sequeira, 2001a, b; Coates, 1999; Friedman, 2007; Zhu et al., 2009; Friedman & Brazeau, 2010; Zhu et al., 2013; Giles et al., 2015b. This character is coded as inapplicable in taxa that lack a canal for the dorsal aorta. Cheirolepis trailli is coded ''0'' (Giles et al., 2015a). The aortic canal of Moythomasia is not figured by Gardiner (1984), but a clear posterior notch in the aortic canal can be seen in Long & Trinajstic (2010:fig 5b). The neurocranium of Gogosardina is not yet described, but this character can be coded on the basis of Choo et al. (2009: fig. 9). ';
	TEXT   TAXON = 31 CHARACTER = 155 TEXT = 'Rayner says canal, Patetrson says no canal...';
	TEXT   TAXON = 55 CHARACTER = 155 TEXT = Draw_in_notebook!;
	TEXT   TAXON = 77 CHARACTER = 155 TEXT = changed_from_?_to_1;
	SU  T = 77 C = 155 N = color I = 6;

	TEXT   CHARACTER = 156 TEXT = 'Giles et al., 2015b. In Mimipiscis bartrami and M. toombsi, a groove for one of the efferent branchial arteries branches off from the lateral dorsal aorta immediately before the articular area for the first infrapharyngobranchial. However, it is uncertain which, so both taxa coded as ''?'' for these characters. The neurocranium of Gogosardina is not yet described, but this character can be coded on the basis of Choo et al. (2009: fig. 9). ';
	TEXT   TAXON = 5 CHARACTER = 156 TEXT = 'changed from 1 to ?, as based on Bradley-Dyne''s (1939) description it is hard to tell which vessel exited from the aortic canal without access to CT data. However, the overall condition suggests that the lateral dorsal aortae emerge from the anterior opening of the aortic canal, as suggested by the previous author.^n';
	SU  T = 5 C = 156 N = color I = 6;
	TEXT   TAXON = 53 CHARACTER = 156 TEXT = 'Recoded from 1 to 0. Based on Rayner 1937, the anterior opening of the aortic canal leads to a keel on the parasphenoid, which indicates that it is the lateral dorsal aortae that exited the aortic canal at this point. The overal basicranial circulation pattern matches that of other neopterygians and teleosts figured in Patterson 1975.^n';
	SU  T = 53 C = 156 N = color I = 6;
	TEXT   TAXON = 77 CHARACTER = 156 TEXT = changed_from_?_to_0;
	SU  T = 77 C = 156 N = color I = 6;

	TEXT   CHARACTER = 157 TEXT = 'Giles et al., 2015b. In Mimipiscis bartrami and M. toombsi, a groove for one of the efferent branchial arteries branches off from the lateral dorsal aorta immediately before the articular area for the first infrapharyngobranchial. However, it is uncertain which, so both taxa coded as ''?'' for these characters. The neurocranium of Gogosardina is not yet described, but this character can be coded on the basis of Choo et al. (2009: fig. 9). ';
	TEXT   TAXON = 77 CHARACTER = 157 TEXT = changed_from_?_to_0;
	SU  T = 77 C = 157 N = color I = 6;

	TEXT   CHARACTER = 158 TEXT = 'Coates & Sequeira, 1998; Coates & Sequeira, 2001a, b; Coates, 1999; Friedman, 2007; Zhu et al., 2009; Friedman & Brazeau, 2010; Zhu et al., 2013; Giles et al., 2015b.';
	TEXT   TAXON = 77 CHARACTER = 158 TEXT = changed_from_?_to_1;
	SU  T = 77 C = 158 N = color I = 6;

	TEXT   CHARACTER = 159 TEXT = 'Coates, 1999. We modified this character to capture the variation in crown actinopterygians taxa that lack an aortic canal, or taxa that have an aortic canal, but whose dorsal aortae or common carotids extend ventral to the parasphenoid. This character is coded as inapplicable in taxa that host both dorsal aorta and lateral dorsal aortae in endoskeletal grooves. In Mimipiscis toombsi, the bifurcation point of the dorsal aorta can be open (Giles & Friedman, 2014: fig. 2) or closed (Gardiner 1984: fig. 15). This taxon is coded ''0/1'' to reflect this polymorphism. The aortic canal of Moythomasia is not figured by Gardiner (1984), but the bifucation into the lateral dorsal aortae can be seen in Long & Trinajstic (2010:fig 5b). In Acipenser there are variably present foramina for the efferent branchial arteries (Marinelli and Strenger 1973; Hilton et al. 2011), which are here accounted for similarly to the lateral dorsal aortae or common carotids, and are coded as polymorphic 1/2.^n';
	TEXT   TAXON = 2 CHARACTER = 159 TEXT = 'Changed from - to 1/2 following our reinterpretation of this character and of Acipenser anatomy';
	SU  T = 2 C = 159 N = color I = 6;
	TEXT   TAXON = 4 CHARACTER = 159 TEXT = changed_from_0_to_2_following_the_addition_of_the_new_character_state;
	SU  T = 4 C = 159 N = color I = 6;
	TEXT   TAXON = 6 CHARACTER = 159 TEXT = 'changed from 0 to 2, following the addition of another character state';
	SU  T = 6 C = 159 N = color I = 6;
	TEXT   TAXON = 10 CHARACTER = 159 TEXT = changed_from_?_to_2_given_the_absence_of_an_aortic_canal_and_the_presence_of_an_elongate_parasphenoidean_stalk;
	SU  T = 10 C = 159 N = color I = 6;
	TEXT   TAXON = 33 CHARACTER = 159 TEXT = changed_from_0_to_2_following_the_addition_of_the_new_character_state;
	SU  T = 33 C = 159 N = color I = 6;
	TEXT   TAXON = 46 CHARACTER = 159 TEXT = changed_from_0_to_2_following_the_addition_of_the_new_character_state;
	SU  T = 46 C = 159 N = color I = 6;
	TEXT   TAXON = 47 CHARACTER = 159 TEXT = changed_from_0_to_2_following_the_addition_of_the_new_character_state;
	SU  T = 47 C = 159 N = color I = 6;
	TEXT   TAXON = 52 CHARACTER = 159 TEXT = changed_from_0_to_2_following_the_addition_of_the_new_character_state;
	SU  T = 52 C = 159 N = color I = 6;
	TEXT   TAXON = 53 CHARACTER = 159 TEXT = changed_from_0_to_2_following_the_addition_of_the_new_character_state;
	SU  T = 53 C = 159 N = color I = 6;
	TEXT   TAXON = 69 CHARACTER = 159 TEXT = changed_from_0_to_2_following_the_addition_of_the_new_character_state;
	SU  T = 69 C = 159 N = color I = 6;
	TEXT   TAXON = 77 CHARACTER = 159 TEXT = changed_from_?_to_1;
	SU  T = 77 C = 159 N = color I = 6;
	TEXT   TAXON = 94 CHARACTER = 159 TEXT = changed_from_0_to_2_following_the_addition_of_the_new_character_state;
	SU  T = 94 C = 159 N = color I = 6;

	TEXT   CHARACTER = 160 TEXT = 'Friedman & Blom, 2006; Friedman, 2007; Zhu et al., 2009; Choo, 2011; Zhu et al., 2013; Giles et al., 2015b. ';

	TEXT   CHARACTER = 161 TEXT = New_character._;

	TEXT   CHARACTER = 162 TEXT = 'Wiley 1976; Lopez-Arbarello 2011. ';

	TEXT   CHARACTER = 163 TEXT = 'Gardiner et al. 1996; Hurley et al. 2007. This character can only be coded when separate braincase ossifications can be identified. ';

	TEXT   CHARACTER = 164 TEXT = Hurley_et_al._2007._This_character_can_only_be_coded_when_separate_braincase_ossifications_can_be_identified._;

	TEXT   CHARACTER = 165 TEXT = 'Olsen & McCune 1991; Gardiner et al. 1996; Cavin & Suteethorn 2006; Hurley et al. 2007; Lopez-Arbarello 2011. This character can only be coded when separate braincase ossifications can be identified. ';

	TEXT   CHARACTER = 166 TEXT = 'Grande 2010; Lopez-Arbarello 2011; Xu & Wu 2012; Xu et al. 2014, 2015; Arratia 2013; Xu & Zhao, 2016. This character can only be coded when separate braincase ossifications can be identified. ';

	TEXT   CHARACTER = 167 TEXT = 'Gardiner et al. 1996; Grande & Bemis, 1998; Hurley et al. 2007; Xu et al. 2014; Xu & Shen, 2015; Xu & Zhao, 2016. This character can only be coded when separate braincase ossifications can be identified. ';

	TEXT   CHARACTER = 168 TEXT = 'Wiley 1976; Cavin & Suteethorn 2006; Hurley et al. 2007; Grande 2010; Lopez-Arbarello 2011; Xu et al., 2014, 2015; Xu & Zhao, 2016. This character can only be coded when separate braincase ossifications can be identified.) ';

	TEXT   CHARACTER = 169 TEXT = 'Olsen 1994; Gardiner et al. 1996; Lopez-Arbarello 2011; Xu et al. 2014; Xu & Shen, 2015; Xu & Zhao, 2016. This character can only be coded when separate braincase ossifications can be identified. ';

	TEXT   CHARACTER = 170 TEXT = 'New character. This character applies only to taxa with separate braincase ossifications. Acipenseriforms are coded as ? due to the putative homologization of the occipital perichondral ossification with a compound exoccipital-epioccipital (see Hilton et al. 2011). The occipital region is comineralized in polypterids (e.g., Allis 1922).';

	TEXT   CHARACTER = 171 TEXT = 'Grande 2010; Xu et al. 2014, 2015; Xu & Zhao, 2016. This character can only be coded when separate braincase ossifications can be identified. ';

	TEXT   CHARACTER = 172 TEXT = 'Gardiner et al. 1996; Hurley et al. 2007. This character can only be coded when separate braincase ossifications can be identified. ';

	TEXT   CHARACTER = 173 TEXT = 'Gardiner, 1984; Gardiner & Schaeffer, 1989; Coates, 1999; Hurley et al. 2007; Lopez-Arbarello 2011; Xu & Gao, 2011; Xu et al. 2014, 2015; Xu & Zhao, 2016. ';

	TEXT   CHARACTER = 174 TEXT = 'Gardiner, 1984; Gardiner & Schaeffer, 1989; Gardiner et al. 1996; Hurley et al. 2007; Xu & Gao, 2011; Xu et al. 2014, 2015; Xu & Zhao, 2016.) ';

	TEXT   CHARACTER = 175 TEXT = 'Gardiner, 1984; Gardiner & Schaeffer, 1989; Coates, 1999; Gardiner et al. 1996; Hurley et al. 2007; Xu & Gao, 2011; Xu et al. 2014, 2015; Xu & Zhao, 2016.) ';
	TEXT   TAXON = 29 CHARACTER = 175 TEXT = Unclear_where_hmd_articulates_so_not_sure._Also_why_foramen?;

	TEXT   CHARACTER = 176 TEXT = 'Gardiner, 1984; Brazeau, 2009; Davis et al., 2012; Zhu et al., 2013; Giles et al., 2015b. ';

	TEXT   CHARACTER = 177 TEXT = 'Coates, 1999; Zhu & Yu, 2002; Gardiner et al., 2005; Friedman, 2007, Xu & Gao, 2011; Xu et al., 2014, 2015; Xu & Zhao, 2016. Cheirolepis trailli is coded ''0'' (Giles et al., 2015a).';
	TEXT   TAXON = 2 CHARACTER = 177 TEXT = changed_from_2_to_3_following_our_reinterpretation_of_this_character;
	SU  T = 2 C = 177 N = color I = 6;
	TEXT   TAXON = 4 CHARACTER = 177 TEXT = changed_from_2_to_3_following_our_reinterpretation_of_this_character;
	SU  T = 4 C = 177 N = color I = 6;
	TEXT   TAXON = 6 CHARACTER = 177 TEXT = changed_from_2_to_3_following_our_reinterpretation_of_this_character;
	SU  T = 6 C = 177 N = color I = 6;
	TEXT   TAXON = 46 CHARACTER = 177 TEXT = changed_from_1_to_2;
	SU  T = 46 C = 177 N = color I = 6;
	SU  T = 52 C = 177 N = color I = 6;
	TEXT   TAXON = 57 CHARACTER = 177 TEXT = broken;
	TEXT   TAXON = 75 CHARACTER = 177 TEXT = CHECK;
	TEXT   TAXON = 83 CHARACTER = 177 TEXT = 'changed from 2 to 3, following the addition of the fourth character state';
	SU  T = 83 C = 177 N = color I = 6;
	TEXT   TAXON = 87 CHARACTER = 177 TEXT = CHECK;
	SU  T = 87 C = 177 N = color I = 6;
	TEXT   TAXON = 97 CHARACTER = 177 TEXT = t_thinks_?;

	TEXT   CHARACTER = 178 TEXT = 'Patterson, 1982; Coates, 1999; Dietze, 2000; Schultze & Cumbaa, 2001; Zhu & Schultze, 2001; Cloutier & Arratia, 2004; Gardiner et al., 2005; Friedman & Blom, 2006; Zhu et al., 2006; Zhu et al., 2009; Choo, 2011; Xu & Gao, 2011; Zhu et al., 2013; Xu et al., 2014; Giles et al., 2015b. The coding in Wendichthys (Lund & Poplin, 1997) is revised from ''?'' to ''1''.';

	TEXT   CHARACTER = 179 TEXT = 'Giles et al., 2015b. The buccohypophyseal canal typically enters the dorsal surface of the parasphenoid, but whether it exits via the ventral surface is more variable, and this distribution is captured by this character. ';
	TEXT   TAXON = 5 CHARACTER = 179 TEXT = 'nb median myodome means this is not trye bhc, but mmaybe an anterior extension';

	TEXT   CHARACTER = 180 TEXT = Arratia_2013._;

	TEXT   CHARACTER = 181 TEXT = 'New character. In saurichthyids and likely Yelangichthys the common carotids bifurcate after piercing the parasphenoid, at the level of the ascending processes. In some sturgeons the parasphenoid can be pierced by the descending 1st and 2nd efferent branchial arteries, but a circulus cephalicus is absent (Findeis 1993). Inapplicable In taxa like most stem teleosts where there are two foramina piercing the parasphenoid, but the arrangement of their corresponding grooves on the dorsal part of the parasphenoid suggests that they carried the internal carotid (posterior foramen) and pseudobranchial (anterior foramen) arteries (Patterson 1975, fig. 142). This pattern is reconstructed for many fossil neopterygians (Patterson 1975).';

	TEXT   CHARACTER = 182 TEXT = 'Gardiner et al. 1996; Hurley et al. 2007; Xu & Wu, 2012; Xu et al., 2015; Xu & Zhao, 2016.';

	TEXT   CHARACTER = 183 TEXT = 'Gardiner et al. 1996; Hurley et al. 2007; Xu & Wu, 2012; Xu et al., 2015; Xu & Zhao, 2016.';

	TEXT   CHARACTER = 184 TEXT = Modified_from_Gardiner_et_al._2005._;

	TEXT   CHARACTER = 185 TEXT = 'Xu and Gao 2011; Xu et al. 2014.';
	TEXT   TAXON = 10 CHARACTER = 185 TEXT = 'changed from 1 to ?, as this feature has not been investigated';
	SU  T = 10 C = 185 N = color I = 6;

	TEXT   CHARACTER = 186 TEXT = 'Coates, 1999; Giles & Friedman, 2014. Cheirolepis trailli is coded ''1'' (Giles et al., 2015a). ';

	TEXT   CHARACTER = 187 TEXT = 'Brazeau, 2009; Friedman & Brazeau 2010; Davis et al., 2012; Zhu et al., 2013; Brazeau & Friedman, 2014; Giles & Friedman, 2014; Giles et al., 2015b. Cheirolepis trailli is coded ''0'' (Giles et al., 2015a). The olfactory tracts of Osorioichthys are elongate (pers. obs. unpubl. scan data S.G.).';

	TEXT   CHARACTER = 188 TEXT = 'Coates, 1999; Giles & Friedman, 2014. Cheirolepis trailli is coded ''1'' (Giles et al., 2015a). The olfactory nerves are carried in separate tracts in Osorioichthys (pers. obs. unpubl. scan data S.G.).';
	TEXT   TAXON = 6 CHARACTER = 188 TEXT = 'changed from 0 to 1, based on PIMUZ A/I 4171a^n';
	SU  T = 6 C = 188 N = color I = 6;
	TEXT   TAXON = 52 CHARACTER = 188 TEXT = changed_from_0_to_1;
	SU  T = 52 C = 188 N = color I = 6;
	TEXT   TAXON = 55 CHARACTER = 188 TEXT = changed_from_?_to_0._Described_as_median_by_Schaeffer_and_Dalquest_1978;
	SU  T = 55 C = 188 N = color I = 6;
	TEXT   TAXON = 62 CHARACTER = 188 TEXT = 'revised from ? to 0^n';
	SU  T = 62 C = 188 N = color I = 6;

	TEXT   CHARACTER = 189 TEXT = 'Modified from Wu et al. 2013, ch.13. Applicable only in taxa that do not exhibit a single olfactory tract.';

	TEXT   CHARACTER = 190 TEXT = 'Coates, 1999; Xu & Gao, 2011; Xu et al., 2014. ';
	TEXT   TAXON = 13 CHARACTER = 190 TEXT = changed_from_1_to_?_as_it_is_still_unknown_in_Boreosomus;
	SU  T = 13 C = 190 N = color I = 6;

	TEXT   CHARACTER = 191 TEXT = 'Giles & Friedman, 2014.';

	TEXT   CHARACTER = 192 TEXT = 'Coates 1999; Hurley et al. 2007; Xu et al. 2014.  ';

	TEXT   CHARACTER = 193 TEXT = 'Coates, 1999. ';
	TEXT   TAXON = 83 CHARACTER = 193 TEXT = changed_from_1_to_?._The_endocast_is_very_poorly_known;
	SU  T = 83 C = 193 N = color I = 6;

	TEXT   CHARACTER = 194 TEXT = 'Giles et al., 2015b. The region posterior to the cerebellar auricles in Lawrenciella was considered to be the area octavolateralis by Hamel & Poplin (2005). However, we interpret it as the corpus cerebellum, and this taxon is coded ''1''. ';

	TEXT   CHARACTER = 195 TEXT = 'Coates 1999; Hurley et al. 2007; Xu & Gao 2011; Xu et al. 2014. ';

	TEXT   CHARACTER = 196 TEXT = 'Coates 1999; Hurley et al. 2007; Xu & Gao 2011; Xu et al. 2014. ';

	TEXT   CHARACTER = 197 TEXT = 'Coates 1999; Hurley et al. 2007; Xu & Gao 2011; Xu et al. 2014. ';

	TEXT   CHARACTER = 198 TEXT = 'Davis et al., 2012;  Zhu et al., 2013; Giles & Friedman, 2014; Giles et al., 2015b. ';
	TEXT   TAXON = 2 CHARACTER = 198 TEXT = changed_from_?_to_1_based_on_observations_on_endocast;
	SU  T = 2 C = 198 N = color I = 6;

	TEXT   CHARACTER = 200 TEXT = 'Giles et al., 2015b. In certain primitive actinopts, such as Mimipiscis (Giles and Friedman, 2014), a short length of canal lies between the posterior ampulla and the remainder of the labyrinth.';
	TEXT   TAXON = 2 CHARACTER = 200 TEXT = changed_from_?_to_0_based_on_observations_on_endocast;
	SU  T = 2 C = 200 N = color I = 6;

	TEXT   CHARACTER = 201 TEXT = 'Giles & Friedman, 2014. ';
	TEXT   TAXON = 2 CHARACTER = 201 TEXT = changed_from_?_to_1_based_on_our_observations_on_endocast;
	SU  T = 2 C = 201 N = color I = 6;

	TEXT   CHARACTER = 202 TEXT = 'Gardiner, 1984; Gardiner & Schaeffer, 1989; Coates, 1999; Cloutier & Arratia, 2004; Gardiner et al., 2005; Zhu et al., 2006; Zhu et al., 2009; Zhu et al., 2013; Giles & Friedman, 2014; Xu et al., 2014; Giles et al., 2015b. The presence of a lateral cranial canal in Ligulalepis and Psarolepis is uncertain, but its presence in Meemannia is confirmed following Lu et al. (2016). Erpetoichthys is conservatively coded as ''?''. ';
	TEXT   TAXON = 2 CHARACTER = 202 TEXT = changed_from_?_to_0_based_on_observations_on_endocast;
	SU  T = 2 C = 202 N = color I = 6;

	TEXT   CHARACTER = 203 TEXT = New_character._;
	TEXT   TAXON = 2 CHARACTER = 203 TEXT = 'changed from 0 to - based on observations on endocast';
	SU  T = 2 C = 203 N = color I = 6;

	TEXT   TAXON = 50 CHARACTER = 204 TEXT = '??????? - currently coded 1';

	TEXT   CHARACTER = 206 TEXT = 'Characters 147-150 form part of an atomisation of the compound characters ''ganoine'' (typically defined as a single or multilayer enamel covering) and ''cosmine'' (typically defined as a single layer of enamel with a well defined pore canal network) (e.g. Cloutier & Ahlberg, 1996; Ahlberg & Johanson, 1998; Zhu & Ahlberg, 2004; Schultze & Cumbaa, 2001; Zhu & Schultze, 2001; Zhu et al., 2001; Zhu & Yu, 2002; Daeschler et al., 2006; Long et al., 2006; Zhu et al., 2006; Zhu et al., 2009; Davis et al., 2012; Zhu et al., 2013). A similar approach to atomization was taken by Friedman (2007), Brazeau & Friedman (2010) and Giles et al. (2015b). As detailed histological investigations have not been carried out for the majority of early actinopterygians (rather, they have simply been described as being covered in/bearing ridges of ganoine), many of these characters cannot be coded for a number of taxa. Histological data are only known for specimens of Mimipiscis toombsi (Gardiner, 1984; Choo, 2011), so this and the following characters are coded ''?'' for Mimipiscis bartrami (Gardiner, 1984; Choo, 2011). ';

	TEXT   CHARACTER = 207 TEXT = 'See notes above for c. 147. C. trailli is coded ''1'' follwing Lu et al. 2016. ';

	TEXT   CHARACTER = 208 TEXT = See_notes_above_for_c._147.;

	TEXT   CHARACTER = 209 TEXT = See_notes_above_for_c._147.;

	TEXT   TAXON = 2 CHARACTER = 210 TEXT = 'changed from - to 0';
	SU  T = 2 C = 210 N = color I = 6;
	TEXT   TAXON = 10 CHARACTER = 210 TEXT = 'changed from 1 to 0, see Nielsen 1949: Plate 18, fig. 2';
	SU  T = 10 C = 210 N = color I = 6;
	TEXT   TAXON = 83 CHARACTER = 210 TEXT = reduced;

	TEXT   CHARACTER = 211 TEXT = 'Cloutier & Arratia, 2004; Friedman & Blom, 2006; Long et al., 2008; Swartz, 2009; Zhu et al., 2009; Choo, 2011. ';
	TEXT   TAXON = 2 CHARACTER = 211 TEXT = 'changed from - to 1^n^n';
	SU  T = 2 C = 211 N = color I = 6;

	TEXT   CHARACTER = 212 TEXT = 'Modified from Gardiner et al. 2005; Wu et al. 2013; Maxwell et al. 2015. We removed the ordering and cobined the reduced states in previous versions of this character to one.';

	TEXT   CHARACTER = 213 TEXT = 'Maisey, 1986; Gardiner & Schaeffer, 1989; Cloutier & Ahlberg, 1996; Coates, 1999; Dietze, 2000; Poplin & Lund, 2000; Schultze & Cumbaa, 2001; Cloutier & Arratia, 2004; Friedman & Blom, 2006; Friedman, 2007; Long et al., 2008; Brazeau, 2009; Swartz, 2009; Zhu et al., 2009; Friedman & Brazeau, 2010; Lopez-Arbarello 2011; Xu & Gao, 2011; Choo, 2011; Davis et al., 2012; Zhu et al., 2013; Xu et al., 2014; Giles et al., 2015b; Xu & Zhao, 2016. This character is coded only for taxa that possess rhombic scales. The coding for Kentuckia hlavini (Dunkle, 1964) is revised from ‘1’ to ‘0’, and the coding for Limnomis (Daeschler, 2000) from ‘0’ to ‘1’. The coding for Cheirolepis trailli (Giles et al., 2015a) is revised from ‘0’ to ‘1’. ';
	TEXT   TAXON = 2 CHARACTER = 213 TEXT = 'changed from - to 0 to account for scutes and caudal scales';
	SU  T = 2 C = 213 N = color I = 6;
	TEXT   TAXON = 10 CHARACTER = 213 TEXT = 'changed from ? to 0, as the lateral line scales lack this feature';
	SU  T = 10 C = 213 N = color I = 6;

	TEXT   CHARACTER = 214 TEXT = 'Patterson, 1982; Cloutier & Ahlberg, 1996; Dietze, 2000; Schultze & Cumbaa, 2001; Zhu & Schultze, 2001; Zhu et al., 2001: Zhu & Yu, 2002; Cloutier & Arratia, 2004; Friedman & Blom, 2006; Zhu et al., 2006; Friedman, 2007; Zhu et al., 2009. Although peg-and-socket articulation of is present between the scales of Limnomis (Daeschler, 2000), the nature of the peg is not described. As such, this taxon is conservatively coded ''?''. The coding for Cheirolepis trailli (Giles et al., 2015a) is revised from ‘?’ to ‘0’. ';

	TEXT   CHARACTER = 215 TEXT = 'Patterson, 1982; Gardiner, 1984; Gardiner & Schaeffer, 1989; Schultze & Cumbaa, 2001; Zhu & Schultze, 2001; Zhu et al., 2001; Zhu & Yu, 2002; Cloutier & Arratia, 2004; Friedman & Blom, 2006; Zhu et al., 2006; Friedman, 2007; Long et al., 2008; Swartz, 2009; Zhu et al., 2009; Choo, 2011; Zhu et al., 2013; Giles et al., 2015b. The coding for Limnomis (Daeschler, 2000) and Cheirolepis trailli (Giles et al., 2015a) is revised from ''0'' to ''1''. ';
	TEXT   TAXON = 2 CHARACTER = 215 TEXT = 'changed from - to 0^n^n';
	SU  T = 2 C = 215 N = color I = 6;
	TEXT   TAXON = 10 CHARACTER = 215 TEXT = changed_from_?_to_0;
	SU  T = 10 C = 215 N = color I = 6;

	TEXT   CHARACTER = 216 TEXT = 'Friedman & Blom 2006; Long et al., 2008; Swartz, 2009; Choo, 2011; Xu et al., 2014. Scale crowns of Cheirolepis schultzei (Arratia & Cloutier, 2004) are not preserved, so this and the following scale characters are coded as ''?''. The coding for Donnrosenia (Long et al., 2008) is revised from ''1'' to ''0''. Scales from the posterior half of the flank in Wendichthys bear pores on the enamel surface, whereas those from the anterior part of the flank lack these pores (Lund & Poplin, 1997: fig. 6). This taxon is scored ''1''.';
	TEXT   TAXON = 2 CHARACTER = 216 TEXT = 'changed from - to 0^n^n';
	SU  T = 2 C = 216 N = color I = 6;

	TEXT   CHARACTER = 217 TEXT = New_character._;
	TEXT   TAXON = 62 CHARACTER = 217 TEXT = check;

	TEXT   CHARACTER = 218 TEXT = 'Patterson, 1982; Gardiner & Schaeffer, 1989; Coates, 1999; Dietze, 2000; Schultze & Cumbaa, 2001; Cloutier & Arratia, 2004; Friedman & Blom, 2006; Friedman, 2007; Long et al., 2008; Swartz, 2009; Zhu et al., 2009; Choo, 2011; Xu & Gao, 2011; Zhu et al., 2013; Zhu et al., 2013; Xu et al., 2014, 2015; Xu & Zhao, 2016.';
	TEXT   TAXON = 2 CHARACTER = 218 TEXT = changed_from_0_to_1_following_Hilton_et_al._2011;
	SU  T = 2 C = 218 N = color I = 6;
	TEXT   TAXON = 84 CHARACTER = 218 TEXT = present_ornatus_stensio;

	TEXT   CHARACTER = 219 TEXT = 'Cloutier & Ahlberg, 1996; Zhu & Schultze, 2001; Schultze & Cumbaa, 2001; Zhu et al., 2001; Zhu & Yu, 2002; Zhu et al., 2006; Friedman, 2007; Zhu et al., 2009; Friedman & Brazeau, 2010; Zhu et al., 2013; Giles et al., 2015b. ';

	TEXT   CHARACTER = 220 TEXT = 'Friedman, 2007; Zhu et al., 2009; Friedman & Brazeau, 2010; Xu & Gao, 2011; Zhu et al., 2013; Brazeau & Friedman, 2014; Xu et al., 2014, 2015; Xu & Zhao, 2016Xu et al., 2014; Xu & Zhao, 2015. Although Long (1988: p.24) mentions the presence of a depression for the hyomandibular nerve in Howqualepis, it is unclear whether this perforated the hyomandibula. This taxon is conservatively coded as ''?''. Cheirolepis trailli is coded ''0'' (Giles et al., 2015a). Following Friedman (2007), we code Onychodus as ''0''. ';

	TEXT   CHARACTER = 221 TEXT = 'Gardiner & Schaeffer, 1989.';

	TEXT   CHARACTER = 222 TEXT = 'Gardiner et al., 2005; Xu & Gao, 2011; Xu et al., 2014. ';
	TEXT   TAXON = 10 CHARACTER = 222 TEXT = changed_from_0_to_?_as_the_ventral_part_of_the_hyoid_arch_is_not_completely_preserved_in_the_material_figured_by_Nielsen_1949;
	SU  T = 10 C = 222 N = color I = 6;

	TEXT   CHARACTER = 223 TEXT = 'Revised from Coates, 1999.The character captures whether the ceratohyal (or the anterior ossification if an anterior and posterior ceratohyal are present) is medially constricted (hourglass-shaped) or plate-like in lateral view. ';

	TEXT   CHARACTER = 224 TEXT = 'Coates, 1999. The groove for the afferent hyoidean artery in the ceratohyal of Gogosardina is visible in Choo 2009 (fig 6). ';
	TEXT   TAXON = 39 CHARACTER = 224 TEXT = 'changed from 0 to 1, see Giles et al. 2017: extended figure 5';
	SU  T = 39 C = 224 N = color I = 6;

	TEXT   CHARACTER = 225 TEXT = 'Davis et al., 2012; Zhu et al., 2013; Giles et al., 2015b.';

	TEXT   CHARACTER = 226 TEXT = 'Gardiner 1984; Gardiner & Schaeffer 1989; Coates 1999; Hurley et al. 2007; Hurley et al. 2007; Xu & Zhao, 2016.Xu & Zhao, 2015 . The general actinopterygian condition of the hyoid arch seems to comprise four ossifications: hyomandibula, ceratohyal (which may be one or two bones), hypohyal, and an intermediate bone between the hyomandibula and ceratohyal termed, variably, the interhyal or symplectic. In some actinopts (e.g. Amia, Lepisosteus, Hiodon, Dorsetichthys, Macrosemionotus, etc), a second intermediate cartilage is present. The history attached to naming these terms is very complex (see Paterson 1973, Patterson 1982, Véran 1988, Gardiner et al. 1996, etc), and we have tried here to apply a simple, consistent approach. The ossification that forms an intermediary between the hyomandibula and ceratohyal is termed the interhyal. This is primitively present (and in contact with the quadrate), and may be very reduced (e.g. Watsonulus, Elops), or entirely cartilaginous (e.g. Amia, Lepisosteus) in more derived actinopts. The ossification that contacts the hyomandibula (and typically the quadrate), but does not articulate with the ceratohyal, is termed the symplectic. This element may brace the quadrate, and in Watsonulus, Caturus and Amia additionally articulates with the lower jaw. We follow Grande (2010) in identifying the ‘symplectic’ of Acipenser as the posterior ceratohyal. Véran (1988) identified a second intermediate ossification in the hyoid arch in a number of ‘palaeoniscids’, which she termed a symplectic. This identification has been disputed on the basis of position (e.g. Gardiner et al. 1996). We have seen no evidence (either through visual examination or CT scanning) for a second intermediate hyoid ossification in any specimens of Boreosomus or Pteronisculus. From examination of Coccocephalichthys, we identify the ‘symplectic’ of Véran to be the interhyal and the ‘interhyal’ of Véran to correspond to the articular. This casts doubt on the presence of a second element, and we have therefore coded Boreosomus, Pteronisculus and Coccocephalicthys as ?0?.';

	TEXT   CHARACTER = 228 TEXT = Arratia_2013.;

	TEXT   CHARACTER = 229 TEXT = 'Davis et al., 2012; Zhu et al., 2013; Giles et al., 2015b.';

	TEXT   CHARACTER = 230 TEXT = 'Giles et al., 2015b. ';

	TEXT   CHARACTER = 231 TEXT = New_character._;
	TEXT   TAXON = 10 CHARACTER = 231 TEXT = 'Poorly preserved: only know first three arches';

	TEXT   CHARACTER = 232 TEXT = 'Grande, 2010; Xu & Wu, 2012; Xu et al., 2014, 2015; Xu & Zhao, 2016. ';
	TEXT   TAXON = 2 CHARACTER = 232 TEXT = 'changed from 0 to 0/1 as 4th hypobranchials are variably present sensu Hilton et al. 2011';
	SU  T = 2 C = 232 N = color I = 6;

	TEXT   CHARACTER = 233 TEXT = 'Coates, 1999; Xu & Gao, 2011; Xu et al., 2014, 2015; Xu & Zhao, 2016. An uncinate process is a dorsally-directed extension on the epibranchial that articulates with the pharyngobranchial skeleton. ';
	TEXT   TAXON = 13 CHARACTER = 233 TEXT = 'The branchial skeleton is poorly known in this taxon. Fig 30 in Nielsen 1942 shows an anterior epibranchial that might form an uncinate process, or might be partially covered by matrix or damaged during preparation. This coding is revised from 1 to ?.';
	SU  T = 13 C = 233 N = color I = 6;

	TEXT   CHARACTER = 234 TEXT = 'Friedman, 2007; Friedman & Brazeau, 2010; Giles et al., 2015b.';

	TEXT   CHARACTER = 235 TEXT = Arratia_2013.;

	TEXT   CHARACTER = 236 TEXT = 'Patterson, 1982; Gardiner, 1984; Gardiner & Schaeffer, 1989; Taverne, 1997; Lund, 2000; Schultze & Cumbaa, 2001; Zhu & Schultze, 2001; Zhu et al., 2001; Lund & Poplin, 2002; Zhu & Yu, 2002; Cloutier & Arratia, 2004; Gardiner et al., 2005; Friedman & Blom, 2006; Zhu et al., 2006; Friedman, 2007; Long et al., 2008; Swartz, 2009; Zhu et al., 2009; Choo, 2011; Xu & Gao, 2011; Zhu et al., 2013; Xu et al., 2014. Presence of a presupracleithrum is only inferred in Donnrosenia (Long et al., 2008), Gogosardina (Choo et al., 2009) and Kentuckia hlavini (Dunkle, 1964), and the coding for these taxa is revised from ‘1’ to ‘?’. Similarly, absence is inferred in Krasnoyarichthys (Prokofiev, 2002) and Novagonatodus (Long, 1988; Holland et al., 2007), and the coding is thus changed from ''0'' to ''?''. An elongate bone termed the ''anocleithrum'' is variably present in Wendichthys (Lund & Poplin, 1997) in the position occupied by the presupracleithrum in other taxa. We regard this as a positional homologue, and code the taxon ''0/1'' to reflect this polymorphism. Coded as ''?'' in C. trailli following arguments in Friedman & Blom (2006). The coding is revised to ''0'' in Osorioichthys (Taverne, 1997). The coding for Moythomasia lineata is revised to ''1'' (Choo, 2015).';

	TEXT   CHARACTER = 237 TEXT = Xu_et_al._2014._;

	TEXT   CHARACTER = 238 TEXT = 'Cloutier & Ahlberg, 1996; Schultze & Cumbaa, 2001; Zhu & Schultze, 2001; Zhu et al., 2001; Zhu & Yu, 2002; Cloutier & Arratia, 2004; Zhu et al., 2006; Friedman, 2007; Zhu et al., 2009; Giles et al., 2015b. ';

	TEXT   CHARACTER = 239 TEXT = Cavin_&_Suteethorn_2006.;

	TEXT   CHARACTER = 240 TEXT = 'Gardiner & Schaeffer, 1989; Lund et al., 1995; Cloutier & Ahlberg, 1996; Dietze, 2000; Poplin & Lund, 2000; Schultze & Cumbaa, 2001; Zhu & Schultze, 2001; Zhu et al., 2001; Zhu & Yu, 2002; Cloutier & Arratia, 2004; Zhu et al., 2006; Friedman, 2007; Zhu et al., 2009; Zhu et al., 2013.';

	TEXT   CHARACTER = 241 TEXT = 'Coates 1999; Xu & Gao 2011; Xu et al. 2014; Xu & Zhao, 2016.';
	TEXT   TAXON = 74 CHARACTER = 241 TEXT = changed_from_1_to_?._not_preserved_in_the_specimens_described_by_Bürgin_1992.;
	SU  T = 74 C = 241 N = color I = 6;

	TEXT   CHARACTER = 242 TEXT = 'Arratia 2013. The serrated organ (or appendage) is a small, elongate element, typically ornamented with serrated ridges, present near the anterior margin of the cleithrum.  ';
	TEXT   TAXON = 83 CHARACTER = 242 TEXT = 'changed from 0 to ?, pectoral girdle poorly known';

	TEXT   CHARACTER = 243 TEXT = 'Cloutier & Arratia, 2004; Xu et al., 2014. ';

	TEXT   CHARACTER = 244 TEXT = 'Zhu & Schultze, 2001; Zhu et al., 2001; Zhu & Yu, 2002; Zhu et al., 2006; Friedman, 2007; Zhu et al., 2009; Xu & Gao, 2011; Zhu et al., 2013; Xu et al., 2014. The endoskeletal shoulder girdle is only described for Mimipiscis toombsi, so the coding for this character is revised from  ''?'' for M. bartrami (Gardiner, 1984; Choo, 2011). The precise morphology of the scapulocoracoid is not known for Cheirolepis canadensis (Arratia & Cloutier, 1996) or Gogosardina (Choo et al., 2009), and as such the coding for these taxa is changed from ‘0’ to ‘?’. Cheirolepis trailli is coded ‘0’ (Giles et al., 2015a). ';
	SU  T = 83 C = 244 N = color I = 6;

	TEXT   CHARACTER = 245 TEXT = 'Patterson, 1982; Gardiner, 1984; Gardiner & Schaeffer, 1989; Rosen, 1989; Taverne, 1997; Coates, 1999; Zhu & Schultze, 2001; Zhu et al., 2001; Zhu & Yu, 2002; Zhu et al., 2006; Brazeau, 2009; Zhu et al., 2009; Friedman & Brazeau, 2010; Xu & Gao, 2011; Davis et al., 2012; Zhu et al., 2013; Xu et al., 2014; Giles et al., 2015b.';

	TEXT   CHARACTER = 246 TEXT = 'Patterson, 1982; Gardiner, 1984; Gardiner & Schaeffer, 1989; Taverne, 1997; Coates, 1999; Schultze & Cumbaa, 2001; Zhu & Schultze, 2001; Friedman & Blom, 2006; Long et al., 2008; Swartz, 2009; Choo, 2011; Xu & Gao, 2011. The radials are only described for Mimipiscis toombsi, so the coding for this character is revised from ''1’ to ‘?’ for M. bartrami (Choo, 2011). The radials are not described in Gogosardina (Choo et al., 2009), so the coding is changed from ‘1’ to ‘?’.';
	TEXT   TAXON = 10 CHARACTER = 246 TEXT = 'changed from - to ?, as it is not clear in Nielsen 1949';
	SU  T = 10 C = 246 N = color I = 6;

	TEXT   TAXON = 10 CHARACTER = 247 TEXT = 'changed from - to ?, as it is not clear in Nielsen 1949';
	SU  T = 10 C = 247 N = color I = 6;

	TEXT   CHARACTER = 248 TEXT = 'Taverne, 1997; Coates, 1999; Friedman & Blom, 2006; Long et al., 2008; Swartz, 2009; Xu & Gao, 2011; Xu et al., 2014. The pectoral fin of Cuneognathus (Friedman & Blom, 2006) and Kentuckia hlavini (Dunkle, 1964) is unknown, and so the coding is revised from ‘1’ to ‘?’. ';

	TEXT   CHARACTER = 249 TEXT = 'Zhu & Yu, 2002; Friedman, 2007. Two series of pectoral fin radials are described (but not figured) for Cheirolepis candensis (Arratia & Cloutier, 2004). Although we consider this arrangement to be unlikely, for now this taxon is coded ''1''.  Although Swartz (2009) describes a series of endoskeletal radials in Stegotrachelus, the elements figured in fig. 17 have a scale-like morphology and appear to be made of dermal bone. As such, this taxon is coded ''?''. ';

	TEXT   CHARACTER = 250 TEXT = 'Zhu & Schultze, 2001; Zhu et al., 2001; Zhu & Yu, 2002; Zhu et al., 2006; Friedman, 2007; Zhu et al., 2009; Friedman & Brazeau, 2010; Zhu et al., 2013; Giles et al., 2015b. ';

	TEXT   CHARACTER = 251 TEXT = 'Coates, 1999; Friedman & Blom, 2006; Long et al., 2008; Choo, 2011; Xu & Gao, 2011; Xu et al., 2014. The pectoral fin in Kentuckia hlavini (Dunkle, 1964) is not preserved, so the coding for this taxon is revised from ‘1’ to ‘?’. The coding for Osorioichthys (Taverne, 1997) is revised from ''0'' to ''1''. The segmentation of the pectoral fin is not described for Limnomis (Daeschler, 2000), so the coding for this taxon is revised from ''0'' to ''?''. ';

	TEXT   CHARACTER = 253 TEXT = 'Zhu et al., 2001; Zhu & Yu, 2002; Friedman, 2007; Zhu et al., 2009; Brazeau, 2009; Davis et al., 2012; Zhu et al., 2013; Giles et al., 2015b. ';

	TEXT   CHARACTER = 254 TEXT = 'Gardiner & Schaeffer, 1989; Coates, 1998; Coates, 1999; Lund, 2000; Schultze & Cumbaa, 2001; Cloutier & Arratia, 2004; Friedman & Blom, 2006; Zhu et al., 2006; Long et al., 2008; Swartz, 2009; Zhu et al., 2009; Choo, 2011; Xu et al., 2014. The pelvic fin is incomplete in Novagonatodus (Long, 1988; Holland et al., 2007), so this taxon is coded ''?''. The coding for Moythomasia lineata is revised to ''0'' (Choo, 2015).';

	TEXT   CHARACTER = 255 TEXT = 'Friedman, 2007; Zhu & Yu, 2002. ';

	TEXT   CHARACTER = 256 TEXT = 'Lund, 2000; Poplin & Lund, 2000; Cloutier & Arratia, 2004; Friedman & Blom, 2006; Long et al., 2008; Swartz, 2009; Choo; 2011. Choo''s (2011) codes for this character appear reversed. ';

	TEXT   CHARACTER = 257 TEXT = 'Patterson, 1982; Taverne, 1997; Friedman & Blom, 2006; Long et al., 2008; Choo, 2011. The coding for Howqualepis rostridens (Long, 1988) and Melanecta (Coates, 1998) is revised from ‘0’ to ‘1’. ';

	TEXT   CHARACTER = 258 TEXT = 'Cloutier & Arratia, 2004; Friedman & Blom, 2006; Long et al., 2008; Swartz, 2009; Choo, 2011. The coding for Gogosardina (Choo et al., 2009) is revised from ‘1’ to ‘0’. Cuneognathus (Friedman & Blom, 2006) possesses several scutes immediately anterior to the anal fin, although it is unclear how far anteriorly they extend. As such, the coding is changed from ‘?’ to ‘1’. The coding in Melanecta (Coates, 1998) is revised from ‘?’ to ‘1’. Choo (2011) erroneously codes Krasnoyarichthys (Prokofiev, 2002) as state ‘2’, which lacks a description; the coding is revised to ‘1’. The coding for Moythomasia lineata is revised to ''0'' (Choo, 2015).';

	TEXT   CHARACTER = 259 TEXT = 'Gardiner & Schaeffer, 1989; Schultze & Cumbaa, 2001; Zhu & Schultze, 2001; Zhu et al., 2001; Zhu & Yu, 2002; Cloutier & Arratia, 2004; Friedman & Blom, 2006; Zhu et al., 2006; Friedman, 2007; Long et al., 2008; Brazeau, 2009; Swartz, 2009; Zhu et al., 2009; Choo, 2011; Davis et al., 2012; Zhu et al., 2013; Giles et al., 2015b.  ';

	TEXT   CHARACTER = 260 TEXT = 'Poplin & Lund, 2000; Cloutier & Arratia, 2004; Friedman & Blom, 2006; Long et al., 2008; Swartz, 2009; Choo, 2011. The coding for Stegotrachelus is revised from ‘1’ to ‘2’.';

	TEXT   CHARACTER = 261 TEXT = 'Gardiner et al., 2005; Xu & Gao, 2011; Xu et al., 2014, 2015; Xu & Zhao, 2016. ';

	TEXT   CHARACTER = 264 TEXT = 'Patterson, 1982; Cloutier & Ahlberg, 1996; Coates, 1999; Schultze & Cumbaa, 2001; Zhu & Schultze, 2001; Friedman & Blom, 2006; Long et al., 2008; Swartz, 2009; Choo, 2011.  ';

	TEXT   CHARACTER = 265 TEXT = 'Patterson, 1982; Taverne, 1997; Gardiner & Schaeffer, 1989; Gardiner et al., 2005; Friedman & Blom, 2006; Long et al., 2008; Choo, 2011. Choo''s (2011) codes for this character appear reversed.';

	TEXT   CHARACTER = 266 TEXT = 'Modified from Gardiner et al., 2005. A long chordal lobe is considered to be present when the notochord reaches the posterior margin of the caudal fin. ';
	TEXT   TAXON = 74 CHARACTER = 266 TEXT = 'revised from 0 to 1, sensu Bürgin 1992^n';
	SU  T = 74 C = 266 N = color I = 6;

	TEXT   CHARACTER = 267 TEXT = 'Xu & Gao 2011; Xu et al. 2014; Xu & Zhao, 2016.';

	TEXT   CHARACTER = 268 TEXT = 'Arratia 2013. Most Paleozoic and early Mesozoic non-neopterygian actinopterygians and many teleosts bear strong posterolaterally expanding epineural processes on lateral surfaces of their neural arches.';
	SU  C = 268 N = color I = 6;
	TEXT   TAXON = 67 CHARACTER = 268 TEXT = 'Grdiner (1984) mentions the similarity of arcual elements between Mimipiscis and Moythomasia, but he does not figure the latter.';

	TEXT   CHARACTER = 269 TEXT = Arratia_2013.;

	TEXT   CHARACTER = 270 TEXT = 'Coates 1999; Hurley et al. 2007; Xu et al. 2014.';

	TEXT   CHARACTER = 271 TEXT = 'Pinna, 1996; Hurley et al., 2007; Xu & Wu, 2012, Xu et al., 2014; Xu & Zhao, 2016.';

	TEXT   CHARACTER = 272 TEXT = 'Pinna, 1996, Xu & Wu, 2012, Xu et al., 2014; Xu & Zhao, 2016.';

	TEXT   CHARACTER = 274 TEXT = 'Wiley, 1976; Lopez-Arbarello 2011.  ';

	TEXT   CHARACTER = 273 STATE = 0 TEXT = single;

	AN T = 25 C = 3  A = 0 DC = 2017.1.15.15.23.58 DM = 2017.1.15.15.23.58 ID = 0159a2ba59981 I = _ TF = (CM ) ;

END;

BEGIN MESQUITECHARMODELS;
	ProbModelSet * UNTITLED   =  'Mk1 (est.)':  1 -  275;
END;

BEGIN TREES[!'tree(s) from TNT, for data in C:\Users\targyriou\Desktop\Saurichthys analyses\March 2018\Saurichthys.tnt'];
	Title Imported_trees;
	ID 0161f24e0d2f1;
	LINK Taxa = Taxa;
	TRANSLATE
[0] 		1 Acanthodes_bronni,
[1] 		2 Acipenser_brevirostrum,
[2] 		3 Aesopichthys_erinaceus,
[3] 		4 Amia_calva,
[4] 		5 Amphicentrum_granulosum_,
[5] 		6 Atractosteus_spatula,
[6] 		7 Australosomus_kochi,
[7] 		8 Beagiascus_pulcherrimus,
[8] 		9 BEISHANICHTHYS_brevicaudalis,
[9] 		10 Birgeria_groenlandica,
[10] 		11 BIRGERIA_STENSIOEI,
[11] 		12 Bobasatrania_groenlandica,
[12] 		13 Boreosomus_piveteaui,
[13] 		14 Caturus_furcatus,
[14] 		15 Cheirolepis_canadensis,
[15] 		16 Cheirolepis_schultzei,
[16] 		17 Cheirolepis_trailli,
[17] 		18 Chondrosteus_acipenseroides,
[18] 		19 Cladodoides_wildungensis,
[19] 		20 Coccocephalichthys_wildi,
[20] 		21 Cosmoptychius_striatus,
[21] 		22 Cyranorhis_bergeraci,
[22] 		23 Dapedium_LIAS,
[23] 		24 Dapedium_pholidotum,
[24] 		25 Dialipina_salguerioensis,
[25] 		26 Dicksonosteus_arcticus,
[26] 		27 Diplocercides_kayseri,
[27] 		28 Dipteronotus_ornatus,
[28] 		29 Discoserra_pectinodon,
[29] 		30 Donnrosenia_schaefferi,
[30] 		31 Dorsetichthys_bechei_,
[31] 		32 Ebenaqua_ritchei,
[32] 		33 Elops_hawaiensis,
[33] 		34 Entelognathus_primordialis,
[34] 		35 Erpetoichthys_calabaricus,
[35] 		36 Eusthenopteron_foordi,
[36] 		37 EVENKIA_eunoptera,
[37] 		38 Fouldenia_ischiptera,
[38] 		39 Fukangichthys_longidorsalis,
[39] 		40 Glyptolepis_groenlandica,
[40] 		41 Gogonasus_andrewsae,
[41] 		42 Gogosardina_coatesi,
[42] 		43 Guiyu_oneiros,
[43] 		44 Hiodon_alosoides,
[44] 		45 Howqualepis_rostridens,
[45] 		46 Hulettia_americana,
[46] 		47 Ichthyokentema_purbeckensis,
[47] 		48 Kalops_monophyrum,
[48] 		49 Kansasiella_eatoni_,
[49] 		50 Kentuckia_deani,
[50] 		51 Lawrenciella_schaefferi,
[51] 		52 Lepisosteus_osseus,
[52] 		53 Leptolepis_bronni,
[53] 		54 '''Ligulalepis''',
[54] 		55 Luederia_kempi,
[55] 		56 Luganoia_lepidosteoides,
[56] 		57 Macrepistius_arenatus,
[57] 		58 Macrosemimimus_lennieri,
[58] 		59 Macrosemius_rostratus,
[59] 		60 Meemannia_eos,
[60] 		61 Melanecta_anneae,
[61] 		62 Mesopoma_planti,
[62] 		63 Miguashaia_bureaui,
[63] 		64 Mimipiscis_bartrami,
[64] 		65 Mimipiscis_toombsi,
[65] 		66 Moythomasia_durgaringa,
[66] 		67 Moythomasia_lineata,
[67] 		68 Moythomasia_nitida,
[68] 		69 Obaichthys_decoratus,
[69] 		70 Onychodus_jandemarrai,
[70] 		71 Osorioichthys_marginis,
[71] 		72 Osteolepis_macrolepidotus,
[72] 		73 Ozarcus_mapesae,
[73] 		74 Peltopleurus_lissocephalus,
[74] 		75 Platysomus_superbus,
[75] 		76 POLYODON_SPATHULA,
[76] 		77 Polypterus_bichir,
[77] 		78 Porolepis_sp.,
[78] 		79 Propterus_elongatus,
[79] 		80 Psarolepis_romeri,
[80] 		81 Pteronisculus_stensioi,
[81] 		82 Raynerius_splendens,
[82] 		83 Saurichthys_madagascarensis,
[83] 		84 SAURICHTHYS_GREENLAND,
[84] 		85 SAURICHTHYS_ORNATUS,
[85] 		86 SCANILEPIS_dubia,
[86] 		87 Semionotus_elegans,
[87] 		88 Styloichthys_changae,
[88] 		89 Styracopterus_fulcratus,
[89] 		90 TANAOCROSSUS_kalliokoskii,
[90] 		91 Tegeolepis_clarki,
[91] 		92 Tetragonolepis_semicincta,
[92] 		93 Venusichthys_comptus,
[93] 		94 Watsonulus_eugnathoides,
[94] 		95 Wendyichthys_dicksoni,
[95] 		96 Woodichthys_bearsdeni,
[96] 		97 YELANGICHTHYS_MACROCEPHALUS;
	TREE Imported_tree_1 = (26,(34,((1,(19,73)),(25,(54,((60,(((((7,((((18,(2,76)),((9,(39,86)),(35,77))),(75,((5,(38,89)),((93,((46,((57,(94,(14,((69,(6,52)),((58,87),(59,79)))))),(47,((31,53),(33,44))))),(56,74))),(12,32))))),((10,11),(97,(85,(83,84)))))),(61,(96,(62,(51,((81,(3,(22,95))),(8,(48,(20,(13,55)))))))))),((65,(42,64)),(82,(66,67)))),(71,91)),(17,(15,16)))),((88,(27,63)),((41,(36,72)),(40,78)))))))));

END;


Begin MESQUITE;
		MESQUITESCRIPTVERSION 2;
		TITLE AUTO;
		tell ProjectCoordinator;
		timeSaved 1520250747456;
		getEmployee #mesquite.minimal.ManageTaxa.ManageTaxa;
		tell It;
			setID 0 8638558614273783985;
			tell It;
				setDefaultOrder  44 56 51 70 72 85 61 50 58 54 10 63 0 67 1 2 3 53 43 4 5 50 80 79 6 105 34 71 60 7 81 61 82 45 47 24 57 102 55 32 31 8 33 69 10 78 96 51 11 13 14 65 93 15 16 64 73 97 74 35 17 18 36 19 20 21 22 23 92 37 25 38 44 72 103 76 46 39 93 40 26 27 103 87 85 58 76 41 96 83 28 95 92 66 29 30 99;
				attachments ;
			endTell;
		endTell;
		getEmployee #mesquite.charMatrices.ManageCharacters.ManageCharacters;
		tell It;
			setID 0 2279276808437032474;
			tell It;
				setDefaultOrder  0 1 255 2 281 3 4 239 245 278 223 263 5 6 277 7 8 292 216 19 9 10 11 23 12 36 13 14 15 16 247 17 19 301 300 20 21 28 23 24 27 29 192 296 30 31 32 33 34 35 37 213 38 39 40 41 42 25 26 193 273 274 248 43 44 45 46 48 56 57 59 60 238 195 226 227 194 62 63 64 65 239 66 67 68 69 304 70 252 71 75 72 73 74 76 271 256 230 77 303 80 302 267 289 291 285 79 287 251 242 49 111 50 230 51 304 61 305 294 248 200 52 243 53 54 55 81 82 83 84 267 85 86 87 88 89 90 91 92 93 94 95 96 97 195 98 99 100 101 102 103 104 105 153 106 107 108 109 111 115 267 247 237 238 242 207 213 220 221 170 221 258 176 177 184 112 113 114 116 248 184 272 273 255 182 117 118 119 191 120 121 197 122 123 198 199 200 124 203 125 126 127 268 207 208 139 140 141 142 260 143 215 144 145 146 147 256 149 131 132 133 128 129 130 136 231 271 232 135 138 250 215 191 134 243 154 193 150 272 151 194 246 216 159 155 156 265 160 158 161 163 162 164 166 170 171 172 173 174 175 195 284 285 167 168 279 196 274 245 219 220 221 279 240 277;
				attachments ;
			endTell;
			mqVersion 331;
			checksumv 0 3 2377737765 null  getNumChars 275 numChars 275 getNumTaxa 97 numTaxa 97   short true   bits 2305843009213693983   states 31   sumSquaresStatesOnly 39160.0 sumSquares -6.456360425798343E19 longCompressibleToShort false usingShortMatrix true   NumFiles 1 NumMatrices 1;
			mqVersion;
		endTell;
		getWindow;
		tell It;
			suppress;
			setResourcesState false false 100;
			setPopoutState 300;
			setExplanationSize 0;
			setAnnotationSize 0;
			setFontIncAnnot 0;
			setFontIncExp 0;
			setSize 1920 1082;
			setLocation -8 0;
			setFont SanSerif;
			setFontSize 10;
			getToolPalette;
			tell It;
			endTell;
			desuppress;
		endTell;
		getEmployee  #mesquite.minimal.ManageTaxa.ManageTaxa;
		tell It;
			showTaxa #8638558614273783985 #mesquite.lists.TaxonList.TaxonList;
			tell It;
				setTaxa #8638558614273783985;
				getWindow;
				tell It;
					useTargetValue off;
					setTargetValue ;
					newAssistant  #mesquite.lists.TaxonListCurrPartition.TaxonListCurrPartition;
					setExplanationSize 30;
					setAnnotationSize 20;
					setFontIncAnnot 0;
					setFontIncExp 0;
					setSize 1820 1010;
					setLocation -8 0;
					setFont SanSerif;
					setFontSize 10;
					getToolPalette;
					tell It;
						setTool mesquite.lists.TaxonList.TaxonListWindow.arrow;
					endTell;
				endTell;
				showWindow;
				getEmployee #mesquite.lists.ColorTaxon.ColorTaxon;
				tell It;
					setColor Red;
					removeColor off;
				endTell;
				getEmployee #mesquite.lists.TaxonListAnnotPanel.TaxonListAnnotPanel;
				tell It;
					togglePanel off;
				endTell;
			endTell;
		endTell;
		getEmployee  #mesquite.trees.BasicTreeWindowCoord.BasicTreeWindowCoord;
		tell It;
			makeTreeWindow #8638558614273783985  #mesquite.trees.BasicTreeWindowMaker.BasicTreeWindowMaker;
			tell It;
				suppressEPCResponse;
				setTreeSource  #mesquite.trees.StoredTrees.StoredTrees;
				tell It;
					setTreeBlock 1;
					setTreeBlockID 0161f24e0d2f1;
					toggleUseWeights off;
				endTell;
				setAssignedID 995.1520188660046.4602817956239675641;
				getTreeWindow;
				tell It;
					setExplanationSize 30;
					setAnnotationSize 20;
					setFontIncAnnot 0;
					setFontIncExp 0;
					setSize 1820 1010;
					setLocation -8 0;
					setFont SanSerif;
					setFontSize 10;
					getToolPalette;
					tell It;
					endTell;
					getTreeDrawCoordinator #mesquite.trees.BasicTreeDrawCoordinator.BasicTreeDrawCoordinator;
				tell It;
					suppress;
					setTreeDrawer  #mesquite.trees.SquareLineTree.SquareLineTree;
					tell It;
						setNodeLocs #mesquite.trees.NodeLocsStandard.NodeLocsStandard;
						tell It;
							branchLengthsToggle off;
							toggleScale on;
							toggleBroadScale off;
							toggleCenter on;
							toggleEven on;
							setFixedTaxonDistance 0;
						endTell;
						setEdgeWidth 4;
						showEdgeLines on;
						orientUp;
					endTell;
					setBackground White;
					setBranchColor Black;
					showNodeNumbers off;
					showBranchColors on;
					labelBranchLengths off;
					centerBrLenLabels on;
					showBrLensUnspecified on;
					showBrLenLabelsOnTerminals on;
					setBrLenLabelColor 0 0 255;
					setNumBrLenDecimals 6;
					desuppress;
					getEmployee #mesquite.trees.BasicDrawTaxonNames.BasicDrawTaxonNames;
					tell It;
						setColor Black;
						toggleColorPartition off;
						toggleColorAssigned on;
						toggleShadePartition off;
						toggleShowFootnotes on;
						toggleNodeLabels on;
						toggleCenterNodeNames off;
						toggleShowNames on;
						namesAngle ?;
					endTell;
				endTell;
					setTreeNumber 1;
					setDrawingSizeMode 0;
					toggleLegendFloat on;
					scale 0;
					toggleTextOnTree off;
					togglePrintName on;
					showWindow;
				endTell;
				desuppressEPCResponse;
				getEmployee #mesquite.trees.ColorBranches.ColorBranches;
				tell It;
					setColor Red;
					removeColor off;
				endTell;
				getEmployee #mesquite.ornamental.BranchNotes.BranchNotes;
				tell It;
					setAlwaysOn off;
				endTell;
				getEmployee #mesquite.ornamental.ColorTreeByPartition.ColorTreeByPartition;
				tell It;
					colorByPartition off;
				endTell;
				getEmployee #mesquite.ornamental.DrawTreeAssocDoubles.DrawTreeAssocDoubles;
				tell It;
					setOn on;
					toggleShow consensusFrequency;
					toggleShow bootstrapFrequency;
					toggleShow posteriorProbability;
					toggleShow consensusFrequency;
					toggleShow posteriorProbability;
					toggleShow bootstrapFrequency;
					setDigits 4;
					setThreshold ?;
					writeAsPercentage off;
					toggleCentred off;
					toggleHorizontal on;
					toggleWhiteEdges on;
					toggleShowOnTerminals on;
					setFontSize 10;
					setOffset 0  0;
				endTell;
				getEmployee #mesquite.ornamental.DrawTreeAssocStrings.DrawTreeAssocStrings;
				tell It;
					setOn on;
					toggleCentred on;
					toggleHorizontal on;
					setFontSize 10;
					setOffset 0  0;
					toggleShowOnTerminals on;
				endTell;
				getEmployee #mesquite.trees.TreeInfoValues.TreeInfoValues;
				tell It;
					panelOpen false;
				endTell;
			endTell;
		endTell;
		getEmployee  #mesquite.charMatrices.BasicDataWindowCoord.BasicDataWindowCoord;
		tell It;
			showDataWindow #2279276808437032474 #mesquite.charMatrices.BasicDataWindowMaker.BasicDataWindowMaker;
			tell It;
				getWindow;
				tell It;
					getTable;
					tell It;
						rowNamesWidth 108;
					endTell;
					setExplanationSize 70;
					setAnnotationSize 20;
					setFontIncAnnot 0;
					setFontIncExp 0;
					setSize 1820 970;
					setLocation -8 0;
					setFont SanSerif;
					setFontSize 10;
					getToolPalette;
					tell It;
						setTool mesquite.charMatrices.BasicDataWindowMaker.BasicDataWindow.ibeam;
					endTell;
					setActive;
					setTool mesquite.charMatrices.BasicDataWindowMaker.BasicDataWindow.ibeam;
					colorCells  #mesquite.charMatrices.ColorCells.ColorCells;
				tell It;
					setColor Dark Gray;
					removeColor on;
				endTell;
					colorRowNames  #mesquite.charMatrices.TaxonGroupColor.TaxonGroupColor;
					colorColumnNames  #mesquite.charMatrices.CharGroupColor.CharGroupColor;
					colorText  #mesquite.charMatrices.NoColor.NoColor;
					setBackground White;
					toggleShowNames off;
					toggleShowTaxonNames on;
					toggleTight off;
					toggleThinRows off;
					toggleShowChanges on;
					toggleSeparateLines off;
					toggleShowStates on;
					toggleAutoWCharNames on;
					toggleAutoTaxonNames off;
					toggleShowDefaultCharNames off;
					toggleConstrainCW on;
					toggleBirdsEye off;
					toggleShowPaleGrid off;
					toggleShowPaleCellColors off;
					toggleShowPaleExcluded off;
					togglePaleInapplicable on;
					toggleShowBoldCellText off;
					toggleAllowAutosize on;
					toggleColorsPanel off;
					toggleDiagonal on;
					setDiagonalHeight 80;
					toggleLinkedScrolling on;
					toggleScrollLinkedTables off;
				endTell;
				showWindow;
				getWindow;
				tell It;
					forceAutosize;
				endTell;
				getEmployee #mesquite.charMatrices.AlterData.AlterData;
				tell It;
					toggleBySubmenus off;
				endTell;
				getEmployee #mesquite.charMatrices.ColorByState.ColorByState;
				tell It;
					setStateLimit 9;
					toggleUniformMaximum on;
				endTell;
				getEmployee #mesquite.categ.StateNamesEditor.StateNamesEditor;
				tell It;
					makeWindow;
					tell It;
						setExplanationSize 30;
						setAnnotationSize 20;
						setFontIncAnnot 0;
						setFontIncExp 0;
						setSize 1820 1010;
						setLocation -8 0;
						setFont SanSerif;
						setFontSize 10;
						getToolPalette;
						tell It;
							setTool mesquite.categ.StateNamesEditor.StateNamesWindow.ibeam;
						endTell;
						rowsAreCharacters on;
						toggleConstrainChar on;
						toggleConstrainCharNum 3;
						togglePanel off;
						toggleSummaryPanel off;
					endTell;
					showWindow;
				endTell;
				getEmployee #mesquite.categ.StateNamesStrip.StateNamesStrip;
				tell It;
					showStrip off;
				endTell;
				getEmployee #mesquite.charMatrices.AnnotPanel.AnnotPanel;
				tell It;
					togglePanel off;
				endTell;
				getEmployee #mesquite.charMatrices.CharReferenceStrip.CharReferenceStrip;
				tell It;
					showStrip off;
				endTell;
				getEmployee #mesquite.charMatrices.QuickKeySelector.QuickKeySelector;
				tell It;
					autotabOff;
				endTell;
				getEmployee #mesquite.charMatrices.SelSummaryStrip.SelSummaryStrip;
				tell It;
					showStrip off;
				endTell;
				getEmployee #mesquite.categ.SmallStateNamesEditor.SmallStateNamesEditor;
				tell It;
					panelOpen true;
				endTell;
			endTell;
		endTell;
		getEmployee  #mesquite.charMatrices.ManageCharacters.ManageCharacters;
		tell It;
			showCharacters #2279276808437032474 #mesquite.lists.CharacterList.CharacterList;
			tell It;
				setData 0;
				getWindow;
				tell It;
					useTargetValue off;
					setTargetValue ;
					newAssistant  #mesquite.lists.DefaultCharOrder.DefaultCharOrder;
					newAssistant  #mesquite.lists.CharListInclusion.CharListInclusion;
					newAssistant  #mesquite.lists.CharListPartition.CharListPartition;
					newAssistant  #mesquite.parsimony.CharListParsModels.CharListParsModels;
					setExplanationSize 30;
					setAnnotationSize 20;
					setFontIncAnnot 0;
					setFontIncExp 0;
					setSize 1820 1010;
					setLocation -8 0;
					setFont SanSerif;
					setFontSize 10;
					getToolPalette;
					tell It;
						setTool mesquite.lists.CharacterList.CharacterListWindow.arrow;
					endTell;
				endTell;
				showWindow;
				getEmployee #mesquite.lists.CharListAnnotPanel.CharListAnnotPanel;
				tell It;
					togglePanel off;
				endTell;
			endTell;
		endTell;
		endTell;
end;
