# Supplementary material for: Internal cranial anatomy of Early Triassic species of †Saurichthys (Actinopterygii: †Saurichthyiformes): implications for the phylogenetic placement of †saurichthyiforms
Source: BMC Evol Biol. 2018 Nov 1;18:161. doi: 10.1186/s12862-018-1264-4 (PMC6211452; doi:10.1186/s12862-018-1264-4)
Supplement: Supplementary file 2 — Phylogenetic matrix and trees. (ZIP 76 kb) [file 12862_2018_1264_MOESM2_ESM.zip › phylogenetic matrix and trees/Saurichthys.tnt]

xread
275 97
Acanthodes_bronni	0????????????????-???????0?-?????01?-??????-?????-?????????????1??????????????????????-???????0-?-?001?000?-?-?-----?--??0??0-????0000?????00000000???10000--0--?0??????????0000--------1????????????0?1?0-??00--00-0---?000010??0--?1010??-??-????0000101?110000002????00??????-?-
Acipenser_brevirostrum	111---------00?00000-1-0?010000-0101-1----00110-00??1-001001--000--00-----------010---0-?0-1--0-0-1001011-111000-0002---011-0-0-0000000-?20021--0100--0--10--1[1 2]110?100?01?0-000131120001110100000110111010--1----0110-000100011010--010[0 1]1000-000000101?1010110121112000110000100001
Aesopichthys_erinaceus	1101-00000011100101011010010120?0001-00110-1111100101--1101000-011101000000000010000120???2???120?1???????????0110010100010?11???????0??????2?????????1?????????00----------?????????????????????????????????????010101001011??????????????100?00??????0??0100021012???0100????????
Amia_calva	1101-1000120100011000001001012010101-1----00011100110000110000-10--010000111100100001201?1101012011001?01000010100100210101-11000?000001112021--1100-00--00--12111-00111000110113110-0010001-1101111100010---00--0100---?0011100111001011000-00011100101011100000012111101101100100
Amphicentrum_granulosum_	11000101000?110?10101?00001-020?0001-1----01?1??000-1100000000-00--11100000000?1010---1-??20?-0-0-?1000010????0120010100000???0001???0????20?0010??0-00???0?0110?????0??????1?01110?0001???????????????????????????0??????010????0?-???????0-0??0????????????????????????0?????????
Atractosteus_spatula	11000100-120101011000001001012010111-1----01211100112--3-101111011101001001000010000110011102012001001001100010110100210011-0-000100000-022020011100-00--00--12111-01101100-1011311000010??11????????????????101?010100001011110112001011000-010111001000111000000?1111111100100110
Australosomus_kochi	111?????-??-??0??0???????01002010001-1----01011000??0-001--0---010111100000001010000120??011--0-0-10000000?0000110000100000?100001001001022021--?10110100120010001----------0?11011200000011-1110????11110---????01010100101100110--01001000-00000110?00011100000010010??1010100001
Beagiascus_pulcherrimus	110000000001110010101101001012010001-00110-0210-?0101003111000-?10??111?00000???00001101???????-0?1???????????1110000000010110???????????????????????????????????????????????????????????????????????????????????0101?1001?????????????????110?00??????1??2100011?11????100????????
BEISHANICHTHYS_brevicaudalis	1100?01000?011001010110?0010120?0??1-1----00111?000-100210020?00101?1100000000?100001201??2???1?0?????????????01100000000000???????????????????????????????????????????????????1?????????????????????????????????0101010?0???????0-????????0-0?0??????????1100000012???1011????????
Birgeria_groenlandica	111--1-0----1100101010000010?2010001-1----01001100102003010200001?1011100000000100001101?01???110?1001000000--01?0000000000110000100?0010?202?--010???1--1???12010-?-0?????-000121120001?????????????????????????0120-0001000?0?10--01?0?000-00200100??0011100000012000110000100001
BIRGERIA_STENSIOEI	111--1-0----11001010100?0010020?0001-1----01?????0102003000200001110111000010???000011010?10??110?10010000?0--010000000000?????????????????????????????????????01??????????????121100001?????????????????????????1-1-----1001?0110--01??0000-0?200100000011100100012000110000100001
Bobasatrania_groenlandica	111----1----0000101011-10010120?00[0 1]1-1----0?0011000-2100010000-00--0100011000001010---0-??2???0-?-?0???0?0????01-1--11000-?-0-???10???0??????0???????????????????1?????????????121?2?????????????????????????????0101???010?1010?0--???????0-0001?????????0?0001011210?11000??????1
Boreosomus_piveteaui	110010110000110011101101?01002010011-1----01100-000-2003100000-11010111100000?010000110?0010300-0-100000010100011000010001011000?1010001?12020010101001[0 1][0 1]121110000----------00010110-1000010-?1111100???11010????01010100100111?10--?1???0?0-?020011???0??1?0000101200?010010000?01
Caturus_furcatus	1100010001?110101100000?001012000110-1----00011100112102?01200110--0100001111???0000120??0103012011001001??0010100100210?11-1100010??0?????021--1??0-00??0?????110?0001100011??1311000000????????????????11-0???????????010111001111?1??1??1000??1?0????????0000001211111100?100000
Cheirolepis_canadensis	110?01-0000000000000??0?10[0 1]0010?0001-000-0-10011000-1010010000-010?111110000010100001100??10?00-0?????????????11000000000000???0???????????????????????????????0???????????????1?0???????????????????????????????00-0-0?01?????????????????0-0?00????000110101010110???0101????????
Cheirolepis_schultzei	11000000000?000000000?0?1010020?00?1-1---0010111?00-1010010000-010?1111?0000010100001?00????????0??????????0??1100000000000?1??0???????????????????????????????????????????????1???0?????????????????????????????00-0-0??1???????????????????0?00??????0??010?0????????????????????
Cheirolepis_trailli	11000010000000000000100?10[0 1]001010001-00000-10010000-1010010000-01101111?0000010100001100??10100-0-101000000000110000000000001000?0??00?????010000001001?010--1-000----------00010000000001110????????????????111000-101?01000????0--???????1000000000100010101011110???0100???00??1
Chondrosteus_acipenseroides	111---------1?????????-??010020????1-1----0?2?0-?0??0?0??00?????0--00-------??01010---0-?0?1--??0-?0???1??10??012000??-??0?????????????????????0???????????????1???????????????131?2?0011????????????????????----1-2----?0000010?0?????????0-0?0?????????1210?00001????110???0000?1
Cladodoides_wildungensis	0?-?-??-----??-??---?????-?-??-?????-?????--?????-?-???-???----?????-???-----????-?1??-00?????0---?0?0-0?-?---?-------?--?-??-??0000001?0?0001--0000-01000---0--00----------0000--------1101000000---00100---????00-??????0??????0--???????--?-?---???????????????????????????????-
Coccocephalichthys_wildi	11????0?????11?010100101?01002010011-1----00110-00112000?0010?01?0?0111?00?00??100001101??1???110?1010?00000?0?1101?00000?????00?10??000?02020000?01001??121011000----------0?01011000000????????????????????????01???????0?1????0????????????0????????????????????????????????????
Cosmoptychius_striatus	110??1000?00?1001010110?001012??0001-1----?0?1??00101002100000-010?01110000001?10000?10???2???????1000????????110000000001?110???1?????????0?001???1101??111111??0??00?????????1011?00000????????????????1???????010101001?????????????????0-0?000????01111001010012???1100?????0??
Cyranorhis_bergeraci	111---------1100101011-1001012010001-00100-1111100101002110000-010101110000000?10000120?????????0????0????????0100000000000110???????????????????????????????????????????????????????????????????????????????????0101?10010?1??????????????100??0?1????1??1100010112???0100????????
Dapedium_LIAS	11001100001?11001100?00?0010---0-??-------1-111100102--3-0-1000?0--0100001101??11000120??0?0?01?0??????0??00??0110100210101-11???10?0001?120?0011100-00??02??1??0-----------111121?????1?0110111?????111011-0????01?1??0?10?1??????????????100?01?1???????2100?????????1?1????????0
Dapedium_pholidotum	1100110000111100110010000010---?-01-------1-21110-102--3-0-200010--0100001?010011000120???1??0??0??0?0?????0?10110000210101-11??????????????????1???????????????0-----------?????????????????????????????????????0101??001?????????????????10??01?1????????1000211121??1111????????
Dialipina_salguerioensis	100???1000??01?0?0???????01012100001-1----00?????????103?00????????110??00??????00?01000??0???????????????????????????0???000-???????????????????????????????????????????????????????????????????????????????1???0101010?0???????????????????0?0????????????010?0001???0??1????????
Dicksonosteus_arcticus	100??1-000000100?????????00-00000?0??1?????0010-1???10000??0??-?0???0--------?????????0????????????000-00???--0?????0?????????000000001?????0???0000-00??00--0?000??????????000100000000?1010???00???????0?????????????????????????????????????????????????????????????????????????
Diplocercides_kayseri	110?01-000??00?10??0000?111000010001-1----0?010-0???100?0???00?10--00?-------00010???00?1010?113010001?000?0?00000?010000-000-0?000?010???0100000010-10??00--1-000----------000100000000?1110?0??????????????????01?---0??1??????100??????????0????????????10?0??????????1?????????
Dipteronotus_ornatus	110??10000??1100100010???010120?000??1----?0??????1?0-00???1--1?????10000000000100001201???1????0??0?1?????????1100001000?1?????????????????????1??????????????0?????0?????????11112000??????????????????????????010?0?0?1???????????????????0?2????????????0002?112????110??100???
Discoserra_pectinodon	11000010000101001010110?0010120?0000-1----002110000-2003001100000--010000?0000010000120???20??0-0-10?1???0?0??01-1--120000010-????0??00??02?2?--11?0-0??????????0-----------1??1210??0???????????????????????????01010?01101?00010--???????110??1?1???00???1000201120001111??10???1
Donnrosenia_schaefferi	110?001?000011001010110?000-01010001-00100-10111?00-???0?10000-0?0?1111?000001110000110???1???0-0-????????????11001000?0000010?0?????????????????????????????????????????????????????????????????????????????????010101001???????0--?????????0?00??????1??1101010111????1??????????
Dorsetichthys_bechei_	110?0100100?11001010000?001012110?11-1----00011000102101110100000--?1010011020010000120???1????210?0?1?0???11?01100002101??-11???1??1000002020011101001??00????0101000000[0 1]1111112100-1111?10-?11?????111111-0????01010?0??011????1?1????1??0-0?0??????10??2100000012???1110?1111000
Ebenaqua_ritchei	111----1----1100101001-10010120?0001-1----001011000-2?00000000-00--0100011?000??010---0-??20?00-0?10??????????01000011000-0-0??????????????????1???????????????????????????????1?1???????????????????????????????0101??00????01????????????11??21?????????2100021111??11101????????
Elops_hawaiensis	1101-1001021110010000002001012100111-1----00011100102100000100010--1101001102001000010010021--1200?001001011110100010210101-1100010??00???2000--1100-00--00--12011?01001001111112010-101?????????????????0---00--0000--001011111?10111000?10-00010100111010100000012111111010100000
Entelognathus_primordialis	100??1-100010100??0??????0100?00?-0????????0010-????10000??0??-10???1001100000?001001?0?-?01?-0-0-?000-0???---0?????0?-0??00????0?0??0?????0????0?00-?0??00??0--00----------000?---?---?0????????????????????????0??????0?0??????0--?0-????0-??0000????????11?????????????1????????
Erpetoichthys_calabaricus	1101-1100000100000000102001002011101--------2111000-1003000000-010101101000000010000120?002030100-10011010001001-1--00000-000-000010000-000011--0001-00--020011010???0?0000000012110000101010010110000011????10??01010100000100010--01110010-000001????0?1?10-????1-?111?110????1?0
Eusthenopteron_foordi	110001-00000000000000011110-01010100100000-0010-000-1000001100110--0100000000000000011000000200-0-1000000-100001100010000-0010110000010???0100100011001--00--1-000----------0001000000001111010000---10100---00--0100--00011010110--00010100-1010001---0000100100002000001100100000
EVENKIA_eunoptera	110?0010000000?00?001?0?001012001111--------?1??000?2002?002000011?0110000000????0???20???1?????0?????????????11100100000000?????????????????????????????????????????????????????????????????????????????????????0101??010?????????????????100?????????0??010000?112???100?????????
Fouldenia_ischiptera	11000101000?110010100?0?0010110????1-1----010111?00-1000?00000-?101?111?000000?10100121???20??0-0??1?0????????0110010000000110?????????????????????????????????????????????????1????????0????????????????????????0101010010????????????????0-0?00?0??100010100021111???0100????????
Fukangichthys_longidorsalis	11000?1000??11001?1011??0010120?0101-1----011011?0????0310020?0?1010111000000???00001201001???100?1001101000100110000000000010???01???0????????1???????????????0???????????????1?100000?0????????????????????????0101??001001001?0--?11?1????000??????????1100000012????011????????
Glyptolepis_groenlandica	110?-1-0000???-0?00??01211110001110010---0-0010-010-1100000000-10--01000?0??0?0000?10?0?1???2?0-0-0000000-1000011010100000001010100?010???010?1?001????????????000----------000100000000011101000?---????????????010--00?01???0?10--0011?100-10?00?0???010?00?000?0????00010??????1
Gogonasus_andrewsae	1100-1-0000?00-00000001?110-00010100100000-0010-0?0-1000001?00?10--01000000000000011020?0000200-0?1000?00-000001100010000?00?011000?010???01001000?1001--10--1-000----------000100100000?111010000---10?00---110-01?0-00??110?01????100??1?0-???0001---000?1??1????????0??1????????
Gogosardina_coatesi	110000100000010010101111000-010100?1-0010?-1?????00-??000?0?0??0100?11110000001100001101?020?00-0-1010?00000?001101000000000?0?0?????????????000?????????11001???0?????????????100?00000?????????????????????????0101010010100??10--?10?????-000001????1??1100021012????10?1?000??0
Guiyu_oneiros	1?01-000000100000000000?110-00000000001000-0010-110-1000000100100--01111000000?000110100?0?0000-0-1????0????0001001000000000100010???1???????0?00??????????????0?0???-?????-???100000000?????????????????????1?1101011100????????0--???????100??0???????????10011101???????????????
Hiodon_alosoides	11000100100111001100000?001012010011-1----100110000-2000000000-00---10010110001100001200?021--12001001?01011100100000210001-0-000??000011?2010-01100-00--00---2011-0100100111?11211100010????????????10110---00--0100--000111110110111001010-00010100111011101000011111101010111000
Howqualepis_rostridens	1101-0100000110010101111000-12010001-00100-10111?00-1100010000-01001111?000000010011110??110?00-0-10?0000000000100100000000010?0????????????1000???10????10--1-1?0???-?????????1010000000????????????????????????0101010010?0????0--???????10000000??100011101011111???0100??000???
Hulettia_americana	1100010000111110100000000010?2010001-1----00011100102-03100200000--01000011000?100?0120???10??1200?00100100?1?0100100210101-0-???????0?????020?11???-01???0--1211000?0000100?0?12101-1100????????????????????1??-01010?00101111001000???1?00-0?0101????????100010112111101011000000
Ichthyokentema_purbeckensis	1101-1001001110011001002001002010001-1----00011000102101101200010--01000011010010000120??0204-1210100100001?110100100210101-1100010??0010?20?0011100-00--00--12011101?00001111112101-100?????????????????????100-0101010?10??101?101???????0-0001011???101?10001011?1??11100?11??00
Kalops_monophyrum	1100010000?1110010101101001-12110001-1----00010-00102003000200001010111000000?010000110????0?0??0?????????????0100010000010110?????????????????1????????????????0?----------?????1???????????????????????????????0101010010?0??????????????100?00?1????0??0100021112???0100????????
Kansasiella_eatoni_	11???????????????????????000020100?1-1----0??????0????????0?????????????????????????????????????0???1????????0???????000??????0??1011001112?20010101001101111110100-?000010?0001011000000010-0111110?11111001?????????????0???11?????????????0?????????????????????????????????????
Kentuckia_deani	110?0010000001001010110100[0 1]002010001-?--?-?10111000-??000?000?-?10??111?00?000?1000011???02?????0-?010?00000??110000000000011?00?100100?11102001010110100111010?00----------00010100000?0010-011?100?101110001?????????0??011????0--????????????????????????0??????????????????????
Lawrenciella_schaefferi	?????????????????????????0??????????-????????????0???????????????????????????????????????????????????????????0????????????????0??101100100202001010100111111011?00----------0001011000000010-011?110010111000?????????????0????????????????????????????????????????????????????????
Lepisosteus_osseus	11000100-120101001001001001002010111-1----00211100112-031001111011001000001000110000110011103012001001001100010110100210011-0-????0??????22020011101-00--?0--12111-01101100-00113010000100011110111110?1110??1110010101001011110112001011000-01011100100011100000010111111100100110
Leptolepis_bronni	1100010010111100100???0?001012110011-1----00010-000-2-01110100000--?1000111020010000120???2???121??0010010?11?0110000210101-11???10??0010?2??0011??0-00--?20112010??000000111??1211?-1111????????????????11-0???????????0001111111??01???110-0?0111???1?0111000000121101110?0111000
'Ligulalepis'	11??????????????1?1?????00??00000?01?00000-0?????0???????00????????0?????????????????????????????????????????-???????????????????00?0010??0?000?0?01?01????????-00----------0000--------11010?????????????????????????????0????????????????????????????????????????????????????????
Luederia_kempi	??0?????0???????????????????????????????????????????????????????????????0????????????1???????????????????????0????????????????0??10?100???20200101010010?1211?1?00---?------0??111??0000??10??????????????????????????????0????????????????????????????????????????????????????????
Luganoia_lepidosteoides	11001100001011-010000???0011--11-000?1----1-1111-00-100200120?0?101010010?00000100001201?02?????0??0?1?01???110110000200001????????????????????????????????????0?????0?????????1?????????????????????????????????0101010??01101????????????0-0?21??001?10111000000121??1111????????
Macrepistius_arenatus	110??10001??10????0??0??0010120????1-00000-10111?0112-03?012001?0--?100?01?0????0000120???1???1?0???????????0?010010021010???????10??0010120?0011?00-00?????????1010010000011111?112-1001????????????????????10??010???0?1????????????-????0-0??1??????????????????????11100???????
Macrosemimimus_lennieri	110001000???11101100?00?0010120?0???-1----00010-?0112-?10012111?0--0100?01100???0000120???10????0010?10000????010010021010????????0??00???202001???0-00???0--1?111-01011100-11?1210?00?10????????????????10??????0101??001???????100???????0-0?01?1????1???100000012???????????????
Macrosemius_rostratus	11000100012110?01?000?0?001012100?11-1----00011010112--0-00001-?0--01010011000?10000120??01040120?1001?000000101001002-1101-0-???????0????2??0011??0-00????????111-0100110?-1?0131???00??????????????????1???????0101??0?101111?1???????1?00-01?101000??011?000?10121111111?0?00?00
Meemannia_eos	11??????????0????????????0[0 1]002000??1-1----01?0???????????00????????0????????????000011???0?0?00-0-1??????????????????????????????0???0??????1???000???1?0???????0?----------000?????????????????00---0??010001111????????????????0--???????????????????????????????????????????????
Melanecta_anneae	1101-01000?011001010110?001002?10001-?----0??????00-1?0?0?0000-0?0?1111?00000??100001?0?????????0?????????????01100000000??????0???????????????????????????????????????????????1?????????????????????????????????000???0?1?????????????????0-0?00??????1??1101011112???1100????????
Mesopoma_planti	110?001?00??11001010110??01012010??1-1----001?1??00-?0?1?[0 1]0000-?1?10111??0000??100001?0?????????0?????????????0110000000010????0??0??????1???????????????????????0?????????????????????????0-011110001??1????????010101001???011?????????????0?00?????????1100011111????000????????
Miguashaia_bureaui	110001-0000010-1010?000?011000010000001000-?010-001?1?0000110-010--00?-------0001000120?0020?113-100???????0?001000010000-000-?????????????????????????????????????????????????1?00?????0????????????????????10??010---000???????10????????0-0010?1????0??010?000001???0001?????0?1
Mimipiscis_bartrami	110000100000010010101101000-01010011-00001-10111000-1000010000-01001111100000011000011010020?00-0-?01000000000011010000000001000?10?00?00?0010000001001??120010100----------00010000000-0?110????????????1???????0101010010??00110--11010001000000??1?010111000211120?0?100?0000?01
Mimipiscis_toombsi	110000100000110010101111000-02010011-00001-10111000-1000010000-01001111100000011000011010020100-0-101000000000011010000000001000?10?00000000100000010010012001[0 1]100----------00010000000-0111000100---10001000101001010100101000110--1101000100000001110101?1000211110?0110010000?01
Moythomasia_durgaringa	1101-01000?0110010101100000-12010011-00010-110??100-1110011000-01001111100000001000011010010100-0-101000000000011010000001001000?10?000110101000000100100110010100----------0001010000000??10????????????1?0?1?1001010110101000110--110100010000000111?1?111000211110??11?0?0100?01
Moythomasia_lineata	11000011000111001010110?000-02010??1-00000-1101?100-1000110000-010?1111?000001010000110???1???0-0?1???????????01001000?0010010???????????????????????????????????????????????????????????????????????????????10100101010?1?????????????????100?00??11??1010100021012???11?01???????
Moythomasia_nitida	110001100001110010101100000-02010001-00000-11111100-1102010000-01001111?000001010000110???1?????0?????????????1110000000010110???????????????????????????????????????????????????????????????????????????????1?100101011?1?????????????????100?00?????01??1100021111???1100???????0
Obaichthys_decoratus	110?01000?2010?0??0?????0010020?0??1-1----001110?0??2--3-0?1111?0--?100001100???00???2010110??120010?100?1?0010100100210101-0-???????0???????001???0-00???0--1211?-?11?1100-???1?0100??1?????????????????????????01010100101?110?12??1??1??0-010011?0?00011100000011?????1?001?0?10
Onychodus_jandemarrai	11000000000000000000100?111000010?0011---000010-010-110000-100111010111100000000000101000?00100-?-102-000?00--01100010000-000-??100?010???0??000??01?11??????1?0?0?????????????1000000000????????????101?????00--010---00000001010--0??00??101010010---0?0??0?0000020??001100????01
Osorioichthys_marginis	1100001000?0110010101011001001110?01-00000-?1010000-1001010000-010?1111?00?001010000110???1???????????????????0110000000010010?0??0???0??0????????????????????????????????????????????????110????????????????????010101001?????????????????0-0?00?0?110001110?02???????????????????
Osteolepis_macrolepidotus	110011-000-000000?-00012110-00010100100000-0010-010-1000001000-?0--010000000000000001?00???0200-0-?0???0????0001100010000100101???0?01??????????0?1?????????????00----------000????????0?????????????????????????0100101?01??????0--??????00-1?10??????0??0100100002???00010????0?1
Ozarcus_mapesae	0?-?-??-----??-??--???????????-???????????--???????-???-???----?????-???-----????-?1??-????????---?0?0-00??---?----------?-??-??0000001???0001--0?00-01??0---0--00----------0000--------1?????????????????????????????????00000000--010000??-?-?---???????????????????????????????-
Peltopleurus_lissocephalus	110?0011000111001010100?001012010001-1----00010-000-10020002001010?01100100000?100001201???0????0??0??????????0110000100001??????????????????????????????????????????0???????????????????????????????????????????010???0?1????????????-????0-002??1????1??1100000112???1010????????
Platysomus_superbus	111--10?----0100101011-1001012010001-1----001111000-1000000000-00--01110?00000010?0012????2?????0?????????????01100001000001?????????????????0?1???????????????0???????????????1210?0001?????????????????????????0101010?1?????????????????0-0?00??????0??0?00000012???110?????????
POLYODON_SPATHULA	111---------00?10--0-1-0000-011?0111-??????01010000-2----10000-10--00---------1-0000120?00-1--0-001000011-100100-0002---0-1-0-0-0000000-?20021--0100?00--10--12111-100101?0-00?1311200011111000011100????10100---0120-000000011010--01000000-000001001000111100000120011100?0100001
Polypterus_bichir	110001100000100000000102001002011101--------2111000-10030000---0101011010000000100001201002030100-10011010001001001000000-000-00001??00-000011--0001-00??010011010???0?00100000121100001?101001011000????????101001010100000100010--01110010-00000100000010100000012011101100100100
Porolepis_sp.	1100100000-00000??-??01211110001110010---0-0010-010-1000000000-10--010000000000?000102001??0200-0-?000?00-?000011000100000001010100??10???01000000?10?????0--1-000----------000100010000?1110?000?---????????110-01011010011000010--00???100-1010??0???0???000?00001???100?????????
Propterus_elongatus	11000100???1101?11000?0?0?1002110101-1----00????1?112--0-002010?0--01010011000?10000120?????????0??0?1?0?0??0?01001002-1001-0-???????????????0?1?????????????????????0?????????1?????????????????????????????????0101????1???11???0????????0-00?0110??0?011?000???02?1111100?1??100
Psarolepis_romeri	1101-1-000?0??-0???0001??10-120100?????????0??0-??0-????????00?0?--??11100000000001101001000000-??1????0???0000??0??00?00?????00100??11???0?10000????01????????000----------000100000000?????????????????????11110101111??????????????????????0?0??0?????1??1??????????????????????
Pteronisculus_stensioi	110000100001110?1010110??01012010001-1----01111000102002100000-010?0?111000001010000110?0010200-0-100000000000111000000000011000?10?100110202001010110101121011000----------000101100000011101111110010011010????01010100101101110--1101000100000011?101??0100011112000010000000?01
Raynerius_splendens	11????????????????1??????00-01?10001-000??-?111?00????1001??????1101111?0000?001000011010010?00-0-1010000000???100000001000011??0100000???101000000100100110010?00----------0001000000000????0010????100010001???01?1011??010001?0--11011001000?000????????????????????????????????
Saurichthys_madagascarensis	111--0-0----1?-01011---100?-02100??1-1----0?0011?00-?0?1?00100?0???01110000000?100001201?01?????0?100?0000??0001200000000-1-0-00010??00??12021--?100-00??1??????0-----------??013100????00111011?????????????????0100-0001?????????????????0-0020110?10001110002111101111110???0??1
SAURICHTHYS_GREENLAND	11???0-0---????01011---1001002110??1-1----01??????0-200100?100001?0?110000000???00???001101???0-0010010000?0000?????00?00-01??000100100?0120?1--0100-00??10--02?0-----------?01131001-0100111011?????101?1001?????????????010011?????1??????????0??????????????????????????????????
SAURICHTHYS_ORNATUS	111--1-0----???01011---10010021?0001-1----010011000-20010001000011001100000000?100???101?01???0-0?10000000100001200000000-????000100100?012021--0100-00--10--02?0-----------?0?131001-01?01110?1?????????????????0110-00010?00??0???01?1???0-0020?10?100011?0002111?011????0??????1
SCANILEPIS_dubia	110??010????11??1?0?????00100001???1-1----01111??0??1?0310-20?0?10?0111?00?00???00???20?????????0?????????????11100?00000000?????????????????????????????????????????????????????????????????????????????????1010010101010?????????????????0-0??????????????000???12????0??????????
Semionotus_elegans	1100010001211-1-11001002001012000?11-1----00011100112-010002111?0--0100000101001000012010?10?0120010?1?0?000010100100210101-0-??????????????????1??????????????11??01?1110?-??11?1000001?????????????????????1010010????01011?10110011011000-010111000??0111000201121111111?0100100
Styloichthys_changae	1???-????0????-??0????????0-0?0100?0???????0???????????????????????010000000??0010???200???0??0-010????0???0?0??????0000??????1?100??11???0100000??0-1????0--1-000----------000100000000?????????????????????1111?????????1??????1?0?????????00????1?????0??0??????????????????????
Styracopterus_fulcratus	111--101----110010100?-?0010120????1-1----010111?00-1000?00000-?101?111?000000?101001211??20??0-0??1??????????0120010000010110?????????????????????????????????????????????????1????????0????????????????????????0101010010?1??????????????0-0?00?0????0??2100021112???0100????????
TANAOCROSSUS_kalliokoskii	?????????????????????????????????????1??????1???????????????????????11??????0??????????????????????????????????1100????00???????????????????????????????????????????????????????????????????????????????????????????1??010???????????????????????????????????0?????????1?11????????
Tegeolepis_clarki	11000000?0?011001010???10010010?0001-00000-1101??011?000010000-0????111?00?000?10010110??11?????0??????????????11??0000?000110?0???????????????????????????????0???????????????1?10?000??????????????????????????000101??0?00????????????????0?????????0??110?001011????1?????????0
Tetragonolepis_semicincta	1100010000101100100010010010020?0011-1----00011000102103001100000--01000011000?10000120???104-??0010?100101?1?0100100210101-11?0?10??00?????20011??0-00?????????0??????????????1?1?2-11?0????????????????????????0101??001011?10111????????0-000101?11010111000201121111111??100000
Venusichthys_comptus	11000100000111001010100?0010121?0??1-1----00011?00102-03000000000--01010000000010000120?????????0??0??????????0100001110001-1????????????????????????????????????????????????????????????????????????????????????0101?1001?????????????????0-0?01?1????1??1100000012???1100????????
Watsonulus_eugnathoides	1100000011111-1-1000000?001012000011-1----00010100112100010100100--01010011110010000120??0102012011001?01010?10110100110110-110001??0001112020011??1101--?0--1201010010001001111211000000????????????????10??????010???0??011101?10001???0?100020?11???1??2100000012?-?11100??00?00
Wendyichthys_dicksoni	111---------110010101?-1001012010001-00110-1111100111102111000-110?0111?000000010000120??0????0-0???0?????????0100000000010110?0??????0???2????0???1??1????????????????????????101???????????????????????????????010???101?????????????????[0 1]-0?00?1????1??0100010112???1100????????
Woodichthys_bearsdeni	1100001000?0110010101100001012010001-00100-1111?000-1000100000-010?1111?000000010000110???1???0-0??000?0000???011000000000010??0?????0?????0?0?10??1001??111011000----------0001010?00000????????????????????????0101011010????????????????0-0?00???1101??1100011112???1100????????
YELANGICHTHYS_MACROCEPHALUS	111--1-0----10-01011---?001002100001-1----01?1??000-??0??00?????????11?0000?00?000???0010020??0-0??1?100?0?0100??000??0???????00010??00?0010?1--0?00-00??10--?2?0-----------??012110??01???11?????????????????????????????????????????????????020??????????????????????????????????
;
ccode	+ 90 92 154 176 250 259 *;
proc /;
;
